# Supplementary material for: Altered Lung Microbiome and Metabolome Profile in Children With Pulmonary Arterial Hypertension Associated With Congenital Heart Disease
Source: Front Med (Lausanne). 2022 Jul 28;9:940784. doi: 10.3389/fmed.2022.940784 (PMC9366172; doi:10.3389/fmed.2022.940784)
Supplement: Supplementary file 1 [file Table_1.xlsx]

## Sheet: Relative_OTUs_taxonomy
ID	REF_1	REF_10	REF_11	REF_12	REF_13	REF_14	REF_15	REF_16	REF_2	REF_3	REF_4	REF_5	REF_6	REF_7	REF_8	REF_9	PAH_1	PAH_10	PAH_11	PAH_12	PAH_13	PAH_14	PAH_15	PAH_2	PAH_3	PAH_4	PAH_5	PAH_6	PAH_7	PAH_8	PAH_9	LTRS_1	LTRS_10	LTRS_11	LTRS_12	LTRS_13	LTRS_14	LTRS_15	LTRS_16	LTRS_2	LTRS_3	LTRS_4	LTRS_5	LTRS_6	LTRS_7	LTRS_8	LTRS_9	taxonomy
OTU_1	0	0	0	0	0	0	0	0	0	0	0	0	0	0	0	0	0	0	0	1.63e-05	0	1.63e-05	0	0	0	0	0	0	0	0	0	0	0	0	0	0	0	0	0	0	0	0	0	0	0	0	0	Unclassified
OTU_10	0	0	0	1.63e-05	0	4.89e-05	0	0	0	0	0	0	0	0	0	0	0	0	0	0	0	0	0	0	0	0	0	0	0	0	0	0	0	0	0	0	0	0	0	0	0	0	0	0	0	0	0	k__Bacteria
OTU_100	0	0	0	0	0	0	0	0	0	0	0	0	0.000179334	0	0	0	0	0	0	0	0	0	0	0	0	0.000114122	0	0	0	0	0	0	0	0	0	0	0	0	0	0	0	0	0	0	0	0	0	Unclassified
OTU_1000	0	0	0	0	0	0	0	0	0	0	0	0	0	0	0	4.89e-05	0	0	0	0	0	0	0	0	0	0	0	0	0	0	0	0	0	0	0	0	0	0	0	4.89e-05	0	0	0	0	0	0	0	k__Bacteria; p__Proteobacteria; c__Deltaproteobacteria; o__Myxococcales; f__P3OB-42; g__unidentified; s__unidentified
OTU_10000	0	0.000407578	9.78e-05	4.89e-05	6.52e-05	4.89e-05	0.00120643	0	0	4.89e-05	0.000570609	0	0	0	4.89e-05	0	0	0	0	0	0	3.26e-05	0.00278783	0	0	0	0	0	0	0.000309759	0	0.000146728	0	0	1.63e-05	0	0.000244547	0.000423881	0	0	0.000179334	0	0	9.78e-05	0	0	0	k__Bacteria; p__Firmicutes; c__Clostridia; o__Clostridiales; f__Ruminococcaceae; g__Eubacterium_coprostanoligenes_group; s__unidentified
OTU_10001	0	0.00123904	0.00021194	0.000831458	0.000163031	0.00127164	0.000456487	0	0.000586912	1.63e-05	0.000244547	0	0.000146728	0	0.000179334	9.78e-05	0	0	0	0	0	0	3.26e-05	0	0	3.26e-05	0	0	0	0.000130425	0	0.000163031	0	0	0	0	0	0	0	0.000309759	0.000358668	0	0	0	0	0	0	k__Bacteria; p__Firmicutes; c__Clostridia; o__Clostridiales; f__Lachnospiraceae; g__Tyzzerella_3; s__unidentified
OTU_10002	0.00384753	0	4.89e-05	0	0	0.000929277	0.000163031	0	0.00239656	0.000244547	0.000586912	0.00153249	0	0.00167922	6.52e-05	0.000603215	0	0	1.63e-05	4.89e-05	0.000309759	0	1.63e-05	0	0	1.63e-05	0.000505396	0.000864065	0.000228244	0.00223353	0	0.00358668	0.000293456	0.000847762	0.000342365	0	0	0	0.00192377	0.000554306	0.000130425	0.00948841	0.000407578	0.00171183	0.00295086	0.00143467	0.00148358	k__Bacteria; p__Fusobacteria; c__Fusobacteriia; o__Fusobacteriales; f__Leptotrichiaceae; g__Leptotrichia; s__unidentified
OTU_10003	3.26e-05	0.00652124	0.000489093	0.00115752	0.00182595	0.00149989	0.00127164	1.63e-05	0.00021194	0	0.000309759	0	0.000342365	0.000293456	0.000130425	0.000114122	1.63e-05	0	0	1.63e-05	0	8.15e-05	0.000619518	0	0	3.26e-05	0	0	0.000163031	0.000130425	0	0.000603215	0	0	4.89e-05	8.15e-05	1.63e-05	0	0	0.000179334	0.000603215	1.63e-05	0	9.78e-05	0	0	1.63e-05	k__Bacteria; p__Firmicutes; c__Clostridia; o__Clostridiales; f__Ruminococcaceae; g__Butyricicoccus; s__unidentified
OTU_10004	0.000326062	0	0	0	1.63e-05	0.000456487	0	0	0.0010271	0.000114122	0.000228244	0.000163031	0	3.26e-05	0	0.000456487	1.63e-05	0	1.63e-05	0	0.00026085	0	0	0	0	1.63e-05	8.15e-05	3.26e-05	9.78e-05	0.000896671	0	4.89e-05	4.89e-05	0.000521699	0.00347256	0	0	0	0	0.000293456	0	0.000130425	0.00117382	0.000391275	0.000244547	0.00127164	4.89e-05	k__Bacteria; p__Fusobacteria; c__Fusobacteriia; o__Fusobacteriales; f__Leptotrichiaceae; g__Leptotrichia; s__unidentified
OTU_10005	0	0.000309759	0.000114122	6.52e-05	1.63e-05	1.63e-05	3.26e-05	0	0.000130425	0.000146728	0.00130425	1.63e-05	0.000619518	3.26e-05	0.00143467	0.000358668	0	0	0	0	0	0	0	0	0	0	0	6.52e-05	1.63e-05	0.000717337	0	0.000146728	0	0	0	0	0	1.63e-05	0	1.63e-05	0.000146728	1.63e-05	0	0	0	0	0	k__Bacteria; p__Firmicutes; c__Clostridia; o__Clostridiales; f__Lachnospiraceae; g__Roseburia; s__unidentified
OTU_10006	0.000929277	0	0	0	0	0	0	0	0.000766246	0.00094558	3.26e-05	3.26e-05	0	0.00026085	0.000978186	1.63e-05	0	0	0	0	0	1.63e-05	0	0	0	0	0.000521699	0.000342365	8.15e-05	0	0	0	0	0	0	0	0	0	0	1.63e-05	1.63e-05	0.00107601	0.000586912	0	0	0	0	k__Bacteria; p__Firmicutes; c__Clostridia; o__Clostridiales; f__Lachnospiraceae; g__Lachnospiraceae_NK4A136_group; s__unidentified
OTU_10007	0	6.52e-05	3.26e-05	0	3.26e-05	3.26e-05	1.63e-05	0	0	0	0	0	0	0	0	0	0	1.63e-05	0.000146728	3.26e-05	6.52e-05	0	0	0	0	0	0	0	0	0	3.26e-05	0	0	0	9.78e-05	0	0	0	0.00360299	0	0	0	0	0	0	0	0	k__Bacteria; p__Firmicutes; c__Clostridia; o__Clostridiales; f__Ruminococcaceae; g__Ruminococcaceae_NK4A214_group; s__unidentified
OTU_10008	0	0.000374971	3.26e-05	0.00290195	0.000374971	8.15e-05	0.000130425	0	0	0	0	0	6.52e-05	0	3.26e-05	0	0	0	0	0	0	0.000309759	0.000244547	0	0	0	0	0	0	1.63e-05	0	1.63e-05	0	0	0.000163031	0	0.000163031	0.000277153	0	0	4.89e-05	0	0	0.00026085	0	0	1.63e-05	k__Bacteria; p__Firmicutes; c__Clostridia; o__Clostridiales; f__Ruminococcaceae; g__Ruminococcaceae_UCG-005; s__unidentified
OTU_10009	0.000228244	0	0	0	0	0	0	0	4.89e-05	0.000130425	0.000114122	4.89e-05	0	0.000668427	0.000423881	0	6.52e-05	0	0	0	0	4.89e-05	0	0	6.52e-05	1.63e-05	0.000342365	9.78e-05	0.000440184	0.000114122	0	0	0	0	0	0	0	0	0	1.63e-05	8.15e-05	0.0010271	8.15e-05	0	0	0	0	k__Bacteria; p__Firmicutes; c__Clostridia; o__Clostridiales; f__Lachnospiraceae; g__Lachnospiraceae_NK4A136_group; s__unidentified
OTU_1001	0	0	0	0	0	0	0	0	0	0	0	0	0	0	0	1.63e-05	0	0	0	0	0	0	0	0	0	0	0	0	0	0	0	0	0	0	0	0	0	0	0	0	0	1.63e-05	0	0	0	0	0	k__Bacteria; p__Proteobacteria; c__Deltaproteobacteria; o__Syntrophobacterales; f__Syntrophobacteraceae
OTU_10010	0	0.000586912	0.000505396	0.000374971	4.89e-05	6.52e-05	0.000195637	6.52e-05	0	0	0	0	9.78e-05	6.52e-05	8.15e-05	0	0	0	0	0	0	0.00073364	0.000358668	0	0	8.15e-05	0	0	0	0	0	8.15e-05	0	0	1.63e-05	6.52e-05	1.63e-05	3.26e-05	0	0	4.89e-05	0	0	1.63e-05	0	8.15e-05	0	k__Bacteria; p__Firmicutes; c__Clostridia; o__Clostridiales; f__Ruminococcaceae; g__Flavonifractor; s__unidentified
OTU_10011	0.00047279	0	0	1.63e-05	3.26e-05	0	0.000114122	0	0.00171183	0.000179334	9.78e-05	3.26e-05	0	8.15e-05	1.63e-05	1.63e-05	0	0	0	1.63e-05	0.000847762	0	0	0	0.00094558	1.63e-05	0	0	4.89e-05	0.00047279	0	8.15e-05	0.00026085	0.00107601	0.00192377	8.15e-05	0	0	0.000114122	0.000179334	0	0.000309759	0.000407578	0.00021194	0.00047279	0.00330953	0.000163031	k__Bacteria; p__Fusobacteria; c__Fusobacteriia; o__Fusobacteriales; f__Leptotrichiaceae; g__Leptotrichia; s__unidentified
OTU_10012	0	0.00120643	0	0.000603215	0.000505396	0.000342365	0.000391275	0	0	0	0	0	0	0	0	0	0	0	0	0	0	0	0	0	0	0	0	0	0	0	0	0	0	0	0	0	0	0	0	0	0	0	0	0	0	0	0	k__Bacteria; p__Firmicutes; c__Clostridia; o__Clostridiales; f__Ruminococcaceae; g__Ruminococcaceae_UCG-010; s__unidentified
OTU_10013	0	8.15e-05	1.63e-05	0.000179334	0.000342365	0.000179334	0.000277153	0	0	0	0.000179334	0	0.000195637	3.26e-05	4.89e-05	8.15e-05	0	0	0	0	0	0	0.000114122	0	0	1.63e-05	0	0	0.000146728	1.63e-05	0	3.26e-05	0	0	1.63e-05	3.26e-05	4.89e-05	8.15e-05	0	0	4.89e-05	0	0	0	0	4.89e-05	9.78e-05	k__Bacteria; p__Firmicutes; c__Clostridia; o__Clostridiales; f__Ruminococcaceae; g__Ruminococcaceae_UCG-004; s__unidentified
OTU_10014	0.000358668	0	0	0	0	0	0	0	0.000163031	8.15e-05	8.15e-05	0.000293456	0.00026085	0.000407578	0.000440184	0.000684731	0	0	0	0	1.63e-05	0	0	0	1.63e-05	0	0.00021194	0	4.89e-05	0	0	0.000228244	0	0	0	0	0	0	1.63e-05	0.00021194	9.78e-05	0.000505396	0.000114122	0	1.63e-05	0	0	k__Bacteria; p__Acidobacteria; c__Subgroup_11; o__unidentified; f__unidentified; g__unidentified; s__unidentified
OTU_10015	0	0.000456487	0	4.89e-05	0.00107601	0	0	0	0	6.52e-05	6.52e-05	0	0	0	0.00021194	0	0	0	0	0	0	0	0	0	0	0	0	0	0	1.63e-05	0	6.52e-05	0	0	0	0	0	0	0	0	3.26e-05	0	0	0	0	0	0	k__Bacteria; p__Firmicutes; c__Clostridia; o__Clostridiales; f__Ruminococcaceae
OTU_10016	0	0	0	0	0	0	0	0	0	0	0	0	0	0.000114122	0	0	0	0	0	0	0	0	0	0	0	1.63e-05	3.26e-05	3.26e-05	0.00143467	8.15e-05	0	0	0	0	0	0	0	0	0	0	0	0	3.26e-05	0	0.00026085	0	0	k__Bacteria; p__Firmicutes; c__Clostridia; o__M55-D21; f__unidentified; g__unidentified; s__unidentified
OTU_10017	0	0	0	0	0	0	0	0	0	0	0	0	0	0.000342365	0	0	0	0	0	0	0	0	0	0	0	4.89e-05	0.000146728	6.52e-05	0.00228244	6.52e-05	0	1.63e-05	0	0	0	0	0	0	0	0	1.63e-05	0	1.63e-05	0	9.78e-05	0	0	k__Bacteria; p__Chloroflexi; c__Thermomicrobia; o__Sphaerobacterales; f__Sphaerobacteraceae; g__Nitrolancea; s__unidentified
OTU_10018	0.000277153	0	0	0	0	0	0	0	8.15e-05	8.15e-05	1.63e-05	3.26e-05	0	1.63e-05	0.000163031	0.000554306	0	0	0	0	0.000179334	1.63e-05	0	0	0	4.89e-05	1.63e-05	0	3.26e-05	1.63e-05	0	3.26e-05	4.89e-05	0.000505396	0.00254329	0	0	0	0	9.78e-05	1.63e-05	8.15e-05	0.000619518	0.000163031	0.000374971	0.00026085	3.26e-05	k__Bacteria; p__Fusobacteria; c__Fusobacteriia; o__Fusobacteriales; f__Leptotrichiaceae; g__Leptotrichia; s__unidentified
OTU_10019	6.52e-05	0	0	0	0	0	0	0	0.000146728	4.89e-05	1.63e-05	0.000163031	0.00026085	0.000309759	0.00021194	0.00026085	0	4.89e-05	3.26e-05	1.63e-05	3.26e-05	0	0	3.26e-05	6.52e-05	3.26e-05	4.89e-05	0	6.52e-05	0	0	6.52e-05	0	0	0	0	0	0	3.26e-05	9.78e-05	9.78e-05	4.89e-05	3.26e-05	0	0	0	0	k__Bacteria; p__Gemmatimonadetes; c__Gemmatimonadetes; o__Gemmatimonadales; f__Gemmatimonadaceae; g__unidentified; s__unidentified
OTU_1002	0.00319541	0.00567348	0.00357038	0.000326062	0.00904823	0.000179334	0.000342365	0	0.000456487	0.0036519	0.000228244	0.000766246	0.00388014	0.000586912	0.000489093	0.00112491	0	0.00445075	0.0405947	0.0026411	0.000668427	0.00687991	1.63e-05	0.000684731	0.0337963	0.000326062	0.000440184	0.000179334	8.15e-05	8.15e-05	0.000864065	0.000146728	3.26e-05	8.15e-05	3.26e-05	0	0	0	0.00073364	0.000489093	6.52e-05	0.00720597	0.00146728	0.00026085	0.000195637	8.15e-05	0.000880368	k__Bacteria; p__Proteobacteria; c__Betaproteobacteria; o__Burkholderiales; f__Alcaligenaceae; g__Castellaniella; s__unidentified
OTU_10020	0	6.52e-05	3.26e-05	9.78e-05	3.26e-05	4.89e-05	3.26e-05	0	0	0	6.52e-05	0	6.52e-05	0	1.63e-05	0	0	0	0	0	0	0.000146728	4.89e-05	0	0	1.63e-05	0	1.63e-05	0	0	0	0	0	0	0	0	1.63e-05	4.89e-05	0	0.000114122	1.63e-05	0	0	0	0	0	0	k__Bacteria; p__Firmicutes; c__Clostridia; o__Clostridiales; f__Ruminococcaceae; g__Ruminiclostridium_9; s__unidentified
OTU_10021	3.26e-05	1.63e-05	0	0	0	0	0	1.63e-05	0.000195637	6.52e-05	0.000407578	1.63e-05	0	9.78e-05	9.78e-05	0	1.63e-05	0	0	0	0	3.26e-05	0	0	4.89e-05	0	4.89e-05	0	1.63e-05	0.00021194	0	0	0	0	0	0	0	0	0	0	0	0.000130425	3.26e-05	0	0	0	0	k__Bacteria; p__Firmicutes; c__Clostridia; o__Clostridiales; f__Ruminococcaceae; g__Ruminiclostridium_9; s__unidentified
OTU_10022	0	0.00026085	6.52e-05	0.000179334	0.000244547	6.52e-05	3.26e-05	0	0	3.26e-05	0.00026085	0	0	0	4.89e-05	0	0	8.15e-05	0.0010271	0.000163031	0.000505396	0.000423881	1.63e-05	0	0	0	0	0	0	3.26e-05	6.52e-05	6.52e-05	0	0	0.000407578	0	0	0	9.78e-05	0	3.26e-05	0	0	0	0	0	0	k__Bacteria; p__Firmicutes; c__Clostridia; o__Clostridiales; f__Ruminococcaceae; g__Ruminococcaceae_UCG-005; s__unidentified
OTU_10023	0	0.000407578	4.89e-05	0.000130425	0.000228244	0.000146728	0.000130425	0	0	0.000163031	0.000163031	0	0.000195637	0	6.52e-05	0	0	0	0	1.63e-05	0	0	0	0	0	3.26e-05	0	4.89e-05	0	1.63e-05	0	0.000130425	0	0	3.26e-05	1.63e-05	3.26e-05	6.52e-05	0	0	4.89e-05	0	0	0	0	0	1.63e-05	k__Bacteria; p__Firmicutes; c__Clostridia; o__Clostridiales; f__Christensenellaceae; g__Christensenellaceae_R-7_group; s__unidentified
OTU_10024	0	0	0	0	0	0	0	1.63e-05	9.78e-05	0	0	0	0	0	0	0	0	0	0	0	0	0	0	0	0	0	0	0	0	0	0	0	0	0	6.52e-05	0.000896671	0	0	0.00026085	1.63e-05	0	0	0	3.26e-05	0	3.26e-05	0	k__Bacteria; p__Fusobacteria; c__Fusobacteriia; o__Fusobacteriales; f__Leptotrichiaceae; g__Leptotrichia; s__unidentified
OTU_10025	0.000163031	0	0	0	1.63e-05	0	0	0	0	0.000146728	0.000163031	1.63e-05	0	0.00021194	9.78e-05	0	0	0	0	0	0	0.000538003	0	0	1.63e-05	0	4.89e-05	3.26e-05	6.52e-05	9.78e-05	0	0	0	0	0	0	0	0	0	0	0	9.78e-05	0.000114122	0	0	0	0	k__Bacteria; p__Firmicutes; c__Clostridia; o__Clostridiales; f__Lachnospiraceae; g__Lachnospiraceae_NK4A136_group; s__unidentified
OTU_10026	0	6.52e-05	9.78e-05	0	0	3.26e-05	1.63e-05	0	0	0	6.52e-05	0	9.78e-05	0	0	0	0	0	0	0	0	0	0	0	0	0	0	0	0	0	0	1.63e-05	0	0	0	0	0	0	0	0	1.63e-05	0	0	0	0	0	0.000342365	k__Bacteria; p__Firmicutes; c__Clostridia; o__Clostridiales; f__Christensenellaceae; g__Christensenellaceae_R-7_group
OTU_10027	0	0	1.63e-05	0	4.89e-05	6.52e-05	0	0	0	8.15e-05	0.000146728	0	3.26e-05	1.63e-05	1.63e-05	1.63e-05	0	0	0	3.26e-05	0	0	0	1.63e-05	0.000358668	4.89e-05	1.63e-05	6.52e-05	0	0	0	0	1.63e-05	0	0	0	0	0	0	0	1.63e-05	0	0	0	0	3.26e-05	0	k__Bacteria
OTU_10028	8.15e-05	0	0	0	0	0	0	0	6.52e-05	8.15e-05	0	0	0	0.000342365	8.15e-05	0	0	0	0	0	0	0	0	0	0	0	6.52e-05	4.89e-05	0.00021194	0	0	1.63e-05	0	0	0	0	0	0	0	0	3.26e-05	0.000179334	9.78e-05	0	0	0	0	k__Bacteria; p__Firmicutes; c__Clostridia; o__Clostridiales; f__Ruminococcaceae
OTU_10029	0.000130425	8.15e-05	0	0.000130425	0	0	3.26e-05	0	8.15e-05	0.000195637	0.000326062	1.63e-05	1.63e-05	0.000293456	0.000277153	0	0	0	0	3.26e-05	0	9.78e-05	0	0	0	3.26e-05	4.89e-05	3.26e-05	0.000146728	8.15e-05	0	1.63e-05	0	0	1.63e-05	0	0	0	0	0	0	0.000114122	3.26e-05	0	0	0	1.63e-05	k__Bacteria; p__Firmicutes; c__Clostridia; o__Clostridiales; f__Ruminococcaceae; g__Intestinimonas; s__unidentified
OTU_1003	1.63e-05	0	0	0	0	0	0	0	3.26e-05	0	1.63e-05	4.89e-05	3.26e-05	3.26e-05	0	4.89e-05	0	0	0	0	0	0	0	0	1.63e-05	0	0	0	0	0	0	1.63e-05	0	0	0	0	0	0	0	1.63e-05	0	1.63e-05	0	0	0	0	0	k__Bacteria; p__Acidobacteria; c__Subgroup_6; o__unidentified; f__unidentified; g__unidentified; s__unidentified
OTU_10030	3.26e-05	1.63e-05	0	0	0	0	0	0	0	3.26e-05	0.000505396	0	0	6.52e-05	4.89e-05	0	0	0	0	0	0	6.52e-05	0	0	0	0	0	1.63e-05	8.15e-05	0.000195637	0	0	0	0	0	0	0	0	0	0	1.63e-05	4.89e-05	0	0	0	0	0	k__Bacteria; p__Firmicutes; c__Clostridia; o__Clostridiales; f__Ruminococcaceae; g__Intestinimonas; s__unidentified
OTU_10031	0	0	0	0	0	0	0	0	0	0	0	0	0	0	0	1.63e-05	0	1.63e-05	6.52e-05	3.26e-05	0.000652124	0	0	0	0	0	0	0	0	0	1.63e-05	0	0	0.000179334	1.63e-05	0	0	0	0	0	0	0	0	0	0	0	0	k__Bacteria; p__Fusobacteria; c__Fusobacteriia; o__Fusobacteriales; f__Leptotrichiaceae; g__Leptotrichia; s__Leptotrichia_goodfellowii_DSM_19756
OTU_10032	0	0	0	0	0	0	0	0	0	0	0	0	0	0	0	0	0	0	0	0	0	0	0	0	0	0	0	0	0	0	0	0	0	0	0	0	0	0.000570609	0	0	0	0	0	0	0	0	0	k__Bacteria; p__Synergistetes; c__Synergistia; o__Synergistales; f__Synergistaceae; g__Candidatus_Tammella; s__unidentified
OTU_10033	0	0.000391275	8.15e-05	0.000619518	0.000342365	0.00021194	0.000195637	0	0	0.000358668	0.000114122	0	9.78e-05	0	0.000374971	0	0	0	0	0	0	0	0	0	0	1.63e-05	0	6.52e-05	0	4.89e-05	0	0.000130425	0	0	6.52e-05	0	0	0	0	0	0.000195637	0	0	0.000195637	0	1.63e-05	0	k__Bacteria; p__Firmicutes; c__Clostridia; o__Clostridiales; f__Ruminococcaceae; g__Ruminococcaceae_UCG-005; s__unidentified
OTU_10034	6.52e-05	0	0	0	0	0	0	0	0	0	0	0	0	0	0	0	0	0	0	0	0	0.000358668	0	0	0	0	1.63e-05	3.26e-05	3.26e-05	0	0	4.89e-05	0	0	0.000244547	0	0	0	0	0	0	0	0.000554306	0	0	1.63e-05	1.63e-05	k__Bacteria; p__Fusobacteria; c__Fusobacteriia; o__Fusobacteriales; f__Leptotrichiaceae; g__Leptotrichia; s__unidentified
OTU_10035	0	0	0	0	0	0	0	0	0	0	0	0	0	0	0	0	0	0	0	0	0	0.000847762	0	0	0	0	0	0	0	0	0	0	0	0	0	0	0	0	0	0	0	0	0	0	0	0	0	k__Bacteria; p__Cyanobacteria; c__Cyanobacteria; o__SubsectionIV; f__FamilyI; g__Cylindrospermosis
OTU_10036	0	9.78e-05	0	0	0	0	8.15e-05	0	0	1.63e-05	1.63e-05	0	0.000228244	0	0	0	0	0	0	0	0	3.26e-05	0	0	0	4.89e-05	0	0	0	4.89e-05	0	6.52e-05	0	0	4.89e-05	0	0	0	0	0	6.52e-05	0	0	0	1.63e-05	0	0	k__Bacteria; p__Firmicutes; c__Clostridia; o__Clostridiales; f__Ruminococcaceae; g__Ruminococcaceae_UCG-005; s__unidentified
OTU_10037	0.00130425	0	0	1.63e-05	0	0.000440184	0.000374971	0	8.15e-05	0.000228244	0.000195637	8.15e-05	1.63e-05	0.000635821	8.15e-05	0.00141837	0	3.26e-05	1.63e-05	3.26e-05	0.000538003	0.000815155	0	0	0	0.000244547	0.000277153	0.000228244	0.000652124	0.000929277	1.63e-05	4.89e-05	0	0.000489093	0.000114122	0	0	0	1.63e-05	0.000114122	1.63e-05	3.26e-05	0.0128958	0.000163031	0.000179334	0.00101079	3.26e-05	k__Bacteria; p__Firmicutes; c__Clostridia; o__Clostridiales; f__Ruminococcaceae; g__Ruminococcaceae_UCG-014; s__unidentified
OTU_10038	0	0	0	0	0	0	0	0	0	0	0	0	0	1.63e-05	0	0	0	0	0	0	0	0	0	0	0	0	0	0	0.000130425	1.63e-05	0	0	0	0	0	0	0	0	0	0	0	0	0	0	0.00047279	0	0	k__Bacteria; p__Firmicutes; c__Clostridia; o__Clostridiales; f__Ruminococcaceae; g__Fastidiosipila; s__unidentified
OTU_10039	0	0	0	0	0	0	0	0	0	0	0	0	0	0	0	0	0	0	0	0	0	0	0	0	0	0	0	0	0	0	0	0	0	0	0	0	0	0	0	0	0.000326062	0	0	0	0	0	0	k__Bacteria; p__Proteobacteria; c__Alphaproteobacteria; o__Rickettsiales; f__Mitochondria
OTU_1004	0	0	0	0	0	0	0	0	0	0	1.63e-05	0	0	0	0	3.26e-05	0	0	0	0	0	0	0	0	0	0	0	0	0	0	0	0	0	0	0	0	0	0	0	0	0	1.63e-05	0	0	0	0	0	k__Bacteria; p__Proteobacteria; c__Deltaproteobacteria; o__Oligoflexales; f__0319-6G20; g__unidentified; s__unidentified
OTU_10040	0	0	0	0	4.89e-05	0	1.63e-05	0	8.15e-05	0	0	0	1.63e-05	0.000195637	0	0	0	0	0	0	0	9.78e-05	0	0	0	0	0	0	1.63e-05	0	0	0	0	0	0	0	0	0	0	0	0	0	0	4.89e-05	0	0	0	k__Bacteria; p__Firmicutes; c__Clostridia; o__Clostridiales; f__Ruminococcaceae; g__Ruminococcaceae_UCG-009; s__unidentified
OTU_10041	3.26e-05	0.000114122	0	3.26e-05	0	0	0.000228244	1.63e-05	0.000358668	0.000195637	9.78e-05	0	3.26e-05	0.00135316	8.15e-05	0	1.63e-05	0	0	0	0	0.000358668	3.26e-05	0	0.000130425	0	1.63e-05	0	0.000603215	3.26e-05	0	3.26e-05	0	0	0	3.26e-05	0	0	0	0	0	0	9.78e-05	0	0	0	0	k__Bacteria; p__Firmicutes; c__Clostridia; o__Clostridiales; f__Ruminococcaceae; g__Intestinimonas; s__unidentified
OTU_10042	3.26e-05	0	0	0	0	0	0	0	0.000326062	1.63e-05	0	0	0	0.000358668	8.15e-05	0	0	0	0	0	0	0	0	0	0	0	0	0	4.89e-05	0	0	0	0	0	0	0	0	0	0	0	1.63e-05	0	3.26e-05	0	0	0	0	k__Bacteria; p__Firmicutes; c__Clostridia; o__Clostridiales; f__Lachnospiraceae
OTU_10043	0	9.78e-05	0	4.89e-05	1.63e-05	0	3.26e-05	0	0	0	8.15e-05	0	0	0	0	0	0	0	0	0	0	0	0	0	0	0	0	0	0	0	0	0	0	0	3.26e-05	0	8.15e-05	0.000163031	0	0	0	0	0	0	0	0	0	k__Bacteria; p__Firmicutes; c__Clostridia; o__Clostridiales; f__Ruminococcaceae; g__Eubacterium_coprostanoligenes_group; s__unidentified
OTU_10044	0	0	0	0	0	0	0	0	6.52e-05	0	1.63e-05	0	0	0.000309759	0	0	0	0	0	0	0	0	0	0	0	0	0	0	0.000228244	0	0	0	0	0	0	0	0	0	0	0	3.26e-05	0	0	0	0	0	0	k__Bacteria; p__Firmicutes; c__Clostridia; o__Clostridiales; f__Lachnospiraceae; g__Tyzzerella_3; s__unidentified
OTU_10045	0	0	0	0	0	0	0	0	0	0	0	0	0	0	0	0	0	0.000195637	9.78e-05	0.000114122	0.000146728	0	0	0	0	0	0	0	0	0	0.000114122	0	0	0	0	0	0	0	0.000277153	0	0	0	0	0	0	0	0	k__Bacteria; p__Firmicutes; c__Clostridia; o__Clostridiales; f__Ruminococcaceae; g__Ruminiclostridium_1; s__unidentified
OTU_10046	0	0	0	0	0	0	0	0	0	0	0	0	0	0	0	0	0	0	0	0	0	0	0	0	0	0	0	0	0	0	0	0	0	0	0	0	0	0.000374971	0	0	0	0	0	0	0	0	0	k__Bacteria; p__WS6; c__unidentified; o__unidentified; f__unidentified; g__unidentified; s__unidentified
OTU_10047	0	0	0	0	0	0	0	0	0	0	0	0	0	0	0	0	0	0	0	0	0	0	0	0	0	0	0	0	0	0	0	0	0	0	0	0	0	0	0	0	0.000309759	0	0	0	0	0	0	k__Bacteria
OTU_10048	0	0	0	1.63e-05	3.26e-05	4.89e-05	1.63e-05	0	0	0	0	0	0	0	0	0	0	0	0	0	0	0	1.63e-05	0	0	0	0	0	0	0	0	0	0	0	3.26e-05	0	3.26e-05	8.15e-05	0	0	0	0	0	4.89e-05	0	0	0	k__Bacteria; p__Firmicutes; c__Clostridia; o__Clostridiales
OTU_10049	0	0	0	0	0	0	0	0	0	0	0	0	0	3.26e-05	0	0	0	0	0	0	0	0	0	0	0	0	1.63e-05	1.63e-05	0.000293456	0	0	0	0	0	0	0	0	0	0	0	0	0	1.63e-05	0	4.89e-05	0	0	k__Bacteria; p__Firmicutes; c__Limnochordia; o__Limnochordales; f__Limnochordaceae; g__unidentified; s__unidentified
OTU_1005	0	0	0	0	0	0	0	0	0	0	0	0	0	0	0	1.63e-05	0	0	0	0	0	0	0	0	0	0	0	0	0	0	0	0	0	0	0	0	0	0	0	0	0	0	0	0	0	0	0	k__Bacteria; p__Proteobacteria; c__Deltaproteobacteria; o__Desulfurellales; f__Desulfurellaceae; g__H16; s__unidentified
OTU_10050	0	0	0	0	0	0	0	0	1.63e-05	0	0	0	0	6.52e-05	0	0	0	0	0	0	0	0	0	0	0	0	1.63e-05	0	0.000228244	0	0	0	0	0	0	0	0	0	0	0	0	0	1.63e-05	0	0	0	0	k__Bacteria; p__Chloroflexi; c__Thermomicrobia; o__AKYG1722; f__unidentified; g__unidentified; s__unidentified
OTU_10051	3.26e-05	0	0	0	0	0	0	0	8.15e-05	8.15e-05	0	0	0	0.000195637	1.63e-05	0	0	0	0	0	0	1.63e-05	0	0	0	0	1.63e-05	1.63e-05	0.000179334	0	0	0	0	0	0	0	0	0	0	0	1.63e-05	0	9.78e-05	0	0	0	0	k__Bacteria; p__Firmicutes; c__Clostridia; o__Clostridiales; f__Lachnospiraceae; g__Tyzzerella
OTU_10052	3.26e-05	0	0	0	1.63e-05	6.52e-05	1.63e-05	0	1.63e-05	0	9.78e-05	0	3.26e-05	0	0	0	0	0	0	0	0	1.63e-05	0	0	0	0	0	0	0	0	0	0	0	0	0	0	0	0	0	0	0	0	0	0	0	0	0	k__Bacteria
OTU_10053	0	0	0	0	0	0	0	0	0	0	0	0.000130425	0	0	0	0	0	0	0	0	0	0	0	0	0	0	1.63e-05	0	0	0	0	0	0	0	0	0	0	0	0	0	0.000179334	1.63e-05	0	0	0	0	0	k__Bacteria; p__Firmicutes; c__Clostridia; o__Clostridiales; f__Clostridiales_vadinBB60_group; g__unidentified; s__unidentified
OTU_10054	0	0	0	0	0	0	0	0	0	0	0	0	0	0	0	0	0	0	0	4.89e-05	0.00021194	8.15e-05	0	0	0	0	0	0	0	0	0	0	0	0	0	0	0	0	4.89e-05	0	0	0	0	0	0	0	0	k__Bacteria; p__Firmicutes; c__Clostridia; o__Clostridiales; f__Ruminococcaceae; g__Ruminococcaceae_UCG-008; s__unidentified
OTU_10055	0	8.15e-05	0	4.89e-05	8.15e-05	8.15e-05	3.26e-05	0	0	0	0	0	0	0	0	0	0	0	0	0	0	0	0	0	0	0	0	0	0	0	0	0	0	0	0	0	0	0	0	0	0	0	0	0	0	0	0	k__Bacteria; p__Firmicutes; c__Clostridia; o__Clostridiales; f__Clostridiales_vadinBB60_group; g__unidentified; s__unidentified
OTU_10056	0	0.000635821	3.26e-05	0	3.26e-05	6.52e-05	0.000489093	0	0	0	0	0	0	0	0	0	0	0	0	0	0	1.63e-05	0	0	0	0	0	0	0	1.63e-05	0	4.89e-05	0	0	0	1.63e-05	0	1.63e-05	0	0.000114122	1.63e-05	0	0	0	0	1.63e-05	0.000163031	k__Bacteria; p__Firmicutes; c__Clostridia; o__Clostridiales; f__Ruminococcaceae; g__Ruminococcus_2; s__unidentified
OTU_10057	0	0	0	0	0	0.000277153	0	0	0	0	0	0	0	0	0	0	0	0	0	0	0	0	0	0	0	0	0	0	0	0	0	0	0	0	0	0	0	0	0	0	0	0	0	0	0	0	0	k__Bacteria; p__Proteobacteria; c__Gammaproteobacteria; o__Aeromonadales; f__Succinivibrionaceae; g__Succinivibrio; s__unidentified
OTU_10058	0.000130425	0	1.63e-05	0	0	0	0	0	8.15e-05	4.89e-05	0	0	0	6.52e-05	1.63e-05	0	0	0	0	0	0	3.26e-05	0	0	3.26e-05	0	1.63e-05	0	0	0	0	1.63e-05	0	0	0	0	0	0	0	0	0	4.89e-05	1.63e-05	0	0	0	0	k__Bacteria; p__Firmicutes; c__Clostridia; o__Clostridiales; f__Ruminococcaceae
OTU_10059	3.26e-05	0	0	0	0	0	0	0	0.000130425	3.26e-05	3.26e-05	0	0	6.52e-05	6.52e-05	0	0	0	0	0	0	8.15e-05	0	0	0	0	0	6.52e-05	0	3.26e-05	0	0	0	0	0	0	0	0	0	0	0	0	1.63e-05	0	0	0	0	k__Bacteria; p__Firmicutes; c__Clostridia; o__Clostridiales; f__Ruminococcaceae; g__Ruminiclostridium_9; s__unidentified
OTU_1006	0	0	0	0	0	0	0	0	0	0	0	0	0	0	0	3.26e-05	0	0	0	0	0	0	0	0	0	0	0	0	0	0	0	0	0	0	0	0	0	0	0	0	0	0	0	0	0	0	0	k__Bacteria; p__Proteobacteria; c__Deltaproteobacteria; o__Myxococcales; f__mle1-27; g__unidentified; s__unidentified
OTU_10060	1.63e-05	0	0	0	0	0	0	0	6.52e-05	0	0	1.63e-05	1.63e-05	0.000195637	6.52e-05	3.26e-05	0	0	0	0	0	0	0	0	0	0	0	0	4.89e-05	0	0	1.63e-05	0	0	0	0	0	0	0	0	0	1.63e-05	0	0	0	0	0	k__Bacteria; p__Gemmatimonadetes; c__Gemmatimonadetes; o__Gemmatimonadales; f__Gemmatimonadaceae; g__unidentified; s__unidentified
OTU_10061	0	1.63e-05	0	4.89e-05	3.26e-05	6.52e-05	4.89e-05	0	0	0	1.63e-05	0	0	0	0	0	0	0	0	0	0	0	0	0	0	0	0	0	0	0	0	0	0	0	0	0	0	0	0	0	0	0	0	0	0	0	0	k__Bacteria; p__Firmicutes; c__Clostridia; o__Clostridiales; f__Ruminococcaceae; g__Ruminococcaceae_UCG-010; s__unidentified
OTU_10062	0	1.63e-05	0	0	0	0	0	0	0	0	0.000146728	0	0	0	0	0	0	0	0	0	0	0	0	0	0	0	0	0	0	9.78e-05	0	9.78e-05	0	0	0	0	0	0	0	0	1.63e-05	0	0	0	0	0	0	k__Bacteria; p__Firmicutes; c__Clostridia; o__Clostridiales; f__Ruminococcaceae; g__Ruminococcaceae_NK4A214_group; s__unidentified
OTU_10063	0	0	0	0	0	0	0	0	0.000130425	4.89e-05	0.000163031	0	0	0.000358668	1.63e-05	0	0	0	0	0	0	0.000342365	0	0	8.15e-05	0	1.63e-05	1.63e-05	0.000114122	6.52e-05	0	0	0	0	0	0	0	0	0	1.63e-05	1.63e-05	3.26e-05	0	0	0	0	0	k__Bacteria; p__Firmicutes; c__Clostridia; o__Clostridiales; f__Ruminococcaceae
OTU_10064	1.63e-05	0	0	0	0	0	0	0	0	0.000114122	0	0	0	0	6.52e-05	0	0	0	0	0	0	0	0	0	0	0	3.26e-05	8.15e-05	0	0	0	0	0	0	0	0	0	0	0	0	0	3.26e-05	0	0	0	0	0	k__Bacteria; p__Firmicutes; c__Clostridia; o__Clostridiales; f__Clostridiales_vadinBB60_group; g__unidentified; s__unidentified
OTU_10065	0	0	0	0	0	0	0	0	0	0	0	0	0	0	0	0	0	0.00021194	0.000163031	4.89e-05	0.00021194	1.63e-05	0	0	0	0	0	0	0	0	0.000114122	0	0	0	0	0	0	0	9.78e-05	0	0	0	0	0	0	0	0	k__Bacteria; p__Firmicutes; c__Clostridia; o__Clostridiales; f__Ruminococcaceae; g__Ercella; s__unidentified
OTU_10066	0	0	0	0	0	0	0	0	0	0	0	0	0	0	0	0	0	9.78e-05	8.15e-05	3.26e-05	0.000130425	0	0	0	0	0	0	0	0	0	3.26e-05	0	0	0	0	0	0	0	3.26e-05	0	0	0	0	0	0	0	0	k__Bacteria; p__Firmicutes; c__Clostridia; o__Clostridiales; f__Ruminococcaceae; g__unidentified; s__unidentified
OTU_10067	0	0	0	0	0	0	0	0	1.63e-05	1.63e-05	3.26e-05	1.63e-05	0	0	3.26e-05	0	0	0	0	0	0	0	0	0	0	0	0	1.63e-05	0	0	0	0	0	0	0	0	0	0	0	0	1.63e-05	1.63e-05	4.89e-05	0	0	0	0	k__Bacteria; p__Firmicutes; c__Clostridia; o__Clostridiales; f__Clostridiales_vadinBB60_group; g__unidentified; s__unidentified
OTU_10068	1.63e-05	0	0	0	0	0	0	0	9.78e-05	0	0	0	0	0.000146728	0	0	0	0	0	0	0	0	0	0	0	0	1.63e-05	0	4.89e-05	0	0	0	0	0	0	0	0	0	0	0	0	0	0	0	0	0	0	k__Bacteria; p__Firmicutes; c__Clostridia; o__Clostridiales; f__Ruminococcaceae; g__Caproiciproducens
OTU_10069	1.63e-05	0	0	0	0	0	0	0	0	1.63e-05	0	0	0	6.52e-05	1.63e-05	0	0	0	0	0	0	4.89e-05	0	0	1.63e-05	0	3.26e-05	1.63e-05	8.15e-05	0	0	0	0	0	0	0	0	0	0	0	0	0	4.89e-05	0	0	0	0	k__Bacteria; p__Firmicutes; c__Clostridia; o__Clostridiales; f__Clostridiales_vadinBB60_group; g__unidentified; s__unidentified
OTU_1007	0	0	0	0	0	0	0	0	0	0	0	0	0	0	1.63e-05	1.63e-05	0	0	0	0	0	0	0	0	0	0	0	0	0	0	0	0	0	0	0	0	0	0	0	0	0	0	0	0	0	0	0	k__Bacteria; p__Acidobacteria; c__Subgroup_6; o__unidentified; f__unidentified; g__unidentified; s__unidentified
OTU_10070	0	0	0	0	0	0	0	0	3.26e-05	0	0	0	4.89e-05	4.89e-05	8.15e-05	9.78e-05	0	1.63e-05	3.26e-05	4.89e-05	4.89e-05	0	0	1.63e-05	0	0	0	0	8.15e-05	0	3.26e-05	0	0	0	0	0	0	0	3.26e-05	0	4.89e-05	0	0	0	0	0	0	k__Bacteria; p__Gemmatimonadetes; c__Gemmatimonadetes; o__Gemmatimonadales; f__Gemmatimonadaceae; g__unidentified; s__unidentified
OTU_10071	0	0	0	0	0	1.63e-05	0	0	0.000619518	1.63e-05	0	1.63e-05	0	0	0	0	0	0	0	0	0	0	0	0	0	0	0	0	0	0	0	0	0	0.000130425	0	0	0	0	0	1.63e-05	0	0	0	0	1.63e-05	0	0	k__Bacteria; p__Fusobacteria; c__Fusobacteriia; o__Fusobacteriales; f__Leptotrichiaceae; g__Leptotrichia; s__unidentified
OTU_10072	0	0	0	0	0	0	0	0	0	0	0	0	4.89e-05	0	6.52e-05	3.26e-05	0	3.26e-05	0	0	0	0	3.26e-05	0	0	0	0	0	0	0	3.26e-05	0	0	0	0	0	0	0	0	9.78e-05	0	0	0	0	0	0	0	k__Bacteria; p__Cyanobacteria; c__Chloroplast; o__unidentified; f__unidentified; g__unidentified; s__unidentified
OTU_10073	0	0	0	0	0	0	0	0	0	0	0.000163031	0	0	8.15e-05	0	0	0	0	0	0	0	0	0	0	0	0	0	0	0	3.26e-05	0	0	0	0	0	0	0	0	0	0	1.63e-05	0	0	0	0	0	0	Unclassified
OTU_10074	6.52e-05	0	0	0	0	0	0	0	4.89e-05	0	0	0	0	0	6.52e-05	0	1.63e-05	0	0	0	0	0	0	0	0	0	0	3.26e-05	0	1.63e-05	0	0	0	0	0	0	0	0	0	0	0	1.63e-05	0	0	0	0	0	k__Bacteria; p__Firmicutes; c__Clostridia; o__Clostridiales; f__Ruminococcaceae; g__Ruminococcaceae_UCG-014; s__unidentified
OTU_10075	0.000146728	0	0	0	0	0	0	0	0	3.26e-05	0	0	0	3.26e-05	1.63e-05	0	0	0	0	0	0	0	0	0	0	0	0	1.63e-05	8.15e-05	3.26e-05	0	0	0	0	0	0	0	0	0	0	0	0	3.26e-05	0	0	0	0	k__Bacteria; p__Firmicutes; c__Clostridia; o__Clostridiales; f__Ruminococcaceae; g__Ruminococcaceae_UCG-005; s__unidentified
OTU_10076	3.26e-05	0	0	0	0	0	0	0	0.000130425	0	0	0	0	3.26e-05	0	0	0	0	0	0	0	0	0	0	0	0	0	0	4.89e-05	0	0	0	0	0	0	0	0	0	0	0	0	0	0	0	0	0	0	k__Bacteria; p__Firmicutes; c__Clostridia; o__Clostridiales; f__Ruminococcaceae; g__unidentified; s__unidentified
OTU_10077	1.63e-05	0	0	0	0	0	0	0	0	0	0.000114122	0	0	0	1.63e-05	0	0	0	0	0	0	0	0	0	0	0	0	0	0	6.52e-05	0	0	0	0	0	0	0	0	0	0	0	0	0	0	0	0	0	k__Bacteria; p__Firmicutes; c__Clostridia; o__Clostridiales; f__Ruminococcaceae; g__Ruminococcaceae_UCG-014; s__unidentified
OTU_10078	0	0	0	0	0	0	0	0	0	0	0	0	1.63e-05	0	0	4.89e-05	0	0	0	0	0	0	0	0	0	0	0	0	0	0	0	1.63e-05	0	0	0	0	0	0	0	0	1.63e-05	1.63e-05	0	0	0	0	0	k__Bacteria; p__Gemmatimonadetes; c__Gemmatimonadetes; o__Gemmatimonadales; f__Gemmatimonadaceae; g__unidentified; s__unidentified
OTU_10079	0	0	0	0	0	0	0	0	0	0	0	0	0	0	1.63e-05	8.15e-05	0	0	0	0	0	0	0	0	0	0	0	0	0	0	0	0	0	0	0	0	0	0	0	8.15e-05	0	0	0	0	0	0	0	k__Bacteria; p__Cyanobacteria; c__Cyanobacteria
OTU_10080	0	3.26e-05	0	0	0	0	3.26e-05	0	0	0	6.52e-05	0	0	0	0	0	0	0	0	0	0	0	0	0	0	0	0	0	0	0	0	4.89e-05	0	0	0	0	0	0	0	0	3.26e-05	0	0	0	0	0	0	k__Bacteria; p__Firmicutes; c__Clostridia; o__Clostridiales; f__Ruminococcaceae; g__Ruminococcaceae_NK4A214_group; s__unidentified
OTU_10081	0	1.63e-05	0	0	0	0	0	0	0	0	9.78e-05	0	0	0	0	0	0	0	0	0	0	9.78e-05	0	0	0	0	0	0	0	0.000130425	0	0	0	0	0	0	0	0	0	0	1.63e-05	0	0	0	0	0	0	k__Bacteria; p__Firmicutes; c__Clostridia; o__Clostridiales; f__Ruminococcaceae; g__Ruminococcaceae_UCG-013; s__unidentified
OTU_10082	0	0	0	0	0	0	0	0	0	0	0	0	1.63e-05	0	0	0	0	0.000146728	8.15e-05	8.15e-05	6.52e-05	0	0	0	0	0	0	0	0	0	0.000114122	0	0	0	0	0	0	0	6.52e-05	1.63e-05	0	0	0	0	0	0	0	k__Bacteria; p__Firmicutes; c__Clostridia; o__Clostridiales; f__Christensenellaceae; g__Christensenellaceae_R-7_group; s__iron-reducing_bacterium_enrichment_culture_clone_HN117
OTU_10083	0	0	0	0	0	0	0	0	0	0	0	0	0	0	0	0	0	0	0	0	0	0	0	0	0	0	0	0	9.78e-05	0	0	0	0	0	0	0	0	0	0	0	0	0	0	0	3.26e-05	0	0	k__Bacteria; p__Firmicutes; c__Limnochordia; o__Limnochordales; f__Limnochordaceae; g__unidentified; s__unidentified
OTU_10084	0	9.78e-05	0	1.63e-05	0	0	1.63e-05	0	0	0	1.63e-05	0	0	0	0	0	0	0	0	0	0	0	0	0	0	0	0	0	0	0	0	0	0	0	4.89e-05	0	0	0	0	0	0	0	0	0	0	3.26e-05	0	k__Bacteria; p__Firmicutes; c__Clostridia; o__Clostridiales; f__Ruminococcaceae; g__Intestinimonas; s__unidentified
OTU_10085	0	0	3.26e-05	0	0	0	0	0	1.63e-05	0	4.89e-05	0	0	0	0	0	0	0	0	0	0	0	0	0	0	0	0	0	0	1.63e-05	0	0	0	0	0	0	0	0	0	0	0	0	0	0	0	0	0	k__Bacteria; p__Firmicutes; c__Clostridia; o__Clostridiales; f__Clostridiales_vadinBB60_group; g__unidentified; s__unidentified
OTU_10086	0	1.63e-05	0	4.89e-05	1.63e-05	9.78e-05	0	0	0	3.26e-05	3.26e-05	0	1.63e-05	0	4.89e-05	0	0	0	0	0	0	0	0	1.63e-05	0	0	0	3.26e-05	0	0	0	3.26e-05	0	0	0	0	0	0	0	0	3.26e-05	0	0	0	0	0	0	k__Bacteria; p__Firmicutes; c__Clostridia; o__Clostridiales; f__Lachnospiraceae
OTU_10087	0	0	1.63e-05	1.63e-05	1.63e-05	1.63e-05	8.15e-05	0	0	0	0.000114122	0	1.63e-05	0	1.63e-05	0	0	0	0	0	0	0	0	0	0	1.63e-05	0	0	0	1.63e-05	0	0	0	0	0	0	0	0	0	0	1.63e-05	0	0	8.15e-05	0	0	1.63e-05	k__Bacteria; p__Firmicutes; c__Clostridia; o__Clostridiales; f__Ruminococcaceae; g__Ruminococcaceae_UCG-005; s__unidentified
OTU_10088	0	0	0	0	0	0	0	0	0	0	0	0	0	0	1.63e-05	0	0	0	0	0	0	0	0.00021194	0	0	0	0	0	0	0	0	0	0	0	0	0	0	0	0	3.26e-05	0	0	0	0	0	0	0	k__Bacteria; p__Cyanobacteria; c__Cyanobacteria; o__SubsectionIII; f__FamilyI
OTU_10089	0	0	0	0	0	0	0	0	0	0	0	0	0	1.63e-05	0	0	0	0	0	0	0	9.78e-05	0	0	0	0	0	0	0.000195637	1.63e-05	0	0	0	0	0	0	0	0	0	0	0	0	1.63e-05	0	0.000815155	0	0	k__Bacteria; p__Firmicutes; c__Clostridia; o__M55-D21; f__unidentified; g__unidentified; s__unidentified
OTU_1009	0	0	0	0	0	0	0	0	0	0	0	0	0	0	0	1.63e-05	0	0	0	0	0	0	0	0	0	0	0	0	0	0	0	0	0	0	0	0	0	0	0	0	0	0	0	0	0	0	0	Unclassified
OTU_10090	0	0	0	0	0	0	0	0	0	0	0	0	0	0	0	0	0	0	0	0	0	0	0	0	0	0	0	0	0	0	0	0	0	0	0	0	0	9.78e-05	0	0	0	0	0	0	0	0	0	k__Bacteria; p__Proteobacteria; c__Betaproteobacteria; o__Neisseriales; f__Neisseriaceae
OTU_10091	0	3.26e-05	0	1.63e-05	3.26e-05	3.26e-05	4.89e-05	0	3.26e-05	0	0	0	0	0	0	0	0	0	0	0	0	0	0	0	0	0	1.63e-05	1.63e-05	0	0	0	0	0	0	0	0	0	0	0	0	0	0	0	0	0	0	0	k__Bacteria; p__Firmicutes; c__Clostridia; o__Clostridiales; f__Ruminococcaceae; g__Ruminococcaceae_NK4A214_group; s__unidentified
OTU_10092	0	6.52e-05	0	1.63e-05	0	3.26e-05	6.52e-05	0	0	0	3.26e-05	0	1.63e-05	0	0	0	0	0	0	0	0	0	1.63e-05	0	0	0	0	0	0	1.63e-05	0	1.63e-05	0	0	0	0	0	0	0	0	0	0	0	0	0	0	0	k__Bacteria; p__Firmicutes; c__Clostridia; o__Clostridiales; f__Christensenellaceae; g__unidentified; s__unidentified
OTU_10093	3.26e-05	0	0	0	6.52e-05	0.000749943	0	0	0.00198898	0	3.26e-05	0	0	0	0	0	0	0	0	0	8.15e-05	3.26e-05	0	0	0	0	0	0	0	0	0	0	0	0.000619518	0	0	0	0	3.26e-05	0	0	1.63e-05	6.52e-05	1.63e-05	0	0	0	k__Bacteria; p__Fusobacteria; c__Fusobacteriia; o__Fusobacteriales; f__Leptotrichiaceae; g__Leptotrichia; s__unidentified
OTU_10094	9.78e-05	3.26e-05	0.000554306	0	0	0	0	0	0.00026085	0.000114122	3.26e-05	1.63e-05	0	0.00177704	0	0	0	0	0	0	0	0	1.63e-05	0	0	0	3.26e-05	0.000880368	0.000114122	1.63e-05	0	0	0	1.63e-05	0	0	0	0	0	6.52e-05	0	8.15e-05	4.89e-05	0	0	1.63e-05	0.000277153	k__Bacteria; p__Fusobacteria; c__Fusobacteriia; o__Fusobacteriales
OTU_10095	0	0	0	0	0	0	0	0	1.63e-05	0	0	0	0	0	0	0	0	8.15e-05	4.89e-05	6.52e-05	4.89e-05	0	1.63e-05	0	0	0	0	0	0	0	8.15e-05	0	0	0	0	0	0	0	0.000114122	1.63e-05	0	0	0	0	0	0	0	k__Bacteria; p__Firmicutes; c__Clostridia; o__Clostridiales; f__Ruminococcaceae
OTU_10096	0	0	0	0	0	0	0	0	0	0	0	0	0	0	0	0	0	0	0	0	0	0.000195637	0	0	0	0	0	0	0	0	0	0	0	0	0	0	0	0	0	0	0	0	0	0	4.89e-05	0	0	k__Bacteria; p__Firmicutes; c__Clostridia; o__Clostridiales; f__Ruminococcaceae; g__Ruminiclostridium_1; s__unidentified
OTU_10097	0	0	0	0	0	0	0	0	0	0	0	0	0	0	0	0	0	0	0	0	0	9.78e-05	0	0	0	0	0	0	0	0	0	0	0	0	0	0	0	0	0	0	0	0	0	0	0	0	0	Unclassified
OTU_10098	0	0	0	0	0	0	0	0	0	0	0	0	0	0	0	0	0	0	0	0	0	0	0	0	0	0	0	0	0	0	0	0	8.15e-05	0	0	0	0	0	0	0	0	0	0	0	0	0	0	k__Bacteria; p__Proteobacteria; c__Deltaproteobacteria; o__Bdellovibrionales; f__Bdellovibrionaceae; g__Bdellovibrio
OTU_10099	0	0	0	0	0	0	0	0	0	0	0	0	0	0	0	0	0	0	0	0	0	0	0	0	0	0	0	0	0	0	0	0	0	0	0	0	0	0	0	0	0	0	0	0	0	0	9.78e-05	k__Bacteria
OTU_101	0	0	0	0	1.63e-05	0	4.89e-05	0	0	0	0	0	0	0	0	3.26e-05	0	0	0	0	1.63e-05	0	0	0	0	0	0	0	0	0	4.89e-05	0	0	0	0	0	0	0	0	0	0	0	0	0	0	0	0	k__Bacteria
OTU_1010	0	0	0	0	0	0	0	0	0	0	0	0	0	0	0	4.89e-05	0	0	0	0	0	0	0	0	0	0	0	0	0	0	0	0	0	0	0	0	0	0	0	0	0	0	0	0	0	0	0	k__Bacteria; p__Proteobacteria
OTU_10100	0.000570609	0	0	0	0	0	0	0	6.52e-05	0	0	0	0	0	0	0	0	0	0	0	0	0	0	0	0	0	0	0	0	0	0	0	0	4.89e-05	0.000244547	0	0	0	0	0	0	0	0	1.63e-05	0.000179334	1.63e-05	0	k__Bacteria; p__Fusobacteria; c__Fusobacteriia; o__Fusobacteriales; f__Leptotrichiaceae; g__Leptotrichia; s__unidentified
OTU_10101	1.63e-05	1.63e-05	0	0	0	0	1.63e-05	0	1.63e-05	0	3.26e-05	0	0	0	4.89e-05	0	0	0	0	0	0	0	0	0	0	0	1.63e-05	0	0	0	0	0	0	0	0	1.63e-05	0	0	0	0	0	1.63e-05	0	0	0	0	0	k__Bacteria; p__Firmicutes; c__Clostridia; o__Clostridiales; f__Ruminococcaceae; g__Ruminococcaceae_UCG-005; s__unidentified
OTU_10102	0	0	0	0	0	0	0	0	0	0	0	0	8.15e-05	0	0	0	0	0	0	0	0	0	0	0	0	0	0	0	0	0	0	0	0	0	0	0	0	0	0	0	0	0	0	0	0	0	0	k__Bacteria; p__Fusobacteria; c__Fusobacteriia; o__Fusobacteriales; f__Leptotrichiaceae
OTU_10103	0	0	0	0	0	0	0	0	0	0	0	0	0	0	0	0	0	6.52e-05	6.52e-05	1.63e-05	4.89e-05	0	0	0	0	0	0	0	0	0	1.63e-05	0	0	0	0	0	0	0	0	0	0	0	0	0	0	0	0	k__Bacteria; p__Firmicutes; c__Clostridia; o__Clostridiales; f__Ruminococcaceae; g__Ruminococcaceae_UCG-012; s__bacterium_enrichment_culture_clone_E34
OTU_10104	0	0	0	0	0	0	0	0	0	0	0	0	0	0	0	0	0	0	3.26e-05	0.000114122	8.15e-05	0	0	0	0	0	0	0	0	0	1.63e-05	0	0	0	0	0	0	0	8.15e-05	3.26e-05	0	0	0	0	0	0	0	k__Bacteria; p__Firmicutes; c__Clostridia; o__Clostridiales; f__Ruminococcaceae; g__Ercella; s__unidentified
OTU_10105	0	0	0	0	0	0	0	0	0	0	0	0	0	0	0	0	0	0	0	0	0	0	0	0	0	0.000146728	0	0	0	0	0	0	0	0	0	0	0	0	0	0	0	0	0	0	0	0	0	k__Bacteria
OTU_10106	0	0	0	0	0	0	0	0	0	0	0	0	0	0	0	0	0	0	0	0	0	0	0	0	0	0	4.89e-05	8.15e-05	0	0	0	0	0	0	0	0	0	0	0	0	0	0	0	0	0	0	0	k__Bacteria
OTU_10107	0	0	0	0	0	0	0	0	0	0	0	0	0	0	0	0	0	0	0	0	0	0	0	0	0	0	3.26e-05	3.26e-05	0.000130425	0	0	0	0	0	0	0	0	0	0	0	0	0	0	0	0	0	0	k__Bacteria; p__Chloroflexi; c__Thermomicrobia; o__Sphaerobacterales; f__Sphaerobacteraceae; g__Nitrolancea; s__unidentified
OTU_10108	0	1.63e-05	0	1.63e-05	1.63e-05	0	1.63e-05	0	0	0	0	0	0	0	0	0	0	0	0	0	0	1.63e-05	0	0	1.63e-05	0	0	0	0	0	0	0	0	0	0	0	0	0	0	0	0	0	0	0	0	0	0	k__Bacteria; p__Firmicutes; c__Clostridia; o__Clostridiales; f__Clostridiales_vadinBB60_group; g__unidentified; s__unidentified
OTU_10109	0	0	3.26e-05	0	0	0	0	0	0	0	0	0	0	0	0	3.26e-05	0	0	0	0	0	0	0	0	0	0	0	0	0	0	0	0	0	0	0	0	0	0	0	0	0	0	0	0	0	0	0	k__Bacteria
OTU_1011	0	0	0	0	0	0	0	0	0	0	0	0	0	0	0	3.26e-05	0	0	0	0	0	0	0	0	0	0	0	0	0	0	0	0	0	0	0	0	0	0	0	0	0	0	0	0	0	0	0	k__Bacteria
OTU_10110	0.000326062	0	0	0	0	0	0	0	1.63e-05	0	0	0	0	0	0	0	0	0	0	0	3.26e-05	0	0	0	0.000130425	0	0	0	0	0	0	3.26e-05	0	0	8.15e-05	0	0	0	0	0	1.63e-05	6.52e-05	0	0	0	0.000146728	0	k__Bacteria; p__Fusobacteria; c__Fusobacteriia; o__Fusobacteriales; f__Leptotrichiaceae; g__Streptobacillus; s__unidentified
OTU_10111	0	3.26e-05	0	0	0	0	0	0	3.26e-05	0	0	0	0	1.63e-05	0	0	0	0	0	0	0	0	0	0	0	0	0	1.63e-05	0	0	0	0	0	0	0	0	0	0	0	0	3.26e-05	0	0	0	0	6.52e-05	0	k__Bacteria; p__Firmicutes; c__Clostridia; o__Clostridiales; f__Lachnospiraceae; g__Tyzzerella; s__unidentified
OTU_10112	1.63e-05	0	0	0	0	0	0	0	0	0	0	3.26e-05	0	8.15e-05	4.89e-05	4.89e-05	0	0	0	0	0	0	0	0	0	0	0	0	0	0	0	0	0	0	0	0	0	0	0	0	0	6.52e-05	0	0	8.15e-05	0	0	k__Bacteria; p__Verrucomicrobia; c__Spartobacteria; o__Chthoniobacterales; f__Xiphinematobacteraceae; g__Candidatus_Xiphinematobacter; s__unidentified
OTU_10113	0	0	0	0	0	0	0	0	0	0	0	0	0	0	0	0	0	1.63e-05	9.78e-05	1.63e-05	3.26e-05	0	0	0	0	0	0	0	0	0	3.26e-05	0	0	0	0	0	0	0	0	0	0	0	0	0	0	0	0	k__Bacteria; p__Firmicutes; c__Clostridia; o__Clostridiales; f__Ruminococcaceae
OTU_10114	0	6.52e-05	0	0.000114122	1.63e-05	0	0	0	0	0	0	0	0	0	0	0	0	0	0	0	0	0	0	0	0	0	0	0	0	0	0	1.63e-05	0	0	0	0	0	0	0	0	3.26e-05	0	0	0	0	0	0	k__Bacteria; p__Firmicutes; c__Clostridia; o__Clostridiales; f__Ruminococcaceae; g__Ruminococcaceae_UCG-005; s__unidentified
OTU_10115	0	1.63e-05	0	3.26e-05	0	0	1.63e-05	0	0	0	0	0	0	0	0	0	0	0	0	0	0	0	0	0	0	0	0	0	0	0	0	0	0	0	0	0	0	0	0	0	0	0	0	0	0	0	0	k__Bacteria; p__Firmicutes; c__Clostridia; o__Clostridiales; f__Ruminococcaceae; g__Ruminococcaceae_UCG-010; s__unidentified
OTU_10116	0	0	0	0	8.15e-05	0	1.63e-05	0	0	0	0	0	0	0	0	0	0	0	0	0	0	0	0	0	0	0	0	0	0	3.26e-05	0	3.26e-05	0	0	0	0	0	0	0	0	0	0	0	0	0	0	0	k__Bacteria; p__Firmicutes; c__Clostridia; o__Clostridiales; f__Christensenellaceae; g__Christensenellaceae_R-7_group; s__bacterium_YE57
OTU_10117	0	0	0	0	1.63e-05	0	3.26e-05	0	0	0	9.78e-05	0	1.63e-05	0	0	0	0	0	0	0	0	0	0	0	0	0	0	0	0	1.63e-05	0	1.63e-05	0	0	0	0	0	0	0	0	0	0	0	0	0	0	0	k__Bacteria; p__Firmicutes; c__Clostridia; o__Clostridiales; f__Clostridiales_vadinBB60_group; g__unidentified; s__unidentified
OTU_10118	4.89e-05	0	0	0	0	0	0	0	0.000146728	0	0	1.63e-05	0	4.89e-05	3.26e-05	0	1.63e-05	0	0	0	0	1.63e-05	0	0	0	0	0	0	0	0	0	0	0	0	0	0	0	0	0	0	0	0	3.26e-05	0	0	0	0	k__Bacteria; p__Firmicutes; c__Clostridia; o__Clostridiales; f__Clostridiales_vadinBB60_group; g__unidentified; s__unidentified
OTU_10119	0	0	0	0	0	0	0	0	4.89e-05	0	0	0	0	1.63e-05	1.63e-05	0	0	0	0	0	0	0	0	0	0	0	0	0	1.63e-05	0	0	0	0	0	0	0	0	0	0	0	0	0	1.63e-05	0	0	0	0	k__Bacteria; p__Firmicutes; c__Clostridia; o__Clostridiales; f__Ruminococcaceae; g__Ruminococcaceae_UCG-013; s__unidentified
OTU_1012	0	0	0	0	0	0	0	0	0	0	0	0	0	0	0	0	0	3.26e-05	0	1.63e-05	3.26e-05	0	0	0	0	0	0	0	0	0	1.63e-05	0	0	0	0	0	0	0	1.63e-05	0	0	0	0	0	0	0	0	k__Bacteria; p__Latescibacteria; c__Latescibacteria_Incertae_Sedis; o__Unknown_Order; f__Unknown_Family; g__Candidatus_Latescibacter; s__unidentified
OTU_10120	0	0	0	0	0	0	0	0	0.000130425	1.63e-05	0	1.63e-05	0	1.63e-05	0	0	0	0	0	0	0	0	0	0	0	0	0	0	0	0	0	0	0	0	0	0	0	0	0	0	0	0	0	1.63e-05	1.63e-05	1.63e-05	0	k__Bacteria; p__Fusobacteria; c__Fusobacteriia; o__Fusobacteriales; f__Leptotrichiaceae; g__Leptotrichia; s__unidentified
OTU_10121	0	0	0	0	0	0	0	0	1.63e-05	0	0	0	0	0	0	0	0	0	0	0	0	1.63e-05	0	0	0	0	0	0	1.63e-05	0	0	0	0	0	0	0	0	0	0	0	0	1.63e-05	0	0	0	0	0	k__Bacteria; p__Firmicutes; c__Clostridia; o__Clostridiales; f__Clostridiales_vadinBB60_group; g__unidentified; s__unidentified
OTU_10122	0	0	0	0	0	0	0	0	0	8.15e-05	0	0	0	0	0	0	0	0	0	0	0	0	0	0	0	0	0	0	0	0	0	0	0	0	0	0	0	0	0	0	0	0	0	0	0	0	0	k__Bacteria
OTU_10123	0	0	0	0	0	0	0	0	0	0	3.26e-05	1.63e-05	0	0	0	0	0	0	0	0	0	0	0	0	0	0	0	0	0	3.26e-05	0	0	0	0	0	0	0	0	0	0	0	0	0	0	0	0	0	k__Bacteria; p__Firmicutes; c__Clostridia; o__Clostridiales; f__Ruminococcaceae; g__Anaerotruncus; s__unidentified
OTU_10124	0	0	0	0	0	0	0	0	1.63e-05	0	0	1.63e-05	0	0	0	3.26e-05	0	0	0	1.63e-05	0	0	0	0	0	0	0	0	0	0	0	0	0	0	0	0	0	0	0	4.89e-05	0	0	0	0	0	0	0	k__Bacteria; p__Cyanobacteria; c__Melainabacteria; o__Obscuribacterales; f__unidentified; g__unidentified; s__unidentified
OTU_10125	0	0	0	0	0	0	0	0	0	0	0	0	0	1.63e-05	0	0	0	0	0	0	0	0	0	0	0	0	0	0	9.78e-05	0	0	0	0	0	0	0	0	0	0	0	0	0	3.26e-05	0	0	0	0	k__Bacteria; p__Chloroflexi; c__Thermomicrobia; o__AKYG1722; f__unidentified; g__unidentified; s__unidentified
OTU_10126	0	0	0	0	0	0	0	0	0	0	0	0	0	0	3.26e-05	3.26e-05	0	6.52e-05	6.52e-05	0	3.26e-05	0	0	0	0	0	0	0	1.63e-05	0	1.63e-05	0	0	0	0	0	0	0	0	1.63e-05	0	1.63e-05	0	0	0	0	0	k__Bacteria; p__Proteobacteria; c__Deltaproteobacteria; o__Bdellovibrionales; f__Bacteriovoracaceae; g__Deferrisoma; s__unidentified
OTU_10127	0	0	0	0	0	0	0	0	1.63e-05	0	0	1.63e-05	0	0	1.63e-05	6.52e-05	0	0	0	0	1.63e-05	0	0	0	0	0	0	0	1.63e-05	0	0	0	0	0	0	0	0	0	0	1.63e-05	1.63e-05	0	1.63e-05	0	0	0	0	k__Bacteria; p__Chloroflexi; c__Thermomicrobia; o__AKYG1722; f__unidentified; g__unidentified; s__unidentified
OTU_10128	0	0	0	0	0	0	0	0	0	0	0	0	0	0	0	0	0	0.000146728	0.000130425	9.78e-05	0.000146728	0	0	0	0	0	0	0	0	0	8.15e-05	0	0	0	0	0	0	0	0.000130425	0	0	0	0	0	0	0	0	k__Bacteria; p__Firmicutes; c__Clostridia; o__Clostridiales; f__Ruminococcaceae; g__Ercella; s__unidentified
OTU_10129	0	0	0	0	0	0	0	0	0	0	0	0	0	0	0	0	0	0	4.89e-05	1.63e-05	1.63e-05	0	0	0	0	0	0	0	0	0	3.26e-05	0	0	0	0	0	0	0	0	0	0	0	0	0	0	0	0	k__Bacteria; p__Firmicutes; c__Clostridia; o__Clostridiales
OTU_1013	0	0	0	0	0	0	0	0	0	0	0	0	0	0	0	0	0	4.89e-05	3.26e-05	0	0	0	0	0	0	0	0	0	0	0	0	0	0	0	0	0	0	0	1.63e-05	0	0	0	0	0	0	0	0	k__Bacteria; p__Nitrospirae; c__Nitrospira; o__Nitrospirales; f__Sh765B-TzT-35; g__unidentified; s__unidentified
OTU_10130	0	0	0	0	0	0	0	0	0	0	0	0	0	0	0	0	0	0	8.15e-05	0	0	0	0	0	0	0	0	0	0	0	0	0	0	0	0	0	0	0	0	0	0	0	0	0	0	0	0	k__Bacteria; p__Cyanobacteria; c__Melainabacteria; o__Obscuribacterales; f__unidentified; g__unidentified; s__unidentified
OTU_10131	0	0	0	0	0	0	0	0	0	0	0	0	0	0	0	0	0	0	3.26e-05	8.15e-05	1.63e-05	0	0	0	0	0	0	0	0	0	6.52e-05	0	0	0	0	0	0	0	3.26e-05	0	0	0	0	0	0	0	0	k__Bacteria; p__Fusobacteria; c__Fusobacteriia; o__Fusobacteriales; f__Leptotrichiaceae; g__unidentified; s__unidentified
OTU_10132	0	0	0	0	0	0	0	0	0	0	0	0	0	0	0	0	0	0	0	0	0	0	0	0	0	0	0	0	9.78e-05	0	0	0	0	0	0	0	0	0	0	0	0	0	0	0	1.63e-05	0	0	k__Bacteria; p__Firmicutes; c__Clostridia; o__M55-D21; f__unidentified; g__unidentified; s__unidentified
OTU_10133	0	0	0	0	0	0	0	0	0	0	0	0	0	3.26e-05	0	0	0	0	0	0	0	0	0	0	0	0	0	0	0.000114122	0	0	0	0	0	0	0	0	0	0	0	0	0	0	0	0	0	0	k__Bacteria; p__Chloroflexi; c__Thermomicrobia; o__Sphaerobacterales; f__Sphaerobacteraceae; g__Nitrolancea; s__unidentified
OTU_10134	0	4.89e-05	0	0	0	1.63e-05	3.26e-05	0	0	0	4.89e-05	0	4.89e-05	0	0	0	0	0	0	0	0	0	1.63e-05	0	0	0	0	0	0	0	0	3.26e-05	0	0	0.000130425	0	0	0	0	0	3.26e-05	0	0	0	0	0	0	k__Bacteria; p__Firmicutes; c__Clostridia; o__Clostridiales; f__Ruminococcaceae; g__unidentified; s__unidentified
OTU_10135	0	4.89e-05	0	1.63e-05	1.63e-05	1.63e-05	1.63e-05	0	0	0	0	0	0	0	0	0	0	0	0	0	0	0	0	0	0	0	0	0	0	0	0	0	0	0	0	0	0	0	0	0	0	0	0	0	0	0	0	k__Bacteria; p__Firmicutes; c__Clostridia; o__Clostridiales; f__Clostridiales_vadinBB60_group; g__unidentified; s__unidentified
OTU_10136	0	1.63e-05	0	0.000130425	0	0	0	0	0	3.26e-05	0	0	0	0	1.63e-05	0	0	0	0	1.63e-05	0	0	0	0	0	0	0	0	0	0	0	0	0	0	0	0	0	0	0	0	0	0	0	0	0	0	0	k__Bacteria; p__Firmicutes; c__Clostridia; o__Clostridiales; f__Ruminococcaceae; g__Ruminococcaceae_UCG-004; s__unidentified
OTU_10137	0	0	1.63e-05	0	0	0	4.89e-05	0	0	0	0	0	0	0	0	0	0	0	0	0	0	0	0	0	0	0	0	0	0	0	0	0	0	0	0	0	0	0	0	0	0	0	0	0	0	0	0	k__Bacteria; p__Firmicutes; c__Clostridia; o__Clostridiales; f__Lachnospiraceae; g__Tyzzerella; s__unidentified
OTU_10138	0	0	0	0	8.15e-05	0	0	0	0	0	0	0	0	0	0	0	0	0	0	0	0	0	0	0	0	0	1.63e-05	0	0	0	0	0	0	0	0	0	0	0	0	0	0	0	0	0	0	0	0	Unclassified
OTU_10139	3.26e-05	0	0	0	0	0	0	0	0	0	0	0	1.63e-05	0	0	0	0	0	0	0	0	0	0	0	0	0	0	0	0	0	0	0	0	0	0	0	0	0	0	1.63e-05	0	0	0	0	0	0	0	k__Bacteria; p__Acidobacteria; c__Subgroup_20; o__unidentified; f__unidentified; g__unidentified; s__unidentified
OTU_1014	0	0	0	0	0	0	0	0	0	0	0	0	0	0	0	0	0	1.63e-05	0	0	0	0	0	0	0	0	0	0	0	0	0	0	0	0	0	0	0	0	3.26e-05	0	0	0	0	0	0	0	0	k__Bacteria; p__FCPU426; c__unidentified; o__unidentified; f__unidentified; g__unidentified; s__unidentified
OTU_10140	0	1.63e-05	0	0	0	0	0	0	0	4.89e-05	1.63e-05	0	0	0	4.89e-05	0	0	0	0	0	0	0	0	0	0	1.63e-05	0	0	0	0	0	1.63e-05	0	0	0	0	0	0	0	0	1.63e-05	0	0	0	0	0	0	k__Bacteria; p__Firmicutes; c__Clostridia; o__Clostridiales; f__Ruminococcaceae; g__Ruminiclostridium_5; s__unidentified
OTU_10141	0	0	0	0	0	0	0	0	0	0	9.78e-05	0	0	0	0	0	0	0	0	0	0	0	0	0	0	0	0	0	0	0	0	0	0	0	0	0	0	0	0	0	0	0	0	0	0	0	0	k__Bacteria; p__Proteobacteria
OTU_10142	0	0	0	0	0	0	0	0	1.63e-05	0	0	4.89e-05	3.26e-05	0	1.63e-05	1.63e-05	0	0	0	0	0	0	0	0	0	0	0	0	0	0	0	0	0	0	0	0	0	0	0	1.63e-05	0	0	0	0	0	0	0	k__Bacteria; p__Proteobacteria; c__Deltaproteobacteria; o__Bdellovibrionales; f__Bdellovibrionaceae; g__OM27_clade; s__unidentified
OTU_10143	0	0	0	0	0	0	0	0	0	0	0	0	3.26e-05	0	0	0	0	0	0	0	0	0	0	0	0	1.63e-05	0	0	0	0	0	0	0	0	0	0	0	0	0	0	0	0	0	0	0	0	0	k__Bacteria; p__Firmicutes; c__Clostridia; o__Clostridiales; f__Lachnospiraceae; g__Shuttleworthia; s__unidentified
OTU_10144	0	0	0	0	0	0	0	0	0	0	0	0	1.63e-05	0	0	0	0	0	0	1.63e-05	0	0	0	0	0	0	0	0	0	0	0	0	0	0	0	0	0	0	0	4.89e-05	0	0	0	0	0	0	0	k__Bacteria; p__Cyanobacteria; c__Cyanobacteria; o__SubsectionIV; f__FamilyI; g__unidentified; s__unidentified
OTU_10145	0	0	0	0	0	0	0	0	1.63e-05	0	0	1.63e-05	1.63e-05	6.52e-05	3.26e-05	1.63e-05	0	0	1.63e-05	0	0	0	0	0	0	0	1.63e-05	0	3.26e-05	0	0	0	0	0	0	0	0	0	0	0	1.63e-05	0	1.63e-05	0	0	0	0	k__Bacteria; p__Proteobacteria; c__Deltaproteobacteria; o__Bdellovibrionales; f__Bdellovibrionaceae; g__OM27_clade; s__unidentified
OTU_10146	0	0	0	0	0	0	0	0	0	0	0	0	0	0	0	4.89e-05	0	0	0	0	0	0	0	0	0	0	0	0	0	0	0	0	0	0	0	0	0	0	0	0	0	0	0	0	0	0	0	k__Bacteria; p__Cyanobacteria; c__Cyanobacteria; o__SubsectionII; f__FamilyII; g__Chroococcidiopsis; s__unidentified
OTU_10147	0	0	0	0	0	0	0	0	1.63e-05	0	0	0	1.63e-05	0	0	4.89e-05	0	0	0	0	0	0	0	0	0	0	0	0	0	0	0	0	0	0	0	0	0	0	0	0	0	1.63e-05	0	0	0	0	0	k__Bacteria; p__Parcubacteria
OTU_10148	0	0	0	0	0	0	0	0	0	0	0	0	0	0	0	0	0	4.89e-05	3.26e-05	0	6.52e-05	0	0	0	0	0	0	0	0	0	8.15e-05	0	0	0	0	0	0	0	1.63e-05	0	0	0	0	0	0	0	0	k__Bacteria; p__Firmicutes; c__Clostridia; o__Clostridiales; f__Christensenellaceae; g__unidentified; s__unidentified
OTU_10149	0	0	0	0	0	0	0	0	0	0	0	0	0	0	0	0	0	3.26e-05	1.63e-05	0	3.26e-05	0	0	0	0	0	0	0	0	0	0	0	0	0	0	0	0	0	0	0	0	0	0	0	0	0	0	k__Bacteria; p__Acidobacteria; c__Subgroup_18; o__unidentified; f__unidentified; g__unidentified; s__unidentified
OTU_1015	0	0	0	0	0	0	0	0	0	0	0	0	0	0	0	0	0	1.63e-05	4.89e-05	0	0	0	0	0	0	0	0	0	0	0	0	0	0	0	0	0	0	0	1.63e-05	0	0	0	0	0	0	0	0	k__Bacteria; p__Proteobacteria; c__Deltaproteobacteria; o__Syntrophobacterales; f__Syntrophobacteraceae; g__Desulfovirga; s__unidentified
OTU_10150	0	0	0	0	0	0	0	0	0	0	0	0	0	0	0	0	6.52e-05	0	0	0	0	0	0	0.000146728	0	0	0	0	0	0	0	0	0	0	0	0	0	0	0	0	0	0	0	0	0	0	0	k__Bacteria
OTU_10151	0	0	0	0	0	0	0	0	0	0	0	0	0	0	0	0	1.63e-05	0	0	0	0	0	0	0.000114122	0	0	0	0	0	0	0	0	0	0	0	0	0	0	0	0	0	0	0	0	0	0	0	k__Bacteria
OTU_10152	0	0	0	0	0	0	0	0	0	0	1.63e-05	0	0	0	0	0	0	0	0	0	0	0	0	0	0	0	0	0	0	3.26e-05	0	3.26e-05	0	0	0	0	0	0	0	0	1.63e-05	0	0	0	0	0	0	k__Bacteria; p__Firmicutes; c__Clostridia; o__Clostridiales; f__Ruminococcaceae; g__Ruminococcaceae_UCG-010; s__unidentified
OTU_10153	3.26e-05	0	0	0	0	0	0	0	0	1.63e-05	0	1.63e-05	0	0	0	0	0	0	0	0	0	0	0	0	0	0	0	0	0	0	0	0	0	0	9.78e-05	0	0	0	0	0	0	0	0	0	0	0	0	k__Bacteria; p__Fusobacteria; c__Fusobacteriia; o__Fusobacteriales; f__Leptotrichiaceae; g__Streptobacillus; s__unidentified
OTU_10154	0	0	0	0	0	0	0	0	0	0	0	0	0	0	0	0	0	0	0	0	0	0	0	0	0	0	0	0	0	0	0	0	0	0	0	0	0	0	0	0	0	0	0	0	0.000114122	0	0	k__Bacteria; p__Firmicutes; c__Clostridia; o__M55-D21; f__unidentified; g__unidentified; s__unidentified
OTU_10155	0	0	0	0	0	0	0	0	0	0	0	0	0	0	0	0	0	0	0	0	0	0	0	0	0	0	0	0	0	0	0	0	0	0	0	0	0	0	0	0	0	0	0	0	0	0	3.26e-05	k__Bacteria
OTU_10156	0	1.63e-05	0	1.63e-05	1.63e-05	0	4.89e-05	0	0	0	0	0	0	0	0	0	0	0	0	0	0	0	0	0	0	0	0	0	0	0	0	0	0	0	0	0	0	0	0	0	0	0	0	0	0	0	0	k__Bacteria; p__Firmicutes; c__Clostridia; o__Clostridiales; f__Ruminococcaceae; g__Ruminococcaceae_UCG-010; s__unidentified
OTU_10157	0	4.89e-05	0	1.63e-05	0	1.63e-05	1.63e-05	0	0	0	0	0	0	0	0	0	0	0	0	0	0	0	0	0	0	0	0	0	0	0	0	0	0	0	0	0	0	0	0	0	1.63e-05	0	0	0	0	0	0	k__Bacteria; p__Firmicutes; c__Clostridia; o__Clostridiales; f__Christensenellaceae; g__Christensenellaceae_R-7_group; s__unidentified
OTU_10158	0	0	0	0	3.26e-05	1.63e-05	0	0	0	0	0	0	0	0	0	0	0	0	0	0	0	0	0	0	0	0	0	0	0	0	0	0	0	0	0	0	0	0	0	0	0	0	0	0	0	0	0	k__Bacteria; p__Firmicutes; c__Clostridia; o__Clostridiales; f__Ruminococcaceae; g__Ruminococcaceae_UCG-010; s__unidentified
OTU_10159	0	0	0	0	0	3.26e-05	0	0	0.00021194	0	0	0	0	0	0	0	0	0	0	0	3.26e-05	0	0	0	1.63e-05	0	0	0	0	0	0	0	0	6.52e-05	3.26e-05	0	0	0	0	0	0	0	0	3.26e-05	8.15e-05	0.000912974	0	k__Bacteria; p__Fusobacteria; c__Fusobacteriia; o__Fusobacteriales; f__Leptotrichiaceae; g__Leptotrichia; s__unidentified
OTU_1016	0	0	0	0	0	0	0	0	0	0	0	0	0	0	0	0	0	0	0	0	0	0	0	0	0	0	0	0	0	0	0	0	0	0	0	0	0	0	3.26e-05	0	0	0	0	0	0	0	0	k__Bacteria; p__Proteobacteria; c__Deltaproteobacteria; o__Myxococcales; f__KD3-10; g__unidentified; s__unidentified
OTU_10160	0	0	0	0	0	0	0	0	4.89e-05	0	0	0	0	0	0	1.63e-05	0	0	0	0	0	0	0	0	0	0	0	0	0	0	0	0	0	0	0	0	0	0	0	0	0	0	0	0	0	0	0	k__Bacteria; p__Proteobacteria; c__Deltaproteobacteria; o__SAR324_cladeMarine_group_B; f__unidentified; g__unidentified; s__unidentified
OTU_10161	0.00026085	0	0	0	0	1.63e-05	0	0	9.78e-05	0	1.63e-05	0	0	0	0	0	0	0	0	0	0	0	0	0	1.63e-05	0	0	0	0	0	0	6.52e-05	0	0	4.89e-05	0	0	0	0	0	0	3.26e-05	0	0	0	0.000114122	0	k__Bacteria; p__Fusobacteria; c__Fusobacteriia; o__Fusobacteriales; f__Leptotrichiaceae
OTU_10162	0	0	0	0	0	0	0	0	0	0	4.89e-05	0	0	0	0	0	0	0	0	0	0	0	0	0	0	0	0	0	0	0	0	0	0	0	0	0	0	0	0	0	0	0	0	0	0	0	0	k__Bacteria
OTU_10163	3.26e-05	0	0	0	0	0	0	0	0	0	4.89e-05	0	0	0	0	0	0	0	3.26e-05	1.63e-05	0	0	0	0	0	0	0	0	0	0	1.63e-05	0	0	0	0	0	0	0	1.63e-05	4.89e-05	0	0	0	0	0	0	0	k__Bacteria; p__Cyanobacteria; c__Melainabacteria; o__Obscuribacterales; f__unidentified; g__unidentified; s__unidentified
OTU_10164	0	0	0	0	0	0	0	0	0	0	4.89e-05	0	0	0	0	0	0	0	0	0	0	1.63e-05	0	0	0	0	0	0	0	1.63e-05	0	0	0	0	0	0	0	0	0	0	0	0	0	0	0	0	0	k__Bacteria; p__Firmicutes; c__Clostridia; o__Clostridiales; f__Ruminococcaceae; g__Ruminococcaceae_UCG-004; s__unidentified
OTU_10165	0	0	0	0	0	0	0	0	0	0	0	0	0	0	3.26e-05	0	0	0	0	0	0	0	0	0	0	0	0	0	0	0	0	0	0	0	0	0	0	0	0	0	1.63e-05	0	0	0	0	0	0	k__Bacteria; p__Cyanobacteria; c__ML635J-21; o__unidentified; f__unidentified; g__unidentified; s__unidentified
OTU_10167	4.89e-05	0	0	0	0	1.63e-05	0	0	0	0	0	0	0	1.63e-05	0	1.63e-05	0	0	0	0	0	1.63e-05	0	0	0	0	0	0	0	1.63e-05	0	0	0	0	0	0	0	0	0	0	0	0	8.15e-05	1.63e-05	0	6.52e-05	0	k__Bacteria; p__Firmicutes; c__Clostridia; o__Clostridiales; f__Ruminococcaceae; g__Ruminococcaceae_UCG-014; s__unidentified
OTU_10168	0	0	0	0	0	0	0	0	0	0	0	0	0	0	0	0	0	0	1.63e-05	0	0	0	0	0	0	0	0	0	0	0	4.89e-05	0	0	0	0	0	0	0	1.63e-05	0	0	0	0	0	0	0	0	k__Bacteria; p__Cyanobacteria; c__ML635J-21; o__unidentified; f__unidentified; g__unidentified; s__unidentified
OTU_10169	0	0	0	0	0	0	0	0	0	0	0	0	0	0	0	0	0	0	1.63e-05	0	4.89e-05	0	0	0	0	0	0	0	0	0	1.63e-05	0	0	0	0	0	0	0	0	0	0	0	0	0	0	0	0	k__Bacteria; p__Firmicutes; c__Clostridia; o__Clostridiales
OTU_1017	0	0	0	0	0	0	0	0	0	0	0	0	0	0	0	0	0	3.26e-05	3.26e-05	3.26e-05	3.26e-05	0	0	0	0	0	0	0	0	0	3.26e-05	0	0	0	0	0	0	0	0	0	0	0	0	0	0	0	0	k__Bacteria; p__Proteobacteria; c__Deltaproteobacteria; o__Syntrophobacterales; f__Syntrophobacteraceae; g__Desulfovirga; s__unidentified
OTU_10170	0	0	0	0	0	0	0	0	0	0	0	0	0	0	0	0	0	0	3.26e-05	1.63e-05	0	0	0	0	0	0	0	0	0	0	3.26e-05	0	0	0	0	0	0	0	0	0	0	0	0	0	0	0	0	k__Bacteria; p__Acidobacteria; c__Subgroup_18; o__unidentified; f__unidentified; g__unidentified; s__unidentified
OTU_10171	0	0	0	0	0	0	0	0	0	0	0	0	0	0	0	0	0	0	0	3.26e-05	1.63e-05	0	0	0	0	0	0	0	0	0	0	0	0	0	0	0	0	0	0	0	0	0	0	0	0	0	0	k__Bacteria; p__Cyanobacteria; c__Melainabacteria; o__Obscuribacterales; f__unidentified; g__unidentified; s__unidentified
OTU_10172	0	0	0	0	0	0	0	0	0	0	0	0	0	0	0	0	0	0	0	0	0	4.89e-05	0	0	0	0	0	0	0	0	0	0	0	0	0	0	0	0	0	0	0	0	0	0	0	0	0	k__Bacteria; p__Firmicutes; c__Clostridia; o__Clostridiales; f__Christensenellaceae; g__unidentified; s__unidentified
OTU_10173	0	0	0	0	0	0	0	0	0	0	0	0	0	3.26e-05	0	0	0	0	0	0	0	0	4.89e-05	0	0	0	0	0	0	0	0	0	0	0	0	0	0	0	0	0	0	0	0	0	0	0	0	k__Bacteria; p__Chloroflexi; c__Thermomicrobia; o__JG30-KF-CM45; f__unidentified; g__unidentified; s__unidentified
OTU_10174	0	0	0	0	0	0	0	0	0	0	0	0	0	0	0	0	0	0	0	0	0	0	0	0	0	0	0	1.63e-05	1.63e-05	0	0	0	0	0	0	0	0	0	0	0	0	0	0	0	0	0	0	k__Bacteria; p__Firmicutes; c__Clostridia; o__Clostridiales; f__Clostridiales_vadinBB60_group; g__unidentified; s__unidentified
OTU_10175	0	0	0	0	0	0	0	0	0	0	0	0	0	0	0	0	0	0	0	0	0	0	0	0	0	0	0	0	8.15e-05	0	0	0	0	0	0	0	0	0	0	0	0	0	0	0	0	0	0	k__Bacteria; p__Firmicutes; c__Bacilli; o__Bacillales; f__Bacillaceae
OTU_10176	0	3.26e-05	0	0	0	0	1.63e-05	0	0	0	0	0	0	0	0	0	0	0	0	0	0	0	0	0	0	0	0	0	0	0	0	0	0	0	1.63e-05	0	4.89e-05	0	0	0	0	0	0	1.63e-05	0	0	0	k__Bacteria; p__Firmicutes; c__Clostridia; o__Clostridiales; f__Christensenellaceae; g__Catabacter; s__unidentified
OTU_10177	0	0	0	0	0	0	0	0	0	0	0	0	0	0	0	0	0	0	0	0	0	0	0	0	0	0	0	0	0	0	0	0	0	0	0	0	1.63e-05	8.15e-05	0	0	0	0	0	0	0	0	0	k__Bacteria; p__Firmicutes; c__Clostridia; o__Clostridiales; f__Peptostreptococcaceae
OTU_10178	0	0	0	0	0	0	0	0	0	0	0	0	0	0	0	0	0	0	0	0	0	0	0	0	0	0	0	0	0	0	0	0	0	0	0	0	1.63e-05	0.000146728	0	0	0	0	0	0	0	0	0	k__Bacteria; p__Proteobacteria; c__Betaproteobacteria; o__Neisseriales; f__Neisseriaceae
OTU_10179	0	0	0	0	0	0	0	0	0	0	0	0	0	0	0	0	0	0	0	0	0	0	0	0	0	0	0	0	0	0	0	0	0	0	0	0	0	4.89e-05	0	0	0	0	0	0	0	0	0	k__Bacteria; p__Firmicutes; c__Clostridia; o__Clostridiales; f__Ruminococcaceae; g__Fastidiosipila; s__unidentified
OTU_1018	0	0	0	0	0	0	0	0	0	0	0	0	0	0	0	0	0	3.26e-05	0	0	0	0	0	0	0	0	0	0	0	0	0	0	0	0	0	0	0	0	0	0	0	0	0	0	0	0	0	k__Bacteria; p__Proteobacteria; c__Deltaproteobacteria; o__Oligoflexales; f__Oligoflexaceae; g__Oligoflexus; s__unidentified
OTU_10180	0	0	0	0	0	0	0	0	0	0	0	0	0	0	0	0	0	1.63e-05	1.63e-05	8.15e-05	0	0	0	0	0	0	0	0	0	0	3.26e-05	0	0	0	0	0	0	0	6.52e-05	0	0	0	0	0	0	0	0	k__Bacteria; p__Elusimicrobia; c__Elusimicrobia; o__Lineage_I; f__Unknown_Family; g__Candidatus_Endomicrobium; s__unidentified
OTU_10181	0	0	0	0	0	0	0	0	0	0	0	0	0	0	0	0	0	0	0	0	0	0	0	0	0	0	0	0	0	0	0	0	0	0	0	0	0	0	0	0	0	4.89e-05	0	0	0	0	0	k__Bacteria; p__Firmicutes; c__Clostridia; o__Clostridiales; f__Clostridiales_vadinBB60_group; g__unidentified; s__unidentified
OTU_10182	0.000635821	0	0	0	0	0	0	0	0.000374971	0	1.63e-05	0	0	0	0	0	0	0	0	0	8.15e-05	0	0	6.52e-05	1.63e-05	0	0	0	0	0	0	0	4.89e-05	4.89e-05	0.000114122	0	0	0	0	0	0	3.26e-05	0	0	0.00127164	4.89e-05	1.63e-05	k__Bacteria; p__Fusobacteria; c__Fusobacteriia; o__Fusobacteriales; f__Leptotrichiaceae; g__Leptotrichia; s__unidentified
OTU_10183	0	0	0	0	0	0	0	0	0	0	0	0	0	0	0	0	0	0	0	0	0	0	0	0	0	0	0	0	0	0	0	0	0	0	0	0	0	0	0	0	0	0	0	0	6.52e-05	0	0	k__Bacteria; p__Firmicutes; c__Limnochordia; o__Limnochordales; f__Limnochordaceae; g__unidentified; s__unidentified
OTU_10184	0	0	0	0	0	0	0	0	0	0	0	0	0	0	0	0	0	0	0	0	0	0	0	0	0	0	0	0	0	0	0	0	0	0	0	0	0	0	0	0	0	0	0	0	3.26e-05	0	0	k__Bacteria; p__Chloroflexi; c__Ktedonobacteria; o__Ktedonobacterales; f__1959-1; g__unidentified; s__unidentified
OTU_10185	0	0	0	0	0	0	0	0	0	0	0	0	0	0	0	0	0	0	0	0	0	0	0	0	0	0	0	0	0	0	0	0	0	0	0	0	0	0	0	0	0	0	0	0	0	0	4.89e-05	k__Bacteria; p__Firmicutes; c__Clostridia; o__Clostridiales; f__Christensenellaceae; g__Christensenellaceae_R-7_group; s__unidentified
OTU_10186	0	3.26e-05	8.15e-05	0	0	0	0	0	0	0	0	0	0	0	0	0	0	0	0	0	0	0	4.89e-05	0	0	0	0	0	0	0	0	0	0	0	0	0	0	0	0	0	0	0	0	0	0	0	0	k__Bacteria; p__Firmicutes; c__Clostridia; o__Clostridiales; f__Ruminococcaceae
OTU_10187	0	0	0	0.000114122	0	0	0	0	0	0	0	0	0	0	0	0	0	0	0	0	0	0	0	0	0	0	0	0	0	0	0	0	0	0	0	0	0	0	0	0	0	0	0	0	0	0	0	Unclassified
OTU_10188	0	0	0	3.26e-05	0	1.63e-05	0	0	0	0	0	0	0	0	0	0	0	0	0	0	0	0	0	0	0	0	0	0	0	1.63e-05	0	0	0	0	0	0	0	0	0	0	0	0	0	0	0	0	0	k__Bacteria; p__Firmicutes; c__Clostridia; o__Clostridiales; f__Clostridiales_vadinBB60_group; g__unidentified; s__unidentified
OTU_10189	0	1.63e-05	0	4.89e-05	0	0	6.52e-05	0	0	0	4.89e-05	0	0	0	0	0	0	0	0	0	0	0	0	0	0	0	0	0	0	0	0	0	0	0	0	0	0	0	0	0	0	0	0	0	0	0	0	k__Bacteria; p__Firmicutes; c__Clostridia; o__Clostridiales; f__Ruminococcaceae; g__Eubacterium_coprostanoligenes_group; s__unidentified
OTU_1019	0	0	0	0	0	0	0	0	0	0	0	1.63e-05	0	0	1.63e-05	0	0	6.52e-05	0	3.26e-05	0	0	0	0	0	0	0	0	0	0	1.63e-05	3.26e-05	0	0	0	0	0	0	0	0	0	0	0	0	0	0	0	k__Bacteria; p__Proteobacteria; c__Deltaproteobacteria; o__Myxococcales; f__Sandaracinaceae; g__unidentified; s__unidentified
OTU_10190	0	0.000586912	0.000277153	0.000554306	0.000374971	0.00047279	0.000374971	1.63e-05	3.26e-05	0	6.52e-05	0	3.26e-05	9.78e-05	1.63e-05	3.26e-05	0	0	0	0	0	4.89e-05	0.000130425	0	0	0	0	0	3.26e-05	0	0	0.000130425	0	0	0	0	0	1.63e-05	0	3.26e-05	0.000228244	0	0	0	1.63e-05	0	0	k__Bacteria; p__Firmicutes; c__Clostridia; o__Clostridiales; f__Lachnospiraceae; g__Fusicatenibacter; s__unidentified
OTU_10191	0	1.63e-05	1.63e-05	6.52e-05	0	1.63e-05	0	0	0	0	0	0	0	0	0	0	1.63e-05	0	0	0	0	0	0	0	0	0	0	0	0	1.63e-05	0	1.63e-05	0	0	0	0	0	3.26e-05	0	0	0	0	0	0	0	4.89e-05	0	k__Bacteria; p__Firmicutes; c__Clostridia; o__Clostridiales; f__Ruminococcaceae; g__Ruminococcaceae_UCG-013; s__unidentified
OTU_10192	0	0	0	0	0	0	0	4.89e-05	0	0	0	0	0	0	0	0	0	0	0	0	0	0	0	0	0	0	0	0	0	0	0	0	0	0	0	0	0	0	0	0	0	0	0	0	0	0	0	k__Bacteria; p__Firmicutes; c__Clostridia; o__Clostridiales; f__Ruminococcaceae; g__Ruminococcaceae_NK4A214_group; s__unidentified
OTU_10193	0.00701034	0.00505396	0.00342365	0.00304868	0.00125534	0.00145098	0.00520069	0.000146728	0.000864065	0.00133686	0.000163031	4.89e-05	0.000635821	0.000766246	0.00218462	0.000309759	0	0	0	0	0	3.26e-05	0.00304868	0	0	0	0	0.000423881	0.000456487	4.89e-05	0	0.00363559	0	0	0	0.000228244	4.89e-05	0	0	0.000782549	0.00414099	6.52e-05	0.00317911	4.89e-05	3.26e-05	0.000961883	0	k__Bacteria; p__Firmicutes; c__Clostridia; o__Clostridiales; f__Lachnospiraceae; g__Ruminococcus_gnavus_group; s__unidentified
OTU_10194	0.00177704	0	0	6.52e-05	0	0.00213571	0.00026085	3.26e-05	0.000391275	0.000195637	3.26e-05	0.000195637	1.63e-05	0.00399426	3.26e-05	0.000929277	3.26e-05	0	3.26e-05	4.89e-05	0.000880368	0	1.63e-05	0	0	0.000130425	0.000570609	0.00123904	0.000619518	0.000309759	3.26e-05	0.00163031	0.000130425	0.00583651	0.000326062	0	1.63e-05	0	3.26e-05	0.000489093	0.000374971	8.15e-05	0.0134664	9.78e-05	0.000179334	0.000619518	6.52e-05	k__Bacteria; p__Fusobacteria; c__Fusobacteriia; o__Fusobacteriales; f__Fusobacteriaceae; g__Fusobacterium; s__unidentified
OTU_10195	0.00026085	0	0	0	0	1.63e-05	0	0	1.63e-05	0	0	0	0	1.63e-05	0	0	0	0	0	0	3.26e-05	0	0	0	1.63e-05	0	0	0	0	0	0	1.63e-05	1.63e-05	1.63e-05	8.15e-05	0	0	0	0	0	0	0	0	0	0	4.89e-05	0	k__Bacteria; p__Fusobacteria; c__Fusobacteriia; o__Fusobacteriales; f__Leptotrichiaceae
OTU_10196	0	0	0	0	0	4.89e-05	0	0	0.000146728	0	0	0	0	0	0	0	0	0	0	0	0	3.26e-05	0	0	0	0	0	0	0	0	0	0	0	0	0	0	0	0	0	0	0	0	1.63e-05	0	0	0	0	k__Bacteria; p__Fusobacteria; c__Fusobacteriia; o__Fusobacteriales; f__Leptotrichiaceae; g__Leptotrichia; s__unidentified
OTU_10197	0	0	0	0	0	0	0	0	1.63e-05	0	0	0	1.63e-05	1.63e-05	0	1.63e-05	0	0	0	0	1.63e-05	0	0	0	0	0	0	0	0	0	0	0	0	0	0	0	0	0	1.63e-05	0	0	0	0	0	0	0	0	k__Bacteria; p__Parcubacteria; c__Candidatus_Jorgensenbacteria; o__Parcubacteria_group_bacterium_GW2011_GWA1_60_11; f__Parcubacteria_group_bacterium_GW2011_GWA1_60_11; g__Parcubacteria_group_bacterium_GW2011_GWA1_60_11; s__Parcubacteria_group_bacterium_GW2011_GWA1_60_11
OTU_10198	0.000342365	0	0	0	0	0.000342365	0	0	0.000358668	0.000114122	0.000130425	0.0041736	0	6.52e-05	8.15e-05	0	0	0	0	0	0	0	0	0	6.52e-05	0	1.63e-05	0	1.63e-05	8.15e-05	0	1.63e-05	0.000130425	0.000407578	0.000652124	0	0	0	0	8.15e-05	0.000114122	0.00101079	0	0.00337474	8.15e-05	0.000684731	0.000277153	k__Bacteria; p__Fusobacteria; c__Fusobacteriia; o__Fusobacteriales; f__Leptotrichiaceae; g__Streptobacillus; s__unidentified
OTU_10199	0	0	0	0	0	0	0	0	1.63e-05	0	0	0	0	0	0	0	0	0	0	0	0	0	0	0	0	0	0	0	0	0	0	0	0	0	0	0	0	0	0	0	0	0	0	0	0	0	0	k__Bacteria; p__Firmicutes; c__Clostridia; o__Clostridiales; f__Clostridiales_vadinBB60_group; g__unidentified; s__unidentified
OTU_102	0	0	0	0	0	0	0	0	0	0	0	0	0	0	0	0.000244547	0	0	0	0	0	0	0	0	0	0.000146728	0	0	0	0	0	0	0	0	0	0	0	0	0	0	0	0	0	0	0	0	0	k__Bacteria
OTU_1020	0	0	0	0	0	0	0	0	0	0	0	0	0	0	0	0	0	1.63e-05	0	0	0	0	0	0	0	0	0	0	0	0	0	0	0	0	0	0	0	0	0	0	0	0	0	0	0	0	0	k__Bacteria; p__Proteobacteria; c__Deltaproteobacteria; o__Desulfuromonadales; f__Geobacteraceae; g__Geobacter; s__unidentified
OTU_10200	0	0	0	0	0	0	0	0	1.63e-05	0	0	1.63e-05	0	1.63e-05	0	0	0	0	0	0	0	0	0	0	0	0	0	0	0	0	1.63e-05	0	0	0	0	0	0	0	0	0	0	0	0	0	0	0	0	k__Bacteria; p__Cyanobacteria; c__ML635J-21; o__unidentified; f__unidentified; g__unidentified; s__unidentified
OTU_10201	3.26e-05	0	0	0	0	0	0	0	8.15e-05	1.63e-05	0	0	0	0	0.000179334	0	1.63e-05	0	0	0	0	0	0	0	0	0	0	3.26e-05	0	0	0	0	0	0	0	0	0	0	0	1.63e-05	9.78e-05	4.89e-05	6.52e-05	0	0	0	0	k__Bacteria; p__Firmicutes; c__Clostridia; o__Clostridiales; f__Lachnospiraceae; g__Roseburia; s__unidentified
OTU_10202	0	0	0	0	0	0	0	0	0	1.63e-05	0	0	0	0	0	0	0	0	0	0	0	0	0	0	0	0	0	0	0	0	0	0	0	0	0	0	0	0	0	0	0	0	0	0	0	0	0	k__Bacteria; p__Firmicutes; c__Clostridia; o__Clostridiales; f__Ruminococcaceae; g__Ruminiclostridium_5; s__unidentified
OTU_10203	0	0	0	0	0	0	0	0	0	0	3.26e-05	0	0	0	0	0	0	0	0	0	0	0	0	0	0	0	0	0	0	0	0	0	0	0	0	0	0	0	0	0	0	0	0	0	0	0	0	k__Bacteria; p__Firmicutes; c__Clostridia; o__Clostridiales; f__Lachnospiraceae
OTU_10204	0	0	0	0	0	0	0	0	0	0	1.63e-05	0	0	1.63e-05	0	0	0	0	0	0	0	0	0	0	0	0	0	0	1.63e-05	1.63e-05	0	0	0	0	0	0	0	0	0	0	0	0	0	0	0	0	0	k__Bacteria; p__Firmicutes; c__Clostridia; o__Clostridiales; f__Clostridiales_vadinBB60_group; g__unidentified; s__unidentified
OTU_10205	0	0	0	0	0	0	0	0	0	0	0	0	3.26e-05	0	0	1.63e-05	0	0	0	0	0	0	0	0	0	0	0	0	0	0	0	0	0	0	0	0	0	0	0	0	0	0	0	0	0	0	0	k__Bacteria
OTU_10206	0	0	0	0	0	0	0	0	0	0	0	0	0.000130425	0	0	0	0	0	0	0	0	0	0	0	0	0	0	0	0	0	0	0	0	0	0	0	0	0	0	0	0	0	0	0	0	0	0	k__Bacteria
OTU_10207	0	0	0	0	0	0	0	0	0	0	0	0	3.26e-05	0	0	0	0	0	0	0	0	0	0	0	0	0	0	0	0	0	0	0	0	0	0	0	0	0	0	0	0	0	0	0	0	0	0	k__Bacteria; p__Chloroflexi; c__Anaerolineae; o__Anaerolineales; f__Anaerolineaceae; g__unidentified; s__unidentified
OTU_10208	0	0	0	0	0	0	0	0	0	0	0	0	3.26e-05	0	0	0	0	0	0	0	0	0	0	0	0	1.63e-05	0	0	0	0	0	0	0	0	0	0	0	0	0	0	0	0	0	0	0	0	0	k__Bacteria; p__Firmicutes; c__Clostridia; o__Clostridiales; f__Ruminococcaceae; g__Ruminococcaceae_UCG-010; s__unidentified
OTU_10209	0	0.000521699	0.000130425	0.000374971	0.000130425	0.000244547	0.000277153	1.63e-05	0.000244547	3.26e-05	6.52e-05	0	9.78e-05	0	8.15e-05	3.26e-05	0	0	0	0	0	3.26e-05	1.63e-05	0	0	0	0	3.26e-05	0	1.63e-05	0	6.52e-05	0	0	0	0	0	0	0	3.26e-05	0.000407578	0	1.63e-05	0	0	0	0	k__Bacteria; p__Firmicutes; c__Clostridia; o__Clostridiales; f__Lachnospiraceae; g__Lachnoclostridium; s__unidentified
OTU_1021	0	0	0	0	0	0	0	0	0	0	0	0	0	0	0	0	0	4.89e-05	4.89e-05	1.63e-05	3.26e-05	0	0	0	0	0	0	0	0	0	1.63e-05	0	0	0	0	0	0	0	0	0	0	0	0	0	0	0	0	k__Bacteria; p__Proteobacteria; c__Deltaproteobacteria; o__Deltaproteobacteria_Incertae_Sedis; f__Syntrophorhabdaceae; g__Syntrophorhabdus; s__unidentified
OTU_10210	0	0	0	0	0	0	0	0	0	0	0	0	0	0	0	0	0	0	0	0	0	0	0	0	0	0	3.26e-05	0	0	0	0	0	0	0	0	0	0	0	0	0	0	0	0	0	0	0	0	k__Bacteria; p__Parcubacteria
OTU_10211	0	0	0	0	0	0	0	0	0	0	0	0	0	1.63e-05	0	1.63e-05	0	0	3.26e-05	0	0	0	0	0	0	0	1.63e-05	0	1.63e-05	0	0	0	0	0	0	0	0	0	0	0	0	0	0	0	0	0	0	k__Bacteria; p__Proteobacteria; c__Deltaproteobacteria; o__Bdellovibrionales; f__Bdellovibrionaceae; g__Bdellovibrio; s__unidentified
OTU_10212	0	0	0	0	0	0	0	0	0	0	0	0	0	1.63e-05	3.26e-05	0	0	0	0	0	0	0	0	0	0	0	0	0	0	0	0	0	0	0	0	0	0	0	0	0	0	0	0	0	0	0	0	k__Bacteria; p__Firmicutes; c__Clostridia; o__Clostridiales; f__Christensenellaceae; g__Christensenellaceae_R-7_group; s__unidentified
OTU_10213	0	0	0	0	0	0	0	0	0	0	0	0	0	3.26e-05	0	0	0	0	0	0	0	0	0	0	0	0	0	0	0	0	0	0	0	0	0	0	0	0	0	0	0	0	0	0	0	0	0	k__Bacteria; p__Firmicutes; c__Clostridia; o__Clostridiales; f__Lachnospiraceae; g__unidentified; s__unidentified
OTU_10214	8.15e-05	0	0	0	0	0	0	0	1.63e-05	0.000114122	1.63e-05	6.52e-05	1.63e-05	0.00021194	0.000277153	0	0	0	0	0	0	6.52e-05	0	0	0	0	1.63e-05	8.15e-05	0.000114122	1.63e-05	0	0	0	0	0	0	0	0	0	0	9.78e-05	3.26e-05	0	0	0	0	0	k__Bacteria; p__Firmicutes; c__Clostridia; o__Clostridiales; f__Lachnospiraceae; g__Lachnospiraceae_NK4A136_group; s__unidentified
OTU_10215	0	0	0	0	0	0	0	0	0	0	0	0	0	1.63e-05	0	0	0	0	0	0	0	0	0	0	0	0	0	0	0	0	0	0	0	0	0	0	0	0	0	0	0	0	0	0	0	0	0	k__Bacteria; p__Chloroflexi
OTU_10216	0	0	0	0	0	0	0	0	0	0	0	0	0	4.89e-05	0	0	0	0	0	0	0	0	0	0	0	0	0	0	0	0	0	0	0	0	0	0	0	0	0	0	0	0	0	0	0	0	0	k__Bacteria; p__Chloroflexi; c__Thermomicrobia; o__Sphaerobacterales; f__Sphaerobacteraceae
OTU_10217	0	0	0	0	0	0	0	0	0	0	0	0	0	0	0	0	0	0	0	0	0	0	0	0	0	0	0	1.63e-05	3.26e-05	0	0	0	0	0	0	0	0	0	0	0	0	0	0	0	0	0	0	k__Bacteria; p__Firmicutes; c__Clostridia; o__Clostridiales; f__Clostridiales_vadinBB60_group; g__unidentified; s__unidentified
OTU_10218	0	0	0	0	0	0	0	0	0	0	0	0	0	0	3.26e-05	0	0	0	0	0	0	0	0	0	0	0	0	0	0	0	0	0	0	0	0	0	0	0	0	0	0	0	0	0	0	0	0	k__Bacteria; p__Gemmatimonadetes; c__Gemmatimonadetes; o__Gemmatimonadales; f__Gemmatimonadaceae
OTU_10219	0	0	0	0	0	0	0	0	0	0	0	0	0	0	1.63e-05	0	0	0	0	0	0	0	0	0	0	0	0	0	0	0	0	0	0	0	0	0	0	0	0	0	3.26e-05	0	0	0	0	0	0	k__Bacteria; p__Proteobacteria; c__Deltaproteobacteria; o__Bradymonadales; f__unidentified; g__unidentified; s__unidentified
OTU_1022	0	0	0	0	0	0	0	0	0	0	0	0	0	0	0	0	0	0	3.26e-05	0	0	0	0	0	0	0	0	0	0	0	0	0	0	0	0	0	0	0	0	0	0	0	0	0	0	0	0	k__Bacteria; p__Proteobacteria; c__Gammaproteobacteria
OTU_10220	0	0	0	0	0	0	0	0	0	0	0	0	0	0	1.63e-05	1.63e-05	0	0	0	0	0	0	0	0	0	0	0	0	0	0	0	0	0	0	0	0	0	0	0	0	0	0	0	0	0	0	0	k__Bacteria; p__Proteobacteria; c__Deltaproteobacteria; o__Bdellovibrionales; f__Bdellovibrionaceae; g__Bdellovibrio; s__unidentified
OTU_10221	0	0	0	0	0	0	0	0	0	0	0	0	0	0	0	0	0	1.63e-05	0	0	3.26e-05	0	0	0	0	0	0	0	0	0	4.89e-05	0	0	0	0	0	0	0	0	0	0	0	0	0	0	0	0	k__Bacteria; p__Firmicutes; c__Clostridia; o__Clostridiales; f__Ruminococcaceae
OTU_10222	0	0	0	0	0	0	0	0	0	0	0	0	0	0	0	0	0	4.89e-05	1.63e-05	0	0	0	0	0	0	0	0	0	0	0	0	0	0	0	0	0	0	0	0	0	0	0	0	0	0	0	0	k__Bacteria; p__Firmicutes; c__Clostridia; o__Clostridiales
OTU_10223	0	0	0	0	0	0	0	0	0	0	0	0	0	0	0	0	0	3.26e-05	1.63e-05	0	1.63e-05	0	0	0	0	0	0	0	0	0	0	0	0	0	0	0	0	0	0	0	0	0	0	0	0	0	0	k__Bacteria; p__Firmicutes; c__Clostridia; o__Clostridiales; f__Ruminococcaceae; g__Ruminiclostridium_1; s__unidentified
OTU_10224	0	0	0	0	0	0	0	0	0	0	0	0	0	0	0	0	0	3.26e-05	0	0	0	0	0	0	0	0	0	0	0	0	0	0	0	0	0	0	0	0	0	0	0	0	0	0	0	0	0	k__Bacteria; p__Firmicutes; c__Clostridia; o__Clostridiales; f__Family_XIII
OTU_10225	0	0	0	0	0	0	0	0	0	0	0	0	0	0	0	0	0	1.63e-05	1.63e-05	1.63e-05	1.63e-05	0	0	0	0	0	0	0	0	0	1.63e-05	0	0	0	0	0	0	0	0	0	0	0	0	0	0	0	0	k__Bacteria; p__Elusimicrobia; c__Elusimicrobia; o__Lineage_I; f__Unknown_Family; g__Candidatus_Endomicrobium; s__unidentified
OTU_10226	0	0	0	0	0	0	0	0	0	0	0	0	0	0	0	0	0	4.89e-05	0	0	0	0	0	0	0	0	0	0	0	0	0	0	0	0	0	0	0	0	1.63e-05	0	0	0	0	0	0	0	0	k__Bacteria; p__Firmicutes; c__Clostridia; o__Clostridiales; f__Ruminococcaceae
OTU_10227	0	0	0	0	0	0	0	0	0	0	0	0	0	0	0	0	0	1.63e-05	8.15e-05	0	0	0	0	0	0	0	0	0	0	0	3.26e-05	0	0	0	0	0	0	0	3.26e-05	0	0	0	0	0	0	0	0	k__Bacteria; p__Firmicutes; c__Clostridia; o__Clostridiales; f__Ruminococcaceae; g__uncultured; s__iron-reducing_bacterium_enrichment_culture_clone_FEA_2_A6
OTU_10228	0	0	0	0	0	0	0	0	0	0	0	0	0	0	0	0	0	0	6.52e-05	0	0	0	0	0	0	0	0	0	0	0	0	0	0	0	0	0	0	0	0	0	0	0	0	0	0	0	0	k__Bacteria; p__Chloroflexi; c__Anaerolineae; o__Anaerolineales; f__Anaerolineaceae; g__Anaerolinea; s__unidentified
OTU_10229	0	0	0	0	0	0	0	0	0	0	0	0	0	0	0	0	0	3.26e-05	4.89e-05	1.63e-05	0	0	0	0	0	0	0	0	0	0	0	0	0	0	0	0	0	0	0	0	0	0	0	0	0	0	0	k__Bacteria; p__Elusimicrobia; c__Elusimicrobia; o__Lineage_I; f__Unknown_Family; g__Candidatus_Endomicrobium; s__unidentified
OTU_1023	0	0	0	0	0	0	0	0	0	0	0	0	0	0	0	0	0	0	4.89e-05	0	0	0	0	0	0	0	0	0	0	0	0	0	0	0	0	0	0	0	0	0	0	0	0	0	0	0	0	k__Bacteria; p__Acidobacteria; c__Holophagae; o__TPD-58; f__unidentified; g__unidentified; s__unidentified
OTU_10230	0	0	0	0	0	0	0	0	0	0	0	0	0	0	0	0	0	0	0.000114122	4.89e-05	4.89e-05	0	0	0	0	0	0	0	0	0	4.89e-05	0	0	0	0	0	0	0	1.63e-05	0	0	0	0	0	0	0	0	k__Bacteria; p__Firmicutes; c__Clostridia; o__Clostridiales; f__Ruminococcaceae; g__Sporobacter; s__unidentified
OTU_10231	0	0	0	0	0	0	0	0	0	0	0	0	0	0	0	0	0	9.78e-05	6.52e-05	4.89e-05	3.26e-05	0	0	0	0	0	0	0	0	0	4.89e-05	0	0	0	0	0	0	0	1.63e-05	0	0	0	0	0	0	0	0	k__Bacteria; p__Firmicutes; c__Clostridia; o__Clostridiales; f__Christensenellaceae; g__unidentified; s__unidentified
OTU_10232	0	0	0	0	0	0	0	0	0	0	0	0	0	0	0	0	0	0	6.52e-05	0	0	3.26e-05	0	0	0	0	0	0	0	0	0	0	0	0	0	0	0	0	0	0	0	0	0	0	0	0	0	k__Bacteria; p__Cyanobacteria; c__Cyanobacteria; o__SubsectionIII; f__FamilyI; g__Leptolyngbya
OTU_10233	0	0	0	0	0	0	0	0	0	0	0	0	0	0	0	0	0	0	3.26e-05	0	1.63e-05	0	0	0	0	0	0	0	0	0	1.63e-05	0	0	0	0	0	0	0	0	0	0	0	0	0	0	0	0	k__Bacteria; p__Fusobacteria; c__Fusobacteriia; o__Fusobacteriales; f__Leptotrichiaceae; g__unidentified; s__unidentified
OTU_10234	0	0	0	0	0	0	0	0	0	0	0	0	0	0	0	0	0	0	0	0	0	0.000130425	0	0	0	0	0	0	0	0	0	0	0	0	0	0	0	0	0	0	0	0	0	0	0	0	0	k__Bacteria; p__Firmicutes; c__Clostridia; o__Clostridiales; f__Caldicoprobacteraceae; g__Caldicoprobacter; s__unidentified
OTU_10235	0	0	0	0	0	0	0	0	0	0	0	0	0	0	0	0	0	0	0	0	0	1.63e-05	0	0	0	0	0	0	0	0	0	0	0	0	0	0	0	0	0	0	0	0	0	0	0	0	0	k__Bacteria; p__Proteobacteria; c__Deltaproteobacteria; o__SAR324_cladeMarine_group_B; f__unidentified; g__unidentified; s__unidentified
OTU_10236	0	0	0	0	0	0	0	0	0	0	0	0	0	0	0	0	0	0	0	0	0	0	4.89e-05	0	0	0	0	0	0	0	0	0	0	0	0	0	0	0	0	0	0	0	0	0	0	0	0	k__Bacteria; p__Chloroflexi; c__Ktedonobacteria; o__Thermogemmatisporales; f__1921-2; g__unidentified; s__unidentified
OTU_10237	0	0	0	0	0	0	0	0	0	0	0	0	0	0	0	0	0	0	0	0	0	0	8.15e-05	0	0	0	0	0	0	0	0	0	0	0	0	0	0	0	0	0	0	0	0	0	0	0	0	k__Bacteria; p__Cyanobacteria; c__Chloroplast; o__Coelastrella_sp._M60; f__Coelastrella_sp._M60; g__Coelastrella_sp._M60; s__Coelastrella_sp._M60
OTU_10238	0	0	0	0	0	0	0	0	0	0	0	0	0	0	0	0	0	0	0	0	0	0	4.89e-05	0	0	0	0	0	0	0	0	0	0	0	0	0	0	0	0	0	0	0	0	0	0	0	0	k__Bacteria
OTU_10239	0	0	0	0	0	0	0	0	0	0	0	0	0	0	0	0	0	0	0	0	0	0	4.89e-05	0	0	0	0	0	0	0	0	0	0	0	0	0	0	0	0	0	0	0	0	0	0	0	0	k__Bacteria; p__Firmicutes; c__Clostridia; o__Clostridiales; f__Ruminococcaceae; g__Eubacterium_coprostanoligenes_group; s__unidentified
OTU_1024	0	0	0	0	0	0	0	0	0	0	0	0	0	0	0	0	0	1.63e-05	4.89e-05	0	0	0	0	0	0	0	0	0	0	0	0	0	0	0	0	0	0	0	0	0	0	0	0	0	0	0	0	k__Bacteria; p__Fibrobacteres; c__Fibrobacteria; o__Fibrobacterales
OTU_10240	0	0	0	0	0	0	0	0	0	0	0	0	0	0	0	0	0	0	0	0	0	0	0	0	3.26e-05	0	0	0	0	0	0	0	0	0	0	0	0	0	0	0	0	0	0	0	0	0	0	k__Bacteria; p__Proteobacteria; c__Gammaproteobacteria; o__Xanthomonadales; f__Xanthomonadales_Incertae_Sedis
OTU_10241	0	1.63e-05	1.63e-05	0	0	0	3.26e-05	0	0	0	0	0	0	0	0	0	0	0	0	0	0	0	0	0	0	0	1.63e-05	0	0	0	0	0	0	0	0	0	0	0	0	0	0	0	0	0	0	0	0	k__Bacteria; p__Firmicutes; c__Clostridia; o__Clostridiales; f__Ruminococcaceae
OTU_10242	0	0	0	0	0	0	0	0	0	0	0	0	0	0	0	1.63e-05	0	0	0	0	0	0	0	0	0	0	1.63e-05	0	1.63e-05	1.63e-05	0	0	1.63e-05	1.63e-05	0	0	0	0	0	0	0	1.63e-05	6.52e-05	0	0	0	0	k__Bacteria; p__Firmicutes; c__Clostridia; o__Clostridiales; f__Ruminococcaceae; g__Ruminococcaceae_UCG-014; s__unidentified
OTU_10243	4.89e-05	0	0	0	0	0	0	0	1.63e-05	6.52e-05	3.26e-05	0	0	3.26e-05	1.63e-05	0	0	0	0	0	0	0	0	0	0	0	1.63e-05	4.89e-05	1.63e-05	0	0	0	0	0	0	0	0	0	0	0	0	3.26e-05	0	0	0	0	0	k__Bacteria; p__Firmicutes; c__Clostridia; o__Clostridiales; f__Lachnospiraceae; g__unidentified; s__unidentified
OTU_10244	0	0	0	0	0	0	0	0	0	0	0	0	0	0	0	0	0	0	0	0	0	0	0	0	0	0	0	0	3.26e-05	0	0	0	0	0	0	0	0	0	0	0	0	0	0	0	0	0	0	k__Bacteria; p__Chloroflexi; c__Thermomicrobia; o__Sphaerobacterales; f__Sphaerobacteraceae; g__Nitrolancea; s__unidentified
OTU_10245	0	0	0	0	0	0	0	0	0	0	0	0	0	0	0	0	0	0	0	0	0	0	0	0	0	0	0	0	0	1.63e-05	0	0	0	0	0	0	0	0	0	0	0	0	0	0	0	0	0	k__Bacteria; p__Firmicutes; c__Clostridia
OTU_10246	0	0	0	0	0	0	0	0	0	0	0	0	0	0	0	0	0	0	0	0	0	0	0	0	0	0	0	0	0	6.52e-05	0	0	0	0	0	0	0	0	0	0	0	0	0	0	0	0	0	k__Bacteria; p__Firmicutes; c__Clostridia; o__Clostridiales; f__Ruminococcaceae
OTU_10247	0	0	0	0	0	0	0	0	0	0	0	0	0	0	0	0	0	0	0	0	0	0	0	0	0	0	0	0	0	0	4.89e-05	0	0	0	0	0	0	0	1.63e-05	0	0	0	0	0	0	0	0	k__Bacteria; p__Proteobacteria; c__Deltaproteobacteria; o__SAR324_cladeMarine_group_B; f__unidentified; g__unidentified; s__unidentified
OTU_10248	0	0	0	0	0	0	0	0	0	0	0	0	0	0	0	0	0	0	0	0	0	0	0	0	0	0	0	0	0	0	0	0	4.89e-05	0	0	0	0	0	0	0	0	0	0	0	0	0	0	k__Bacteria; p__Proteobacteria; c__Deltaproteobacteria; o__Bdellovibrionales; f__Bdellovibrionaceae; g__Bdellovibrio; s__unidentified
OTU_10249	0	0	0	0	0	0	0	0	0	0	0	0	0	0	0	0	0	0	0	0	0	0	0	0	0	0	0	0	0	0	0	0	1.63e-05	0	6.52e-05	0	0	0	0	0	0	0	0	0	0	0	0	k__Bacteria; p__Proteobacteria; c__Deltaproteobacteria; o__Bdellovibrionales; f__Bdellovibrionaceae; g__Bdellovibrio; s__Bdellovibrio_bacteriovorus
OTU_1025	0	0	0	0	0	0	0	0	0	0	0	0	0	0	0	0	0	1.63e-05	6.52e-05	0	0.000114122	0	0	0	0	0	0	0	0	0	1.63e-05	0	0	0	0	0	0	0	1.63e-05	0	0	0	0	0	0	0	0	k__Bacteria; p__Proteobacteria; c__Deltaproteobacteria; o__Syntrophobacterales; f__Syntrophaceae; g__Syntrophus; s__unidentified
OTU_10250	0	0	0	0	0	0	0	0	0	0	1.63e-05	0	0	0	0	0	0	0	0	0	0	0	0	0	0	0	0	0	0	0	0	0	0	0	1.63e-05	0	0	0	0	0	0	0	0	0	0	0	0	k__Bacteria; p__Firmicutes; c__Clostridia; o__Clostridiales; f__Christensenellaceae
OTU_10251	0	0	0	0	0	0	0	0	0	0	0	0	0	0	0	0	0	0	0	0	0	0	0	0	0	0	0	0	0	0	0	0	0	0	0	4.89e-05	0	0	0	0	0	0	0	0	0	0	0	k__Bacteria; p__Fusobacteria; c__Fusobacteriia; o__Fusobacteriales; f__Fusobacteriaceae; g__Fusobacterium; s__bacterium_NLAE-zl-G94
OTU_10252	0	0	0	0	0	0	0	0	0	0	0	0	0	0	0	0	0	0	0	0	0	0	0	0	0	0	0	0	0	0	0	0	0	0	0	0	3.26e-05	1.63e-05	0	0	0	0	0	0	0	0	0	k__Bacteria; p__Firmicutes; c__Clostridia; o__Clostridiales; f__Peptostreptococcaceae; g__uncultured; s__Peptostreptococcaceae_bacterium_canine_oral_taxon_129
OTU_10253	0	0	0	0	0	0	0	0	0	0	0	0	0	0	0	0	0	0	0	0	0	0	0	0	0	0	0	0	0	0	0	0	0	0	0	0	6.52e-05	1.63e-05	0	0	0	0	0	0	0	0	0	k__Bacteria; p__Firmicutes; c__Clostridia; o__Clostridiales; f__Ruminococcaceae; g__Eubacterium_coprostanoligenes_group; s__unidentified
OTU_10254	0	0	0	0	0	0	0	0	0	0	0	0	0	0	0	0	0	0	0	0	0	0	0	0	0	0	0	0	0	0	0	0	0	0	0	0	1.63e-05	0	0	0	0	0	0	0	0	0	0	k__Bacteria; p__Proteobacteria; c__Gammaproteobacteria; o__Pseudomonadales; f__Moraxellaceae
OTU_10255	0	0	0	0	0	0	0	0	0	0	0	0	0	0	0	0	0	0	0	0	0	0	0	0	0	0	0	0	0	0	0	0	0	0	0	0	0	1.63e-05	0	0	0	0	0	0	0	0	0	k__Bacteria; p__Firmicutes; c__Clostridia; o__Clostridiales; f__Peptococcaceae; g__Peptococcus; s__unidentified
OTU_10256	0	0	0	0	0	0	0	0	0	0	0	0	0	0	0	0	0	0	0	0	0	0	0	0	0	0	0	0	0	0	0	0	0	0	0	0	0	4.89e-05	0	0	0	0	0	0	0	0	0	k__Bacteria; p__Synergistetes; c__Synergistia; o__Synergistales; f__Synergistaceae; g__Candidatus_Tammella; s__unidentified
OTU_10257	0	0	0	0	0	0	0	0	0	0	0	0	0	0	0	0	0	0	0	0	0	0	0	0	0	0	0	0	0	0	0	0	0	0	0	0	0	4.89e-05	0	0	0	0	0	0	0	0	0	k__Bacteria; p__Fusobacteria; c__Fusobacteriia; o__Fusobacteriales; f__Leptotrichiaceae; g__Leptotrichia
OTU_10258	0	0	0	0	0	0	0	0	0	0	0	0	0	0	0	0	0	0	0	0	0	0	0	0	0	0	0	0	0	0	0	0	0	0	0	0	0	3.26e-05	0	0	0	0	0	0	0	0	0	k__Bacteria; p__Firmicutes; c__Clostridia; o__Clostridiales
OTU_10259	0	0	0	0	0	0	0	0	0	0	0	0	0	0	0	0	0	1.63e-05	1.63e-05	0	0	0	0	0	0	0	0	0	0	0	3.26e-05	0	0	0	0	0	0	0	3.26e-05	0	0	0	0	0	0	0	0	k__Bacteria; p__Armatimonadetes; c__unidentified; o__unidentified; f__unidentified; g__unidentified; s__unidentified
OTU_1026	0	0	0	0	0	0	0	0	0	0	0	0	0	0	0	0	0	0	1.63e-05	0	4.89e-05	0	0	0	0	0	0	0	0	0	0	0	0	0	0	0	0	0	1.63e-05	0	0	0	0	3.26e-05	0	0	0	k__Bacteria; p__Tectomicrobia; c__unidentified; o__unidentified; f__unidentified; g__unidentified; s__unidentified
OTU_10260	0	0	0	0	0	0	0	0	0	0	0	0	0	1.63e-05	0	0	0	0	0	0	0	0	0	0	0	0	0	0	0	0	0	0	0	0	0	0	0	0	0	0	3.26e-05	0	0	0	0	0	0	k__Bacteria; p__Firmicutes; c__Clostridia; o__Clostridiales; f__Ruminococcaceae; g__Ruminococcaceae_UCG-013; s__unidentified
OTU_10261	0	8.15e-05	0	0	6.52e-05	1.63e-05	3.26e-05	0	0	0	0	0	0	0	0	0	0	0	0	0	0	0	0	0	0	0	0	0	0	0	0	4.89e-05	0	0	0	0	0	0	0	0	3.26e-05	0	0	0	0	0	0	k__Bacteria; p__Firmicutes; c__Clostridia; o__Clostridiales; f__Lachnospiraceae; g__Lachnospiraceae_UCG-010; s__unidentified
OTU_10262	0	0	0	0	0	0	0	0	0	0	0	0	0	0	0	0	0	0	0	0	0	0	0	0	0	0	0	0	0	0	0	0	0	0	0	0	0	0	0	3.26e-05	0	0	0	0	0	0	0	k__Bacteria; p__Cyanobacteria; c__Cyanobacteria; o__SubsectionIV; f__FamilyI; g__unidentified; s__unidentified
OTU_10263	0	0	0	0	0	0	0	0	0	0	0	0	0	0	0	0	0	0	0	0	0	0	0	0	0	0	0	0	0	0	0	0	0	0	0	0	0	0	0	8.15e-05	0	0	0	0	0	0	0	k__Bacteria; p__Cyanobacteria; c__Cyanobacteria; o__SubsectionIII; f__FamilyI; g__Planktothrix; s__unidentified
OTU_10264	0	0	0	0	0	0	0	0	0	0	0	0	0	0	0	0	0	0	0	0	0	0	0	0	0	0	0	0	0	0	0	0	0	0	0	0	0	0	0	0	4.89e-05	0	0	0	0	0	0	k__Bacteria; p__Cyanobacteria; c__Melainabacteria; o__Obscuribacterales; f__unidentified; g__unidentified; s__unidentified
OTU_10265	0	0	0	0	0	0	0	0	0	0	0	0	0	0	0	0	0	0	0	0	0	0	0	0	0	0	0	0	0	0	0	0	0	0	0	0	0	0	0	0	0	0	4.89e-05	0	0	0	0	k__Bacteria
OTU_10266	0	0	0	0	0	0	0	0	0	0	0	0	0	0	0	0	0	0	0	0	0	0	0	0	0	0	0	0	0	0	0	0	0	0	0	0	0	0	0	0	0	0	0	0	0	1.63e-05	0	k__Bacteria; p__Fusobacteria; c__Fusobacteriia; o__Fusobacteriales; f__Leptotrichiaceae; g__Streptobacillus; s__unidentified
OTU_10267	0	0	0	0	0	0	0	0	0	0	0	0	0	0	0	0	0	0	0	0	0	0	0	0	0	0	0	0	0	0	0	0	0	0	0	0	0	0	0	0	0	0	0	0	0	0	3.26e-05	k__Bacteria; p__Firmicutes; c__Clostridia; o__Clostridiales; f__Christensenellaceae; g__Christensenellaceae_R-7_group
OTU_10268	0	0	0	0	0	0	0	0	0	0	0	0	0	0	0	0	0	0	0	0	0	0	0	0	0	0	0	0	0	0	0	0	0	0	0	0	0	0	0	0	0	0	0	0	0	0	4.89e-05	k__Bacteria; p__Firmicutes; c__Clostridia; o__Clostridiales; f__Christensenellaceae; g__Christensenellaceae_R-7_group; s__unidentified
OTU_10269	0	3.26e-05	0	0	0	0	1.63e-05	0	0	0	0	0	0	0	0	0	0	0	0	0	0	0	0	0	0	0	0	0	0	0	0	0	0	1.63e-05	0	0	0	0	0	0	0	0	0	0	0	0	9.78e-05	k__Bacteria; p__Firmicutes; c__Clostridia; o__Clostridiales; f__Christensenellaceae; g__Christensenellaceae_R-7_group; s__unidentified
OTU_1027	0	0	0	0	0	0	0	0	0	0	0	0	0	0	0	0	0	1.63e-05	4.89e-05	1.63e-05	0	0	0	0	0	0	0	0	0	0	8.15e-05	0	0	0	0	0	0	0	0	0	0	0	0	0	0	0	0	k__Bacteria; p__Proteobacteria; c__Deltaproteobacteria; o__Syntrophobacterales; f__Syntrophobacteraceae
OTU_10270	0	8.15e-05	0	0.000130425	4.89e-05	6.52e-05	4.89e-05	0	0	0	0	0	0	0	0	0	0	0	0	0	0	0	0	0	0	0	0	0	0	0	0	0	0	0	0	0	0	0	0	0	0	0	0	0	0	0	0	k__Bacteria; p__Firmicutes; c__Clostridia; o__Clostridiales; f__Ruminococcaceae; g__Ruminococcaceae_UCG-005; s__unidentified
OTU_10271	0	1.63e-05	0	0	0	0	0	0	0	0	0	0	0	0	0	0	0	0	0	0	0	0	0	0	0	0	0	0	0	0	0	0	0	0	0	0	0	0	0	0	0	0	0	0	0	0	0	k__Bacteria; p__Firmicutes; c__Clostridia; o__Clostridiales; f__Ruminococcaceae; g__Ruminococcaceae_UCG-005; s__unidentified
OTU_10272	0	3.26e-05	0	0	0	0	0	0	0	0	0	0	0	0	0	0	0	0	0	0	0	0	0	0	0	0	0	0	0	0	0	0	0	0	0	0	0	0	0	0	0	0	0	0	0	0	0	k__Bacteria; p__Firmicutes; c__Clostridia; o__Clostridiales; f__Ruminococcaceae; g__Ruminococcaceae_UCG-010; s__unidentified
OTU_10273	0	1.63e-05	1.63e-05	0	1.63e-05	0	1.63e-05	0	0	0	0	0	0	0	0	0	0	0	0	0	0	0	0	0	0	0	0	0	0	0	0	0	0	0	0	0	0	0	0	0	0	0	0	0	0	0	0	k__Bacteria; p__Firmicutes; c__Clostridia; o__Clostridiales; f__Clostridiales_vadinBB60_group; g__unidentified; s__unidentified
OTU_10274	0	0	0	0	0	0	0	0	0	0	0	0	1.63e-05	0	0	0	0	0	0	0	0	0	0	0	0	0	0	0	0	0	0	0	0	0	0	0	0	0	0	0	1.63e-05	0	0	0	0	0	0	k__Bacteria; p__Firmicutes; c__Clostridia; o__Clostridiales; f__Lachnospiraceae
OTU_10275	0	1.63e-05	0	1.63e-05	0	0	0	0	0	1.63e-05	0	0	0	0	4.89e-05	0	0	0	0	0	0	0	0	0	0	0	0	6.52e-05	0	1.63e-05	0	1.63e-05	0	0	0	0	0	0	0	0	0	0	0	0	0	0	0	k__Bacteria; p__Firmicutes; c__Clostridia; o__Clostridiales
OTU_10276	0	0	0	0	0	0	0	0	0	0	3.26e-05	0	0	0	0	0	0	0	0	0	0	0	0	0	0	0	0	0	0	0	0	0	0	0	0	0	0	0	0	0	0	0	0	0	0	0	0	k__Bacteria; p__Firmicutes; c__Clostridia; o__Clostridiales
OTU_10277	0	1.63e-05	0	1.63e-05	0	0	0	0	0	0	0	0	0	0	0	0	0	0	0	0	0	0	0	0	0	0	0	0	0	0	0	0	0	0	0	0	0	0	0	0	0	0	0	0	0	0	0	k__Bacteria; p__Firmicutes; c__Clostridia; o__Clostridiales; f__Ruminococcaceae; g__Ruminococcaceae_UCG-010; s__unidentified
OTU_10278	0	1.63e-05	0	0	0	0	0	0	0	0	0	0	0	0	0	0	0	0	0	0	0	0	0	0	0	0	0	0	0	0	0	0	0	0	0	0	0	0	0	0	0	0	0	0	0	0	0	k__Bacteria; p__Firmicutes; c__Clostridia; o__Clostridiales; f__Ruminococcaceae
OTU_10279	0	0	0	3.26e-05	0	0	0	0	0	0	0	0	0	0	0	0	0	0	0	0	0	0	0	0	0	0	0	0	0	0	0	0	0	0	0	0	0	0	0	0	0	0	0	0	0	0	0	k__Bacteria; p__Firmicutes; c__Clostridia; o__Clostridiales
OTU_1028	0	0	0	0	0	0	0	0	0	0	0	0	0	0	0	0	0	0	4.89e-05	0	0	0	0	0	0	0	0	0	0	0	0	0	0	0	0	0	0	0	0	0	0	0	0	0	0	0	0	k__Bacteria; p__Proteobacteria; c__Betaproteobacteria; o__Neisseriales; f__Neisseriaceae; g__unidentified; s__unidentified
OTU_10280	0	0	0	1.63e-05	0	0	0	0	0	0	0	0	0	0	0	0	0	0	0	0	0	0	0	0	0	0	0	0	0	0	0	0	0	0	0	0	0	0	0	0	0	0	0	0	0	0	0	k__Bacteria; p__Bacteroidetes; c__Bacteroidia; o__Bacteroidales; f__Prevotellaceae
OTU_10281	0	0	0	3.26e-05	0	1.63e-05	0	0	0	0	0	0	0	0	0	0	0	0	0	0	0	0	0	0	0	0	0	0	0	0	0	0	0	0	0	0	0	0	0	0	0	0	0	0	0	0	0	k__Bacteria; p__Firmicutes; c__Clostridia; o__Clostridiales; f__Christensenellaceae
OTU_10282	0	0	0	3.26e-05	0	0	0	0	0	0	0	0	0	0	0	0	0	0	0	0	0	0	0	0	0	0	0	0	0	0	0	0	0	0	0	0	0	0	0	0	0	0	0	0	0	0	0	k__Bacteria; p__Fusobacteria; c__Fusobacteriia; o__Fusobacteriales; f__Leptotrichiaceae; g__Leptotrichia; s__unidentified
OTU_10283	0	1.63e-05	0	3.26e-05	0	0	0	0	0	0	0	0	0	0	0	0	0	0	0	0	0	1.63e-05	0	0	0	0	0	0	0	0	0	0	0	0	0	0	0	0	0	0	0	0	0	1.63e-05	0	0	3.26e-05	k__Bacteria; p__Firmicutes; c__Clostridia; o__Clostridiales; f__Lachnospiraceae; g__Eubacterium_oxidoreducens_group; s__unidentified
OTU_10284	0	0	0	3.26e-05	3.26e-05	0	0	0	0	0	0	0	0	0	0	0	0	0	0	0	0	0	0	0	0	0	0	0	0	0	0	0	0	0	0	0	0	0	0	0	0	0	0	0	1.63e-05	0	0	k__Bacteria; p__Firmicutes; c__Clostridia; o__Clostridiales; f__Ruminococcaceae
OTU_10285	0	3.26e-05	0	0	6.52e-05	0	0	0	0	0	3.26e-05	0	3.26e-05	0	0	0	0	0	0	0	0	0	0	0	0	0	0	0	1.63e-05	0	0	0	0	0	0	0	0	0	0	0	1.63e-05	0	0	0	0	0	0	k__Bacteria; p__Firmicutes; c__Clostridia; o__Clostridiales; f__Ruminococcaceae
OTU_10286	0	1.63e-05	0	6.52e-05	0.000146728	3.26e-05	1.63e-05	0	0	0	0	0	0	0	1.63e-05	0	0	0	0	0	0	0	0	0	0	0	0	0	0	0	0	0	0	0	1.63e-05	0	0	0	0	0	0	0	0	0	0	0	0	k__Bacteria; p__Firmicutes; c__Clostridia; o__Clostridiales; f__Ruminococcaceae; g__Ruminococcaceae_UCG-005; s__unidentified
OTU_10287	0	0	0	0	3.26e-05	0	0	0	0	0	0	0	0	0	0	0	0	0	0	0	0	0	0	0	0	0	0	0	0	0	0	0	0	0	0	0	0	0	0	0	0	0	0	0	0	0	0	k__Bacteria; p__Firmicutes; c__Clostridia; o__Clostridiales; f__Lachnospiraceae; g__Lachnospiraceae_NC2004_group; s__unidentified
OTU_10288	0	0	0	0	0	1.63e-05	0	0	0	0	0	0	0	0	0	0	0	0	0	0	0	0	0	0	0	0	0	0	0	0	0	0	0	0	0	0	0	0	0	0	0	0	0	0	0	0	0	k__Bacteria; p__Firmicutes; c__Clostridia; o__Clostridiales; f__Ruminococcaceae
OTU_10289	0	0	0	0	0	1.63e-05	0	0	4.89e-05	0	0	0	0	0	0	0	0	0	0	0	0	0	0	0	0	0	0	0	1.63e-05	0	0	0	0	4.89e-05	0	0	0	0	0	0	0	0	0	0	0	0	0	k__Bacteria; p__Fusobacteria; c__Fusobacteriia; o__Fusobacteriales; f__Leptotrichiaceae; g__Leptotrichia; s__unidentified
OTU_1029	0	0	0	0	0	0	0	0	0	0	0	0	0	0	0	0	0	0	0	3.26e-05	0	0	0	0	0	0	0	0	0	0	0	0	0	0	0	0	0	0	0	1.63e-05	0	0	0	0	0	0	0	k__Bacteria; p__Proteobacteria; c__Deltaproteobacteria; o__Desulfuromonadales
OTU_10290	0	0	0	0	3.26e-05	0	0	0	0	0	0	0	0	0	0	0	0	0	0	0	0	0	0	0	0	0	0	0	0	0	0	0	0	0	0	0	0	0	0	0	0	0	0	0	0	0	0	k__Bacteria; p__Firmicutes; c__Clostridia; o__Clostridiales; f__Ruminococcaceae; g__Ruminococcaceae_UCG-010; s__unidentified
OTU_10292	0	0	0	0	0	0	3.26e-05	0	0	0	0	0	0	0	0	0	0	0	0	0	0	0	0	0	0	0	0	0	0	0	0	0	0	0	0	0	0	0	0	0	0	0	0	0	0	0	0	k__Bacteria; p__Firmicutes; c__Clostridia; o__Clostridiales
OTU_10293	0	0	0	0	0	0	3.26e-05	0	0	0	0	0	0	0	0	0	0	0	0	0	0	0	0	0	0	0	0	0	0	0	0	0	0	0	0	0	0	0	0	0	0	0	0	0	0	0	0	k__Bacteria; p__Firmicutes; c__Clostridia; o__Clostridiales; f__Lachnospiraceae
OTU_10294	0	1.63e-05	0	0	0	0	3.26e-05	0	0	0	0	0	0	0	0	0	0	0	0	0	0	0	0	0	0	0	0	0	0	0	0	0	0	0	0	0	0	0	0	0	0	0	0	0	0	0	0	k__Bacteria; p__Firmicutes; c__Clostridia; o__Clostridiales; f__Ruminococcaceae; g__Faecalibacterium
OTU_10297	3.26e-05	0	0	0	0	0	0	0	0	0	0	0	0	0	0	0	0	0	0	0	0	0	0	0	0	0	0	0	0	0	0	0	0	0	0	0	0	0	0	0	0	0	0	0	0	0	0	k__Bacteria; p__Actinobacteria
OTU_10298	8.15e-05	0	0	0	0	0	0	0	0	0	0	0	0	0	0	0	0	0	0	0	0	0	0	0	0	0	0	0	0	0	0	1.63e-05	0	0	0	0	0	0	0	0	0	0	0	0	0	0	0	k__Bacteria; p__Fusobacteria; c__Fusobacteriia; o__Fusobacteriales; f__Leptotrichiaceae; g__Streptobacillus; s__unidentified
OTU_10299	0.000114122	0	0	0	0	0	0	0	4.89e-05	0	0	0	0	0	0	0	0	0	0	0	1.63e-05	0	0	0	0	0	0	0	0	0	0	0	0	0	0	0	0	0	0	0	0	0	0	0	0	3.26e-05	0	k__Bacteria; p__Fusobacteria; c__Fusobacteriia; o__Fusobacteriales; f__Leptotrichiaceae; g__Leptotrichia; s__unidentified
OTU_103	0	0	0	0	0	0	0	0	0	0	0	0	0	0	0	0	0	0	0	0	0	0	0	0	0	0	0	0	0	0	0	0	0	0	0	0.00026085	0	0	0	0	0	0	0	0	0	0	0	k__Bacteria; p__Proteobacteria; c__Alphaproteobacteria; o__Rickettsiales; f__Mitochondria
OTU_1030	0	0	0	0	0	0	0	0	0	0	0	0	0	0	0	0	0	8.15e-05	3.26e-05	3.26e-05	0	0	0	0	0	0	0	0	0	0	3.26e-05	0	0	0	0	0	0	0	1.63e-05	0	0	0	0	0	0	0	0	k__Bacteria; p__Proteobacteria; c__Deltaproteobacteria; o__Myxococcales; f__Haliangiaceae; g__Haliangium; s__unidentified
OTU_10300	6.52e-05	0	0	0	0	0	0	0	1.63e-05	0	0	0	0	0	0	0	0	0	0	0	0	0	0	0	0	0	0	0	0	0	0	0	0	0	0	0	0	0	0	0	0	0	0	0	0	0	0	k__Bacteria; p__Fusobacteria; c__Fusobacteriia; o__Fusobacteriales; f__Leptotrichiaceae; g__Leptotrichia; s__unidentified
OTU_10301	6.52e-05	0	0	0	0	0	0	0	0	0	0	1.63e-05	1.63e-05	0	0	1.63e-05	0	0	0	0	0	0	0	0	0	0	0	0	0	0	0	0	0	0	0	0	0	0	0	1.63e-05	0	3.26e-05	0	0	0	0	0	k__Bacteria; p__Acidobacteria; c__Subgroup_11; o__unidentified; f__unidentified; g__unidentified; s__unidentified
OTU_10302	0.000114122	0	0	0	0	0	0	0	0	0	0	0	0	0	0	0	0	0	0	0	0	0	0	0	0	0	0	0	0	0	0	0	0	0	1.63e-05	0	0	0	0	0	0	0	0	0	0	1.63e-05	0	k__Bacteria; p__Fusobacteria; c__Fusobacteriia; o__Fusobacteriales; f__Leptotrichiaceae; g__Leptotrichia; s__unidentified
OTU_10303	3.26e-05	0	0	0	0	0	0	0	1.63e-05	0	0	0	0	0	0	0	0	0	0	0	0	0	0	0	1.63e-05	0	0	0	0	0	0	1.63e-05	0	0	1.63e-05	0	0	0	0	0	0	0	0	0	0	0	0	k__Bacteria; p__Fusobacteria; c__Fusobacteriia; o__Fusobacteriales; f__Leptotrichiaceae; g__Streptobacillus; s__unidentified
OTU_10304	1.63e-05	0	0	0	0	0	0	0	0	0	0	0	0	0	0	1.63e-05	0	0	0	0	0	0	0	0	0	0	0	0	0	0	0	0	0	0	0	0	0	0	0	0	0	0	0	0	0	0	0	k__Bacteria; p__Cyanobacteria; c__ML635J-21; o__unidentified; f__unidentified; g__unidentified; s__unidentified
OTU_10305	3.26e-05	0	0	0	0	0	0	0	0	0	0	0	0	0	0	0	0	0	0	0	0	0	0	0	0	0	0	0	0	0	0	0	0	0	0	0	0	0	0	0	0	0	0	0	0	0	0	k__Bacteria; p__Firmicutes; c__Clostridia; o__Clostridiales; f__Lachnospiraceae
OTU_10306	3.26e-05	0	0	0	0	0	0	0	0	0	0	0	0	0	0	0	0	0	0	0	0	0	0	0	0	0	0	0	0	0	0	0	0	0	0	0	0	0	0	0	0	0	0	0	0	0	0	k__Bacteria; p__Parcubacteria; c__Candidatus_Jorgensenbacteria; o__Parcubacteria_group_bacterium_GW2011_GWA1_60_11; f__Parcubacteria_group_bacterium_GW2011_GWA1_60_11; g__Parcubacteria_group_bacterium_GW2011_GWA1_60_11; s__Parcubacteria_group_bacterium_GW2011_GWA1_60_11
OTU_10307	1.63e-05	0	0	0	0	0	0	0	0	0	0	0	0	0	0	0	0	0	0	0	0	0	0	0	0	0	0	0	0	0	0	0	0	0	0	0	0	0	0	0	0	0	0	0	0	0	0	k__Bacteria; p__Firmicutes; c__Clostridia; o__Clostridiales; f__Ruminococcaceae; g__Ruminococcaceae_UCG-014
OTU_10308	3.26e-05	0	0	0	0	0	0	0	0	0	0	0	0	0	0	0	0	0	0	0	0	0	0	0	0	0	0	0	0	0	0	0	0	0	0	0	0	0	0	0	0	0	0	0	0	0	0	k__Bacteria
OTU_10309	1.63e-05	0	0	0	0	0	0	0	0	0	0	0	0	0	0	0	0	0	0	0	0	0	0	0	0	0	0	0	0	0	0	0	0	0	0	0	0	0	0	0	0	0	0	0	0	0	0	k__Bacteria; p__Fusobacteria; c__Fusobacteriia; o__Fusobacteriales; f__Leptotrichiaceae; g__Streptobacillus; s__unidentified
OTU_1031	0	0	0	0	0	0	0	0	0	0	0	0	0	0	0	0	0	0	0	4.89e-05	3.26e-05	0	0	0	0	0	0	0	0	0	4.89e-05	0	0	0	0	0	0	0	0	0	0	0	0	0	0	0	0	k__Bacteria; p__Proteobacteria; c__Deltaproteobacteria; o__Syntrophobacterales; f__Syntrophobacteraceae
OTU_10310	0.000146728	0	0	0	0	0	0	0	4.89e-05	0	0	1.63e-05	0	0	0	0	0	0	0	0	0	0	0	0	0	0	0	0	0	0	0	0	0	0	0	0	0	0	0	0	0	1.63e-05	0	0	8.15e-05	1.63e-05	1.63e-05	k__Bacteria; p__Fusobacteria; c__Fusobacteriia; o__Fusobacteriales; f__Leptotrichiaceae; g__Leptotrichia; s__unidentified
OTU_10311	4.89e-05	0	0	0	0	0	0	0	4.89e-05	0	1.63e-05	0	0	6.52e-05	0	0	0	0	0	0	0	3.26e-05	0	0	0	0	0	0	1.63e-05	1.63e-05	0	0	0	0	0	0	0	0	0	0	3.26e-05	0	1.63e-05	0	0	0	0	k__Bacteria; p__Firmicutes; c__Clostridia; o__Clostridiales; f__Ruminococcaceae; g__Intestinimonas; s__unidentified
OTU_10312	0	0	0	0	0	0	0	0	1.63e-05	0	0	1.63e-05	0	0	0	0	0	0	0	0	0	0	0	0	0	0	0	0	0	0	0	0	0	0	0	0	0	0	0	1.63e-05	0	0	0	0	0	0	0	k__Bacteria; p__Saccharibacteria; c__unidentified; o__unidentified; f__unidentified; g__unidentified; s__unidentified
OTU_10313	0	0	0	0	0	0	0	0	1.63e-05	0	0	0	0	0	0	0	0	0	0	0	0	0	0	0	0	0	0	0	0	0	0	0	0	0	0	0	0	0	0	0	0	0	0	0	0	0	0	k__Bacteria; p__Proteobacteria; c__Deltaproteobacteria; o__Bdellovibrionales; f__Bdellovibrionaceae; g__Bdellovibrio; s__unidentified
OTU_10314	0	0	0	0	0	0	0	0	3.26e-05	0	0	0	0	0	0	0	0	0	0	0	0	0	0	0	0	0	0	0	0	0	0	0	0	0	0	0	0	0	0	0	0	0	0	0	0	0	0	k__Bacteria; p__Firmicutes; c__Clostridia; o__Clostridiales; f__Lachnospiraceae
OTU_10315	0	0	0	0	0	0	0	0	1.63e-05	0	0	0	0	0	0	0	0	0	0	0	0	0	0	0	0	0	0	0	0	0	0	0	0	0	0	0	0	0	0	0	0	0	0	0	0	1.63e-05	0	k__Bacteria; p__Fusobacteria; c__Fusobacteriia; o__Fusobacteriales; f__Leptotrichiaceae; g__Leptotrichia; s__unidentified
OTU_10316	3.26e-05	0	0	0	0	0	0	0	0.000228244	0	0	0	0	0	0	0	0	0	0	0	0	0	0	0	0	0	0	0	0	0	0	0	0	3.26e-05	0	0	0	0	0	0	0	0	0	0	0	1.63e-05	0	k__Bacteria; p__Fusobacteria; c__Fusobacteriia; o__Fusobacteriales; f__Leptotrichiaceae; g__Leptotrichia; s__unidentified
OTU_10317	3.26e-05	0	0	0	0	0	0	0	0.000195637	0.000114122	0	1.63e-05	0	0.000146728	0.00021194	0	0	0	0	0	0	1.63e-05	0	0	0	1.63e-05	3.26e-05	4.89e-05	6.52e-05	0	0	0	0	0	0	0	1.63e-05	0	0	0	0	6.52e-05	3.26e-05	0	0	0	0	k__Bacteria; p__Firmicutes; c__Clostridia; o__Clostridiales; f__Lachnospiraceae; g__Lachnospiraceae_NK4A136_group; s__unidentified
OTU_10318	0	0	0	0	0	0	0	0	3.26e-05	0	0	0	0	0	0	0	0	0	0	0	0	0	0	0	0	0	0	0	0	0	0	0	0	0	0	0	0	0	0	0	0	0	0	0	0	0	0	k__Bacteria; p__Firmicutes; c__Clostridia; o__Clostridiales
OTU_10319	0	0	0	0	0	0	0	0	1.63e-05	0	0	0	0	0	0	0	0	0	0	0	0	0	0	0	0	0	0	0	0	0	0	0	0	0	0	0	0	0	0	0	0	0	0	0	0	0	0	k__Bacteria; p__Firmicutes; c__Clostridia; o__Clostridiales; f__Ruminococcaceae
OTU_1032	0	0	0	0	0	0	0	0	0	0	0	0	0	0	0	0	0	0	0	1.63e-05	0	0	0	0	0	0	0	0	0	0	1.63e-05	0	0	0	0	0	0	0	3.26e-05	0	0	0	0	0	0	0	0	k__Bacteria; p__Proteobacteria; c__Deltaproteobacteria; o__Syntrophobacterales; f__Syntrophaceae; g__Syntrophus; s__unidentified
OTU_10321	0	0	0	0	0	0	0	0	1.63e-05	0	0	0	0	0	0	0	0	0	0	0	0	0	0	0	0	0	0	0	0	0	0	0	0	0	0	0	0	0	0	0	0	0	0	0	0	0	0	k__Bacteria; p__Firmicutes; c__Clostridia; o__Clostridiales; f__Ruminococcaceae
OTU_10322	0	0	0	0	0	0	0	0	1.63e-05	1.63e-05	0	0	0	0	0	0	0	0	0	0	1.63e-05	0	0	0	0	0	0	0	0	0	0	0	0	0	0	0	0	0	0	0	0	0	0	0	0	0	0	k__Bacteria; p__Cyanobacteria; c__ML635J-21; o__unidentified; f__unidentified; g__unidentified; s__unidentified
OTU_10323	0	0	0	0	0	0	0	0	1.63e-05	0	0	0	0	0	0	0	0	0	0	0	0	0	0	0	0	0	0	0	0	0	0	0	0	0	0	0	0	0	0	0	0	0	0	0	3.26e-05	0	0	k__Bacteria; p__Saccharibacteria
OTU_10324	0	0	0	0	0	0	0	0	1.63e-05	0	0	0	0	0	0	0	0	0	0	0	0	0	0	0	0	0	0	0	0	0	0	0	0	0	0	0	0	0	0	0	0	0	0	0	0	0	0	k__Bacteria; p__Fusobacteria; c__Fusobacteriia; o__Fusobacteriales; f__Leptotrichiaceae; g__Leptotrichia
OTU_10325	0	0	0	0	0	0	0	0	0	3.26e-05	0	0	0	0	0	0	0	0	0	0	0	0	0	0	0	0	0	0	0	0	0	0	0	0	0	0	0	0	0	0	0	0	0	0	0	0	0	k__Bacteria; p__Actinobacteria; c__Thermoleophilia; o__Gaiellales; f__uncultured; g__freshwater_sediment_metagenome; s__freshwater_sediment_metagenome
OTU_10326	0	0	0	0	0	0	0	0	0	1.63e-05	0	0	0	0	0	0	0	0	0	0	0	0	0	0	0	0	0	0	0	0	0	0	0	0	0	0	0	0	0	0	0	0	0	0	0	0	0	k__Bacteria; p__Cyanobacteria; c__Melainabacteria; o__Obscuribacterales; f__unidentified; g__unidentified; s__unidentified
OTU_10327	0	0	0	0	0	0	0	0	0	1.63e-05	0	0	0	0	0	0	0	0	0	0	0	0	0	0	0	0	0	0	0	0	0	0	0	0	0	0	0	0	0	0	0	0	0	0	0	0	0	k__Bacteria; p__Proteobacteria; c__Deltaproteobacteria; o__Bdellovibrionales; f__Bdellovibrionaceae; g__Bdellovibrio; s__unidentified
OTU_10329	0	0	0	0	0	0	0	0	0	1.63e-05	0	0	0	0	0	0	0	0	0	0	0	0	0	0	0	0	0	0	0	0	0	0	0	0	0	0	0	0	0	0	0	0	0	0	0	0	0	k__Bacteria; p__Chloroflexi; c__Thermomicrobia; o__JG30-KF-CM45; f__unidentified; g__unidentified; s__unidentified
OTU_1033	0	0	0	0	0	0	0	0	0	0	0	0	0	0	0	0	0	0	0	1.63e-05	3.26e-05	0	0	0	0	0	0	0	0	0	0	0	0	0	0	0	0	0	1.63e-05	0	0	0	0	0	0	0	0	k__Bacteria; p__Proteobacteria; c__Deltaproteobacteria; o__Myxococcales
OTU_10330	0	0	0	0	0	0	0	0	0	3.26e-05	0	0	0	0	0	0	0	0	0	0	0	0	0	0	0	0	0	0	0	0	0	0	0	0	0	0	0	0	0	0	0	0	0	0	0	0	0	k__Bacteria; p__Firmicutes; c__Clostridia; o__Clostridiales; f__Lachnospiraceae; g__Lachnospiraceae_NK4A136_group; s__unidentified
OTU_10331	0	0	0	0	0	0	0	0	0	3.26e-05	1.63e-05	0	0	0	6.52e-05	0	0	0	0	0	0	0	0	0	0	0	0	1.63e-05	0	0	0	0	0	0	0	0	0	0	0	0	0	3.26e-05	0	0	0	0	0	k__Bacteria; p__Firmicutes; c__Clostridia; o__Clostridiales; f__Lachnospiraceae
OTU_10332	0	0	0	0	0	0	0	0	1.63e-05	1.63e-05	0	0	0	0	0	0	0	0	0	0	0	0	0	0	0	0	0	0	0	0	0	0	0	0	0	0	0	0	0	0	0	0	0	0	0	0	0	k__Bacteria; p__Firmicutes; c__Clostridia; o__Clostridiales; f__Lachnospiraceae
OTU_10333	0	0	0	0	0	0	0	0	0	1.63e-05	0	0	0	0	0	0	0	0	0	0	0	0	0	0	0	0	0	0	0	0	0	0	0	0	0	0	0	0	0	0	0	0	0	0	0	0	0	k__Bacteria; p__Firmicutes; c__Clostridia; o__Clostridiales; f__Lachnospiraceae
OTU_10335	1.63e-05	0	0	0	0	0	0	0	3.26e-05	3.26e-05	0	0	0	0	0	0	0	0	0	3.26e-05	1.63e-05	0	0	3.26e-05	0	0	0	0	0	0	1.63e-05	0	0	0	0	0	0	0	0	0	0	1.63e-05	0	0	0	0	0	k__Bacteria; p__Proteobacteria; c__Deltaproteobacteria; o__Bdellovibrionales; f__Bdellovibrionaceae; g__Bdellovibrio; s__unidentified
OTU_10336	3.26e-05	0	0	0	0	0	0	0	0.000293456	3.26e-05	8.15e-05	0	0	6.52e-05	3.26e-05	1.63e-05	0	0	0	0	0	0	0	0	1.63e-05	0	8.15e-05	0	0	3.26e-05	0	0	0	0	0	0	0	0	0	0	0	9.78e-05	3.26e-05	0	0	0	0	k__Bacteria; p__Firmicutes; c__Clostridia; o__Clostridiales; f__Lachnospiraceae; g__Lachnospiraceae_NK4A136_group; s__unidentified
OTU_10337	0	0	0	0	0	0	0	0	0	0	3.26e-05	0	0	0	0	0	0	0	0	0	0	0	0	0	0	0	0	0	0	0	0	0	0	0	0	0	0	0	0	0	0	0	0	0	0	0	0	k__Bacteria
OTU_10338	0	0	0	0	0	0	0	0	0	0	3.26e-05	0	0	0	0	0	0	0	0	0	0	0	0	0	0	0	0	0	0	0	0	0	0	0	0	0	0	0	0	0	0	0	0	0	0	0	0	k__Bacteria
OTU_10339	0	0	0	0	0	0	0	0	0	0	3.26e-05	0	0	0	0	0	1.63e-05	0	0	0	0	0	0	0	3.26e-05	0	0	0	0	0	0	0	0	0	0	0	0	0	0	0	0	0	0	0	0	0	0	k__Bacteria; p__Firmicutes; c__Clostridia; o__Clostridiales; f__Lachnospiraceae; g__Lachnospiraceae_NK4A136_group; s__unidentified
OTU_1034	0	0	0	0	0	0	0	0	0	0	0	0	0	0	0	0	0	0	0	3.26e-05	0	0	0	0	0	0	0	0	0	0	0	0	0	0	0	0	0	0	0	0	0	0	0	0	0	0	0	k__Bacteria; p__Acidobacteria; c__Subgroup_6; o__Unknown_Order; f__Unknown_Family; g__Vicinamibacter; s__unidentified
OTU_10340	0	0	0	0	0	0	0	0	0	0	3.26e-05	0	0	0	0	0	0	0	0	0	0	0	0	0	0	0	0	0	0	0	0	0	0	0	0	0	0	0	0	0	0	0	0	0	0	0	0	k__Bacteria; p__Bacteroidetes; c__Sphingobacteriia; o__Sphingobacteriales; f__Saprospiraceae
OTU_10341	0	0	0	0	0	0	0	0	0	0	1.63e-05	0	0	0	0	0	0	0	0	0	0	0	0	0	0	0	0	0	0	0	0	0	0	0	0	0	0	0	0	0	0	0	0	0	0	0	0	k__Bacteria; p__Firmicutes; c__Clostridia; o__Clostridiales; f__Ruminococcaceae; g__Ruminococcaceae_UCG-010; s__unidentified
OTU_10342	0	0	0	0	0	0	0	0	0	0	0	0	0	0	0	0	0	0	1.63e-05	0	0	0	0	0	0	0	0	0	0	0	0	0	0	0	0	0	0	0	0	0	0	0	0	0	0	0	0	k__Bacteria
OTU_10343	0	0	0	0	0	0	0	0	0	0	1.63e-05	0	0	0	0	0	0	0	0	0	0	0	0	0	0	0	0	0	0	0	0	0	0	0	0	0	0	0	0	0	0	0	0	0	0	0	0	k__Bacteria
OTU_10344	0	0	0	0	0	0	0	0	0	0	6.52e-05	0	0	0	0	0	0	0	0	0	0	0	0	0	0	0	0	0	0	0	0	0	0	0	0	0	0	0	0	0	0	0	0	0	0	0	0	k__Bacteria
OTU_10345	0	0	0	0	0	0	0	0	0	0	1.63e-05	0	0	0	0	0	0	0	0	0	0	0	0	0	0	0	0	0	0	0	0	0	0	0	0	0	0	0	0	0	0	0	0	0	0	0	0	k__Bacteria; p__Firmicutes; c__Clostridia; o__Clostridiales
OTU_10346	0	0	0	0	0	0	0	0	0	0	1.63e-05	0	0	0	0	0	0	0	0	0	0	0	0	0	0	0	0	0	0	0	0	0	0	0	0	0	0	0	0	0	0	0	0	0	0	0	0	k__Bacteria; p__Firmicutes; c__Clostridia; o__Clostridiales; f__Ruminococcaceae; g__unidentified; s__unidentified
OTU_10347	0	0	0	0	0	0	0	0	0	0	0	1.63e-05	0	0	0	0	0	0	0	0	0	0	0	0	0	0	0	0	0	0	0	0	0	0	0	0	0	0	0	0	0	0	0	0	0	0	0	k__Bacteria; p__SR1_Absconditabacteria; c__unidentified; o__unidentified; f__unidentified; g__unidentified; s__unidentified
OTU_10348	0	0	0	0	0	0	0	0	0	0	0	1.63e-05	0	0	0	0	0	0	0	0	0	0	0	0	0	0	0	0	0	0	0	0	0	0	0	0	0	0	0	0	0	0	0	0	0	0	0	k__Bacteria
OTU_10349	0	0	0	0	0	0	0	0	0	0	0	1.63e-05	0	0	0	0	0	0	0	0	0	0	0	0	0	0	0	0	0	0	0	0	0	0	0	0	0	0	0	0	1.63e-05	0	0	0	0	0	0	k__Bacteria; p__Firmicutes; c__Clostridia; o__Clostridiales; f__Lachnospiraceae
OTU_1035	0	0	0	0	0	0	0	0	0	0	0	0	0	0	0	0	0	0	0	3.26e-05	0	0	0	0	0	0	0	0	0	0	0	0	0	0	0	0	0	0	0	0	0	0	0	0	0	0	0	k__Bacteria; p__Nitrospirae; c__Nitrospira; o__Nitrospirales; f__FW13; g__unidentified; s__unidentified
OTU_10350	0	0	0	0	0	0	0	0	0	0	0	6.52e-05	0	0	0	0	0	0	0	0	0	0	0	0	0	0	0	0	0	0	0	0	0	0	0	0	0	0	0	0	0	4.89e-05	0	0	0	0	0	k__Bacteria; p__Fusobacteria; c__Fusobacteriia; o__Fusobacteriales; f__Leptotrichiaceae; g__Streptobacillus; s__unidentified
OTU_10351	0	0	0	0	0	0	0	0	0	0	0	3.26e-05	0	0	0	0	0	0	0	0	1.63e-05	0	0	0	0	0	0	0	0	0	0	0	0	0	0	0	0	0	0	0	0	0	0	0	0	0	0	k__Bacteria; p__Proteobacteria; c__Deltaproteobacteria; o__Bdellovibrionales; f__Bdellovibrionaceae; g__Bdellovibrio; s__unidentified
OTU_10352	0	0	0	0	0	0	0	0	0	0	0	3.26e-05	0	0	0	0	0	0	0	0	0	0	0	0	0	0	0	0	0	0	0	0	0	0	0	0	0	0	0	0	0	0	0	0	0	0	0	k__Bacteria
OTU_10353	0	0	0	0	0	0	0	0	0	0	0	1.63e-05	0	3.26e-05	0	0	0	0	0	0	0	0	0	0	0	0	0	0	0	0	0	0	0	0	0	0	0	0	0	0	0	0	0	0	0	0	0	k__Bacteria; p__Proteobacteria
OTU_10354	0	0	0	0	0	0	0	0	0	0	0	0	3.26e-05	0	0	0	0	0	0	0	0	0	0	0	0	0	0	0	0	0	0	0	0	0	0	0	0	0	0	0	0	0	0	0	0	0	0	k__Bacteria; p__Proteobacteria; c__Deltaproteobacteria; o__Myxococcales
OTU_10355	0	0	0	0	0	0	0	0	0	0	0	0	1.63e-05	0	0	0	0	0	0	0	0	0	0	0	0	0	0	0	0	0	0	0	0	0	0	0	0	0	0	0	0	0	0	0	0	0	0	k__Bacteria; p__Proteobacteria; c__Betaproteobacteria
OTU_10356	0	0	0	0	0	0	0	0	0	0	0	0	4.89e-05	0	0	0	0	0	0	0	0	0	0	0	0	0	0	0	0	0	0	0	0	0	0	0	0	0	0	0	0	0	0	0	0	0	0	k__Bacteria
OTU_10357	0	0	0	0	0	0	0	0	0	0	0	0	3.26e-05	0	0	0	0	0	0	0	0	0	0	0	0	0	0	0	0	0	0	0	0	0	0	0	0	0	0	0	0	0	0	0	0	0	0	k__Bacteria; p__Chloroflexi; c__P2-11E; o__unidentified; f__unidentified; g__unidentified; s__unidentified
OTU_10358	0	0	0	0	0	0	0	0	0	0	0	0	3.26e-05	0	0	0	0	0	0	0	0	0	0	0	0	0	0	0	0	0	0	0	0	0	0	0	0	0	0	0	0	0	0	0	0	0	0	k__Bacteria
OTU_10359	0	0	0	0	0	0	0	0	0	0	0	0	3.26e-05	0	0	0	0	0	0	0	0	0	0	0	0	0	0	0	0	0	0	0	0	0	0	0	0	0	0	0	0	1.63e-05	0	0	1.63e-05	0	0	k__Bacteria; p__Acidobacteria; c__Subgroup_11; o__unidentified; f__unidentified; g__unidentified; s__unidentified
OTU_1036	0	0	0	0	0	0	0	0	0	0	0	0	0	0	0	0	0	3.26e-05	1.63e-05	3.26e-05	9.78e-05	0	0	0	0	0	0	0	0	0	3.26e-05	0	0	0	0	0	0	0	3.26e-05	0	0	1.63e-05	0	0	0	0	0	k__Bacteria; p__Proteobacteria; c__Deltaproteobacteria; o__Desulfuromonadales; f__Geobacteraceae; g__Geobacter; s__unidentified
OTU_10360	0	0	0	0	0	0	0	0	0	0	0	0	3.26e-05	0	0	0	0	0	0	0	0	0	0	0	0	0	0	0	0	0	0	0	0	0	0	0	0	0	0	0	0	0	0	0	0	0	0	k__Bacteria; p__Actinobacteria; c__Acidimicrobiia; o__Acidimicrobiales
OTU_10361	0	0	0	0	0	0	0	0	0	0	0	0	0	0	1.63e-05	0	0	0	0	0	0	0	0	0	0	0	0	0	0	0	0	0	0	0	0	0	0	0	0	0	0	0	0	0	0	0	0	k__Bacteria; p__Proteobacteria; c__Deltaproteobacteria; o__SAR324_cladeMarine_group_B; f__unidentified; g__unidentified; s__unidentified
OTU_10362	0	0	0	0	0	0	0	0	0	0	0	0	3.26e-05	0	0	0	0	0	0	0	0	0	0	0	0	0	0	0	0	0	0	0	0	0	0	0	0	0	0	0	0	0	0	0	0	0	0	k__Bacteria; p__Acidobacteria; c__Subgroup_21; o__unidentified; f__unidentified; g__unidentified; s__unidentified
OTU_10363	0	0	0	0	0	0	0	0	0	0	0	0	1.63e-05	0	0	0	0	0	0	0	0	0	0	0	0	0	0	0	0	0	0	0	0	0	0	0	0	0	0	0	0	0	0	0	0	0	0	k__Bacteria; p__Proteobacteria; c__Deltaproteobacteria; o__Bdellovibrionales; f__Bdellovibrionaceae; g__Bdellovibrio; s__unidentified
OTU_10364	0	0	0	0	0	0	0	0	0	0	0	0	3.26e-05	0	0	0	0	0	0	0	0	0	0	0	0	0	0	0	0	0	0	0	0	0	0	0	0	0	0	0	0	0	0	0	0	0	0	k__Bacteria; p__Firmicutes; c__Clostridia; o__Clostridiales; f__Christensenellaceae; g__Christensenellaceae_R-7_group; s__unidentified
OTU_10366	0	0	0	0	0	0	0	0	0	0	0	0	0	1.63e-05	0	0	0	0	0	0	0	0	0	0	0	0	0	0	0	0	0	0	0	0	0	0	0	0	0	0	0	1.63e-05	0	0	0	0	0	k__Bacteria; p__Fusobacteria; c__Fusobacteriia; o__Fusobacteriales
OTU_10367	0	0	0	0	0	0	0	0	0	0	0	0	0	3.26e-05	0	0	0	0	1.63e-05	0	0	0	0	0	0	0	0	0	0	0	0	0	0	0	0	0	0	0	0	0	0	0	0	0	0	0	0	k__Bacteria; p__Proteobacteria; c__Deltaproteobacteria; o__SAR324_cladeMarine_group_B; f__unidentified; g__unidentified; s__unidentified
OTU_10368	0	0	0	0	0	0	0	0	0	0	0	0	0	3.26e-05	0	0	0	0	0	0	0	0	0	0	0	0	0	0	0	0	0	0	0	0	0	0	0	0	0	0	0	0	0	0	0	0	0	k__Bacteria; p__Proteobacteria; c__Deltaproteobacteria; o__Myxococcales
OTU_10369	1.63e-05	0	0	0	0	0	0	0	8.15e-05	3.26e-05	0	0	0	9.78e-05	6.52e-05	0	0	0	0	0	0	1.63e-05	0	0	0	0	0	1.63e-05	4.89e-05	0	0	0	0	0	0	0	0	0	0	1.63e-05	0	1.63e-05	0	0	0	0	0	k__Bacteria; p__Firmicutes; c__Clostridia; o__Clostridiales; f__Lachnospiraceae; g__Lachnospiraceae_NK4A136_group; s__unidentified
OTU_1037	0	0	0	0	0	0	0	0	0	0	0	0	0	0	0	0	0	0	0	4.89e-05	0	0	0	0	0	0	0	0	0	0	0	0	0	0	0	0	0	0	0	0	0	0	0	0	0	0	0	k__Bacteria; p__Proteobacteria; c__Deltaproteobacteria; o__NB1-j
OTU_10371	0	0	0	0	0	0	0	0	0	0	0	0	0	1.63e-05	0	0	0	0	0	0	0	0	0	0	0	0	0	0	0	0	0	0	0	0	0	0	0	0	0	0	0	0	0	0	0	0	0	k__Bacteria; p__Cyanobacteria; c__ML635J-21; o__unidentified; f__unidentified; g__unidentified; s__unidentified
OTU_10372	0	0	0	0	0	0	0	0	0	0	0	0	0	1.63e-05	0	0	0	0	0	0	0	0	0	0	0	0	0	0	1.63e-05	0	0	0	0	0	0	0	0	0	0	0	0	0	0	0	0	0	0	k__Bacteria; p__Firmicutes; c__Clostridia; o__Clostridiales; f__Ruminococcaceae; g__Flavonifractor; s__unidentified
OTU_10373	0	0	0	0	0	0	0	0	0	0	0	0	0	0	0	0	0	0	0	0	0	0	0	0	0	0	0	0	1.63e-05	0	0	0	0	0	0	0	0	0	0	0	0	0	0	0	0	0	0	k__Bacteria; p__Firmicutes; c__Clostridia; o__Clostridiales; f__Clostridiales_vadinBB60_group; g__unidentified; s__unidentified
OTU_10374	0	0	0	0	0	0	0	0	0	0	0	0	0	3.26e-05	0	0	0	0	0	0	0	0	0	0	0	0	0	0	0	0	0	0	0	0	0	0	0	0	0	0	0	0	0	0	0	0	0	k__Bacteria; p__Proteobacteria
OTU_10375	0	0	0	0	0	0	0	0	0	0	0	0	0	1.63e-05	0	0	0	0	0	0	0	0	0	0	0	0	0	0	0	0	0	0	0	0	0	0	0	0	0	0	0	0	0	0	0	0	0	k__Bacteria
OTU_10376	0	0	0	0	0	0	0	0	0	1.63e-05	0	0	0	1.63e-05	0	0	0	0	0	0	0	0	0	0	0	0	0	0	0	3.26e-05	0	0	0	0	0	0	0	0	0	0	0	0	0	0	0	0	0	k__Bacteria; p__Firmicutes; c__Clostridia; o__Clostridiales; f__Lachnospiraceae
OTU_10377	0	0	0	0	0	0	0	0	0	0	0	0	0	3.26e-05	0	0	0	0	0	0	0	0	0	0	0	0	0	0	0	0	0	0	0	0	0	0	0	0	0	0	0	0	0	0	0	0	0	k__Bacteria
OTU_10378	0	0	0	0	0	0	0	0	0	0	0	0	0	3.26e-05	0	0	0	0	0	0	0	0	0	0	0	0	0	0	0	0	0	0	0	0	0	0	0	0	0	0	0	0	0	0	0	0	0	k__Bacteria; p__Gemmatimonadetes; c__Gemmatimonadetes; o__Gemmatimonadales; f__Gemmatimonadaceae; g__unidentified; s__unidentified
OTU_10379	0	0	0	0	0	0	0	0	0	0	0	0	0	0	3.26e-05	0	0	0	0	0	0	0	0	0	0	0	0	0	0	1.63e-05	0	0	0	0	0	0	0	0	0	0	0	0	0	0	0	0	0	k__Bacteria; p__Firmicutes; c__Clostridia; o__Clostridiales; f__Lachnospiraceae
OTU_1038	0	0	0	0	0	0	0	0	0	0	0	0	0	0	0	0	0	0	0	0	4.89e-05	0	0	0	0	0	0	0	0	0	0	0	0	0	0	0	0	0	0	0	0	0	0	0	0	0	0	k__Bacteria; p__Verrucomicrobia; c__OPB35_soil_group; o__bacterium_enrichment_culture_clone_auto10_4W; f__bacterium_enrichment_culture_clone_auto10_4W; g__bacterium_enrichment_culture_clone_auto10_4W; s__bacterium_enrichment_culture_clone_auto10_4W
OTU_10380	0	0	0	0	0	0	0	0	0	0	0	0	0	0	1.63e-05	0	0	0	0	0	0	0	0	0	0	0	0	0	0	0	0	0	0	0	0	0	0	0	0	0	0	0	0	0	0	0	0	k__Bacteria; p__Firmicutes; c__Clostridia; o__Clostridiales; f__Lachnospiraceae
OTU_10381	0	0	0	0	0	0	0	0	0	0	0	0	0	0	1.63e-05	0	0	0	0	0	0	0	0	0	0	0	0	0	0	0	0	0	0	0	0	0	0	0	0	0	0	0	0	0	0	0	0	k__Bacteria; p__Firmicutes; c__Clostridia; o__Clostridiales; f__Ruminococcaceae; g__Eubacterium_coprostanoligenes_group; s__unidentified
OTU_10382	0	0	0	0	0	0	0	0	0	0	0	0	0	0	4.89e-05	0	0	0	0	0	0	0	0	0	0	0	0	0	0	0	0	0	0	0	0	0	0	0	0	0	0	0	0	0	0	0	0	k__Bacteria; p__Acidobacteria; c__Subgroup_6
OTU_10383	0	0	0	0	0	0	0	0	0	0	0	0	0	0	1.63e-05	0	0	0	0	0	0	0	0	0	0	0	0	0	0	0	0	0	0	0	0	0	0	0	0	0	0	0	0	0	0	0	0	k__Bacteria
OTU_10384	0	0	0	0	0	0	0	0	0	0	0	0	0	0	3.26e-05	0	0	0	0	0	0	0	0	0	0	0	0	0	0	0	0	0	0	0	0	0	0	0	0	0	0	0	0	0	0	0	0	k__Bacteria; p__Firmicutes; c__Clostridia; o__Clostridiales
OTU_10386	0	0	0	0	0	0	0	0	0	0	0	0	0	0	1.63e-05	0	0	0	0	0	0	0	0	0	0	0	0	0	0	0	0	0	0	0	0	0	0	0	0	0	0	0	0	0	0	0	0	k__Bacteria; p__Proteobacteria; c__Deltaproteobacteria
OTU_10387	0	0	0	0	0	0	0	0	0	0	0	0	0	0	1.63e-05	0	0	0	0	0	0	0	0	0	0	0	0	0	0	0	0	0	0	0	0	0	0	0	0	0	0	0	0	0	0	0	0	k__Bacteria; p__Firmicutes; c__Clostridia; o__Clostridiales; f__Lachnospiraceae
OTU_10388	0	0	0	0	0	0	0	0	0	0	0	0	0	0	1.63e-05	0	0	0	0	0	0	0	0	0	0	0	0	0	0	0	0	0	0	0	0	0	0	0	0	0	0	0	0	0	0	0	0	k__Bacteria; p__Proteobacteria; c__Deltaproteobacteria; o__Bdellovibrionales; f__Bdellovibrionaceae; g__OM27_clade; s__unidentified
OTU_10389	0	0	0	0	0	0	0	0	0	0	0	0	0	1.63e-05	1.63e-05	1.63e-05	0	0	0	0	0	0	0	0	0	0	0	0	0	0	0	0	0	0	0	0	0	0	0	3.26e-05	0	0	0	0	0	0	0	k__Bacteria; p__Chloroflexi; c__Thermomicrobia; o__AKYG1722; f__unidentified; g__unidentified; s__unidentified
OTU_1039	0	0	0	0	0	0	0	0	0	0	0	0	1.63e-05	0	1.63e-05	0	0	0	0	0	4.89e-05	0	0	0	0	0	0	0	0	0	0	0	0	0	0	0	0	0	4.89e-05	0	0	1.63e-05	0	0	0	0	0	k__Bacteria; p__Proteobacteria; c__Betaproteobacteria; o__B1-7BS; f__unidentified; g__unidentified; s__unidentified
OTU_10390	0	0	0	0	0	0	0	0	0	0	0	1.63e-05	1.63e-05	0	0	3.26e-05	0	0	0	0	0	0	0	0	0	0	0	0	0	0	0	0	0	0	0	0	0	0	0	0	0	0	0	0	0	0	0	k__Bacteria; p__Proteobacteria; c__Deltaproteobacteria; o__SAR324_cladeMarine_group_B; f__unidentified; g__unidentified; s__unidentified
OTU_10391	1.63e-05	0	0	0	0	0	0	0	0	0	0	0	0	0	0	0	0	0	0	0	0	0	0	0	0	0	0	0	0	0	0	0	0	0	0	0	0	0	0	0	0	0	0	0	0	0	0	k__Bacteria; p__Proteobacteria; c__Deltaproteobacteria; o__Bdellovibrionales; f__Bdellovibrionaceae; g__Bdellovibrio
OTU_10392	0	0	0	0	0	0	0	0	3.26e-05	0	0	1.63e-05	0	0	1.63e-05	1.63e-05	0	0	0	0	0	0	0	0	0	0	0	0	0	0	0	0	0	0	0	0	0	0	0	0	0	0	0	0	0	0	0	k__Bacteria; p__Proteobacteria; c__Deltaproteobacteria
OTU_10394	0	0	0	0	0	0	0	0	0	0	0	0	0	0	0	1.63e-05	0	0	0	0	0	0	0	0	0	0	0	0	0	0	0	0	0	0	0	0	0	0	0	0	0	0	0	0	0	0	0	k__Bacteria; p__Cyanobacteria; c__ML635J-21; o__unidentified; f__unidentified; g__unidentified; s__unidentified
OTU_10395	0	0	0	0	0	0	0	0	0	0	0	0	0	0	0	0	0	1.63e-05	0	0	0	0	0	0	0	0	0	0	0	0	0	0	0	0	0	0	0	0	0	0	0	0	0	0	0	0	0	k__Bacteria; p__Proteobacteria; c__Deltaproteobacteria; o__Bdellovibrionales; f__Bdellovibrionaceae; g__Bdellovibrio; s__unidentified
OTU_10396	0	0	0	0	0	0	0	0	0	0	0	0	0	0	0	1.63e-05	0	0	0	0	0	0	0	0	0	0	0	0	0	0	0	0	0	0	0	0	0	0	0	0	0	1.63e-05	0	0	0	0	0	k__Bacteria; p__Proteobacteria; c__Deltaproteobacteria; o__Bdellovibrionales; f__Bdellovibrionaceae; g__Bdellovibrio; s__unidentified
OTU_10397	0	0	0	0	0	0	0	0	0	0	0	0	0	0	0	1.63e-05	0	0	0	0	0	0	0	0	0	0	0	0	0	0	0	0	0	0	0	0	0	0	0	0	0	0	0	0	0	0	0	k__Bacteria; p__Proteobacteria; c__Deltaproteobacteria; o__Myxococcales; f__Archangiaceae; g__Anaeromyxobacter; s__unidentified
OTU_10399	0	0	0	0	0	0	0	0	0	0	0	0	0	0	0	1.63e-05	0	0	0	0	0	0	0	0	0	0	0	0	0	0	0	0	0	0	0	0	0	0	0	0	0	0	0	0	0	0	0	k__Bacteria; p__Gemmatimonadetes; c__Gemmatimonadetes; o__Gemmatimonadales; f__Gemmatimonadaceae; g__unidentified; s__unidentified
OTU_104	0	0	0	0	0	0	0	0	0	0	0	0	0	0	0	0	0	0	0	0	0	0	0	0	0	0	0	0	0	0	0	0	4.89e-05	0	0	0	0	0	0	0	0.000146728	0	0	6.52e-05	0	0	0.000228244	k__Bacteria
OTU_1040	0	0	0	0	0	0	0	0	0	0	0	0	0	0	0	0	0	3.26e-05	6.52e-05	0	1.63e-05	0	0	0	0	0	0	0	0	0	0	0	0	0	0	0	0	0	1.63e-05	0	0	0	0	0	0	0	0	k__Bacteria; p__Firmicutes; c__Negativicutes; o__Selenomonadales; f__unidentified; g__unidentified; s__unidentified
OTU_10400	0	0	0	0	0	0	0	0	0	0	0	0	0	0	0	1.63e-05	0	0	0	0	0	0	0	0	0	0	0	0	0	0	0	0	0	0	0	0	0	0	0	0	0	0	0	0	0	0	0	k__Bacteria; p__Proteobacteria; c__Deltaproteobacteria; o__Myxococcales; f__Sandaracinaceae; g__unidentified; s__unidentified
OTU_10401	0	0	0	0	0	0	0	0	0	0	0	0	0	0	0	1.63e-05	0	0	0	0	0	0	0	0	0	0	0	0	0	0	0	0	0	0	0	0	0	0	0	0	0	0	0	0	0	0	0	k__Bacteria; p__Actinobacteria; c__Acidimicrobiia; o__Acidimicrobiales; f__OM1_clade; g__microbial_mat_metagenome; s__microbial_mat_metagenome
OTU_10402	0	0	0	0	0	0	0	0	0	0	0	0	0	0	0	1.63e-05	0	0	0	0	0	0	0	0	0	0	0	0	0	0	0	0	0	0	0	0	0	0	0	0	0	0	0	0	0	0	0	k__Bacteria; p__Acidobacteria; c__Subgroup_11; o__unidentified; f__unidentified; g__unidentified; s__unidentified
OTU_10403	0	0	0	0	0	0	0	0	0	0	0	0	0	0	0	1.63e-05	0	0	0	0	0	0	0	0	0	0	0	0	0	0	0	0	0	0	0	0	0	0	0	0	0	0	0	0	0	0	0	k__Bacteria; p__Parcubacteria; c__Candidatus_Jorgensenbacteria; o__Parcubacteria_group_bacterium_GW2011_GWA1_60_11; f__Parcubacteria_group_bacterium_GW2011_GWA1_60_11; g__Parcubacteria_group_bacterium_GW2011_GWA1_60_11; s__Parcubacteria_group_bacterium_GW2011_GWA1_60_11
OTU_10404	1.63e-05	0	0	0	0	0	0	0	0	0	0	0	0	1.63e-05	1.63e-05	0	0	1.63e-05	0	0	0	0	0	0	0	0	0	0	0	0	0	0	0	0	0	0	0	0	0	0	0	0	0	0	0	0	0	k__Bacteria; p__Proteobacteria; c__Deltaproteobacteria; o__Bdellovibrionales; f__Bdellovibrionaceae; g__Bdellovibrio; s__unidentified
OTU_10405	0	0	0	0	0	0	0	0	0	0	0	0	0	0	0	0	0	3.26e-05	0	0	0	0	0	0	0	0	0	0	0	0	0	0	0	0	0	0	0	0	0	0	0	0	0	0	0	0	0	k__Bacteria
OTU_10406	0	0	0	0	0	0	0	0	0	0	0	0	0	0	0	0	0	6.52e-05	0	0	0	0	0	0	0	0	0	0	0	0	0	0	0	0	0	0	0	0	0	0	0	0	0	0	0	0	0	k__Bacteria; p__Elusimicrobia; c__Elusimicrobia; o__Lineage_I; f__Unknown_Family; g__Candidatus_Endomicrobium; s__unidentified
OTU_10407	0	0	0	0	0	0	0	0	0	0	0	0	0	0	0	0	0	1.63e-05	3.26e-05	0	1.63e-05	0	0	0	0	0	0	0	0	0	1.63e-05	0	0	0	0	0	0	0	0	0	0	0	0	0	0	0	0	k__Bacteria; p__Cyanobacteria; c__Melainabacteria; o__Obscuribacterales; f__unidentified; g__unidentified; s__unidentified
OTU_10408	0	0	0	0	0	0	0	0	0	0	0	0	0	0	0	0	0	1.63e-05	0	0	0	0	0	0	0	0	0	0	0	0	0	0	0	0	0	0	0	0	0	0	0	0	0	0	0	0	0	k__Bacteria; p__Acidobacteria; c__Subgroup_11; o__unidentified; f__unidentified; g__unidentified; s__unidentified
OTU_10409	0	0	0	0	0	0	0	0	0	0	0	0	0	0	0	0	0	1.63e-05	0	0	1.63e-05	0	0	0	0	0	0	0	0	0	0	0	0	0	0	0	0	0	1.63e-05	1.63e-05	0	0	0	0	0	0	0	k__Bacteria; p__Cyanobacteria; c__Melainabacteria; o__Obscuribacterales; f__unidentified; g__unidentified; s__unidentified
OTU_1041	0	0	0	0	0	0	0	0	1.63e-05	0	0	0	0	0	3.26e-05	0	0	0	0	0	0	0	0	0	0	0	0	0	0	0	0	1.63e-05	0	0	0	0	0	0	3.26e-05	1.63e-05	0	0	0	0	0	0	0	k__Bacteria; p__Proteobacteria; c__Deltaproteobacteria; o__Myxococcales; f__Vulgatibacteraceae; g__Vulgatibacter; s__unidentified
OTU_10410	0	0	0	0	0	0	0	0	0	0	0	0	0	0	0	0	0	3.26e-05	0	0	0	0	0	0	0	0	0	0	0	0	0	0	0	0	0	0	0	0	0	0	0	0	0	0	0	0	0	k__Bacteria
OTU_10411	0	0	0	0	0	0	0	0	0	0	0	0	0	0	0	0	0	1.63e-05	0	0	0	0	0	0	0	0	0	0	0	0	0	0	0	0	0	0	0	0	1.63e-05	0	0	0	0	0	0	0	0	k__Bacteria; p__Proteobacteria; c__Deltaproteobacteria; o__Bdellovibrionales; f__Bdellovibrionaceae; g__OM27_clade; s__unidentified
OTU_10412	0	0	0	0	0	0	0	0	0	0	0	0	0	0	0	0	0	1.63e-05	0	0	0	0	0	0	0	0	0	0	0	0	0	0	0	0	0	0	0	0	0	0	0	0	0	0	0	0	0	k__Bacteria; p__Cyanobacteria; c__Chloroplast
OTU_10413	0	0	0	0	0	0	0	0	0	0	0	0	0	0	0	0	0	3.26e-05	0	0	0	0	0	0	0	0	0	0	0	0	0	0	0	0	0	0	0	0	0	0	0	0	0	0	0	0	0	k__Bacteria; p__Armatimonadetes; c__unidentified; o__unidentified; f__unidentified; g__unidentified; s__unidentified
OTU_10414	0	0	0	0	0	0	0	0	0	0	0	0	0	0	0	0	0	0	1.63e-05	0	0	0	0	0	0	0	0	0	0	0	0	0	0	0	0	0	0	0	0	0	0	0	0	0	0	0	0	k__Bacteria; p__Firmicutes; c__Clostridia; o__Halanaerobiales; f__ODP1230B8.23; g__unidentified; s__unidentified
OTU_10415	0	0	0	0	0	0	0	0	0	0	0	0	0	0	0	0	0	3.26e-05	0	0	0	0	0	0	0	0	0	0	0	0	0	0	0	0	0	0	0	0	0	0	0	0	0	0	0	0	0	k__Bacteria; p__Verrucomicrobia; c__OPB35_soil_group
OTU_10416	0	0	0	0	0	0	0	0	0	0	0	0	0	0	0	0	0	1.63e-05	0	0	0	0	0	0	0	0	0	0	0	0	1.63e-05	0	0	0	0	0	0	0	1.63e-05	0	0	0	0	0	0	0	0	k__Bacteria; p__Elusimicrobia; c__Elusimicrobia; o__Lineage_I; f__Unknown_Family; g__Candidatus_Endomicrobium; s__unidentified
OTU_10417	0	0	0	0	0	0	0	0	0	0	0	0	0	0	0	0	0	0	1.63e-05	0	0	0	0	0	0	0	0	0	0	0	0	0	0	0	0	0	0	0	0	0	0	0	0	0	0	0	0	k__Bacteria
OTU_10418	0	0	0	0	0	0	0	0	0	0	0	0	0	0	0	0	0	0	3.26e-05	0	0	0	0	0	0	0	0	0	0	0	0	0	0	0	0	0	0	0	0	0	0	0	0	0	0	0	0	k__Bacteria; p__Proteobacteria; c__Deltaproteobacteria
OTU_10419	0	0	0	0	0	0	0	0	0	0	0	0	0	0	0	0	0	0	3.26e-05	0	0	0	0	0	0	0	0	0	0	0	0	0	0	0	0	0	0	0	0	0	0	0	0	0	0	0	0	k__Bacteria; p__Armatimonadetes; c__unidentified; o__unidentified; f__unidentified; g__unidentified; s__unidentified
OTU_1042	0	0	0	0	0	0	0	0	0	0	0	0	1.63e-05	0	0	1.63e-05	0	1.63e-05	0	0	3.26e-05	0	0	0	0	0	0	0	0	0	0	0	0	0	0	0	0	0	1.63e-05	0	0	0	0	0	0	0	0	k__Bacteria; p__Proteobacteria; c__Deltaproteobacteria; o__Desulfurellales; f__Desulfurellaceae; g__H16; s__unidentified
OTU_10420	0	0	0	0	0	0	0	0	0	0	0	0	0	0	0	0	0	1.63e-05	3.26e-05	0	0	0	0	0	0	0	0	0	0	0	3.26e-05	0	0	0	0	0	0	0	1.63e-05	0	0	0	0	0	0	0	0	k__Bacteria; p__Firmicutes; c__Clostridia; o__Clostridiales; f__Ruminococcaceae
OTU_10421	0	0	0	0	0	0	0	0	0	0	0	0	0	0	0	0	0	0	3.26e-05	0	0	0	0	0	0	0	0	0	0	0	0	0	0	0	0	0	0	0	0	0	0	0	0	0	0	0	0	k__Bacteria; p__Firmicutes; c__Clostridia; o__Clostridiales; f__Ruminococcaceae; g__uncultured; s__iron-reducing_bacterium_enrichment_culture_clone_FEA_2_A6
OTU_10422	0	0	0	0	0	0	0	0	0	0	0	0	0	0	0	0	0	0	3.26e-05	1.63e-05	1.63e-05	0	0	0	0	0	0	0	0	0	1.63e-05	0	0	0	0	0	0	0	0	0	0	0	0	0	0	0	0	k__Bacteria; p__Firmicutes; c__Clostridia; o__Clostridiales; f__Christensenellaceae; g__unidentified; s__unidentified
OTU_10423	0	0	0	0	0	0	0	0	0	0	0	0	0	0	0	0	0	0	1.63e-05	0	0	0	0	0	0	0	0	0	0	0	0	0	0	0	0	0	0	0	1.63e-05	0	0	0	0	0	0	0	0	k__Bacteria; p__Proteobacteria; c__Deltaproteobacteria; o__Bdellovibrionales; f__Bdellovibrionaceae; g__Bdellovibrio; s__unidentified
OTU_10424	1.63e-05	0	0	0	0	0	0	0	0	0	0	0	0	0	1.63e-05	0	0	0	1.63e-05	1.63e-05	0	0	0	0	0	0	0	0	0	0	0	0	0	0	0	0	0	0	0	0	0	0	0	0	0	0	0	k__Bacteria; p__Cyanobacteria; c__Melainabacteria; o__Obscuribacterales; f__unidentified; g__unidentified; s__unidentified
OTU_10425	0	0	0	0	0	0	0	0	0	0	0	0	0	0	0	0	0	0	0	1.63e-05	0	0	0	0	0	0	0	0	0	0	0	0	0	0	0	0	0	0	0	0	0	0	0	0	0	0	0	k__Bacteria; p__Elusimicrobia; c__Elusimicrobia; o__Lineage_I; f__Unknown_Family; g__Candidatus_Endomicrobium; s__unidentified
OTU_10426	0	0	0	0	0	0	0	0	0	0	1.63e-05	0	0	0	0	0	0	3.26e-05	8.15e-05	0	0	0	0	0	0	0	0	0	0	0	0	0	0	0	0	0	0	0	0	0	0	0	0	0	0	0	0	k__Bacteria; p__Firmicutes; c__Clostridia; o__Clostridiales; f__Ruminococcaceae; g__Sporobacter; s__unidentified
OTU_10427	0	0	0	0	0	0	0	0	0	0	0	0	0	0	0	0	0	0	3.26e-05	4.89e-05	0	0	0	0	0	0	0	0	0	0	0	0	0	0	0	0	0	0	1.63e-05	0	0	0	0	0	0	0	0	k__Bacteria; p__Acidobacteria; c__Subgroup_21; o__unidentified; f__unidentified; g__unidentified; s__unidentified
OTU_10428	0	0	0	0	0	0	0	0	0	0	0	0	0	0	0	0	0	0	0	4.89e-05	0	0	0	0	0	0	0	0	0	0	0	0	0	0	0	0	0	0	0	0	0	0	0	0	0	0	0	k__Bacteria; p__Firmicutes; c__Clostridia; o__Clostridiales; f__Ruminococcaceae
OTU_10429	0	0	0	0	0	0	0	0	0	0	0	0	0	0	0	0	0	0	0	1.63e-05	0	0	0	0	0	0	0	0	0	0	0	0	0	0	0	0	0	0	0	0	0	0	0	0	0	0	0	k__Bacteria; p__Firmicutes; c__Clostridia; o__Clostridiales; f__Peptococcaceae
OTU_1043	0	0	0	0	0	0	0	0	0	0	0	0	0	0	0	0	0	0	0	0	0	3.26e-05	1.63e-05	0	0	0	0	0	0	0	0	0	0	0	0	0	0	0	0	0	0	0	0	0	0	0	0	k__Bacteria; p__Proteobacteria; c__Deltaproteobacteria; o__Myxococcales
OTU_10430	0	0	0	0	0	0	0	0	0	0	0	0	0	0	0	0	0	0	0	1.63e-05	0	0	0	0	0	0	0	0	0	0	0	0	0	0	0	0	0	0	0	0	0	0	0	0	0	0	0	k__Bacteria; p__Chloroflexi; c__Thermomicrobia; o__Sphaerobacterales; f__Sphaerobacteraceae; g__Nitrolancea; s__unidentified
OTU_10431	0	0	0	0	0	0	0	0	0	0	0	0	0	0	0	0	0	0	4.89e-05	0	0	0	0	0	0	0	0	0	0	0	1.63e-05	0	0	0	0	0	0	0	0	0	0	0	0	0	0	0	0	k__Bacteria; p__Firmicutes; c__Clostridia; o__Clostridiales; f__Christensenellaceae; g__unidentified; s__unidentified
OTU_10432	0	0	0	0	0	0	0	0	0	0	0	0	0	0	0	0	0	0	1.63e-05	0	0	0	0	0	0	0	0	0	0	0	0	0	0	0	0	0	0	0	0	0	0	0	0	0	0	0	0	k__Bacteria; p__Armatimonadetes; c__unidentified; o__unidentified; f__unidentified; g__unidentified; s__unidentified
OTU_10433	0	0	0	0	0	0	0	0	0	0	0	0	0	0	0	0	0	0	0	3.26e-05	0	0	0	0	0	0	0	0	0	0	0	0	0	0	0	0	0	0	0	0	0	0	0	0	0	0	0	k__Bacteria; p__Chloroflexi; c__Thermomicrobia; o__AKYG1722; f__unidentified; g__unidentified; s__unidentified
OTU_10434	0	0	0	0	0	0	0	0	0	0	0	0	0	0	0	0	0	0	0	1.63e-05	0	0	0	0	0	0	0	0	0	0	0	0	0	0	0	0	0	0	0	0	0	0	0	0	0	0	0	k__Bacteria; p__Acidobacteria; c__Subgroup_18; o__unidentified; f__unidentified; g__unidentified; s__unidentified
OTU_10435	0	0	0	0	0	0	0	0	0	0	0	0	0	0	0	0	0	0	0	3.26e-05	0	0	0	0	0	0	0	0	0	0	0	0	0	0	0	0	0	0	0	0	0	0	0	0	0	0	0	k__Bacteria; p__Firmicutes
OTU_10436	0	0	0	0	0	0	0	0	0	0	0	0	0	0	0	0	0	0	0	3.26e-05	0	0	0	0	0	0	0	0	0	0	1.63e-05	0	0	0	0	0	0	0	0	0	0	0	0	0	0	0	0	k__Bacteria; p__Armatimonadetes; c__unidentified; o__unidentified; f__unidentified; g__unidentified; s__unidentified
OTU_10437	0	0	0	0	0	0	0	0	0	0	0	0	0	0	0	0	0	0	0	0	1.63e-05	0	0	0	0	0	0	0	0	0	0	0	1.63e-05	0	1.63e-05	0	0	0	0	0	0	0	0	0	0	0	0	k__Bacteria; p__Fusobacteria; c__Fusobacteriia; o__Fusobacteriales; f__Leptotrichiaceae; g__Streptobacillus; s__unidentified
OTU_10438	0	0	0	0	0	0	0	0	0	0	0	0	0	0	0	0	0	0	0	0	3.26e-05	0	0	0	0	0	0	0	0	0	0	0	0	0	0	0	0	0	0	0	0	0	0	0	0	0	0	k__Bacteria; p__Proteobacteria; c__Deltaproteobacteria; o__SAR324_cladeMarine_group_B; f__unidentified; g__unidentified; s__unidentified
OTU_10439	0	0	0	0	0	0	0	0	0	0	0	0	0	0	0	0	0	0	0	0	3.26e-05	0	0	0	0	0	0	0	0	0	0	0	0	0	0	0	0	0	0	0	0	0	0	0	0	0	0	k__Bacteria; p__Verrucomicrobia; c__Spartobacteria; o__Chthoniobacterales; f__Xiphinematobacteraceae; g__Candidatus_Xiphinematobacter; s__unidentified
OTU_1044	0	0	0	0	0	0	0	0	0	0	0	0	0	0	0	0	0	0	0	0	0	1.63e-05	0	0	0	0	0	0	1.63e-05	0	0	0	0	0	0	0	0	0	0	0	0	0	0	0	0	0	0	k__Bacteria; p__Gemmatimonadetes; c__Longimicrobia; o__Longimicrobiales; f__Longimicrobiaceae; g__unidentified; s__unidentified
OTU_10440	0	0	0	0	0	0	0	0	0	0	0	0	0	0	0	0	0	0	0	0	1.63e-05	0	0	0	0	0	0	0	0	0	0	0	0	0	0	0	0	0	0	0	0	0	0	0	0	0	0	k__Bacteria; p__Firmicutes; c__Clostridia; o__Clostridiales; f__Ruminococcaceae
OTU_10441	0	0	0	0	0	0	0	0	0	0	0	0	0	0	0	0	0	0	0	0	0	0	0	0	0	0	0	0	0	0	1.63e-05	0	0	0	0	0	0	0	1.63e-05	0	0	0	0	0	0	0	0	k__Bacteria; p__Cyanobacteria; c__Melainabacteria; o__Obscuribacterales; f__unidentified; g__unidentified; s__unidentified
OTU_10442	0	0	0	0	0	0	0	0	0	0	0	0	0	0	0	0	0	0	0	0	3.26e-05	0	0	0	0	0	0	0	0	0	0	0	0	0	0	0	0	0	0	0	0	0	0	0	0	0	0	k__Bacteria
OTU_10443	0	0	0	0	0	0	0	0	0	0	0	0	0	0	0	0	0	0	0	0	1.63e-05	0	0	0	0	0	0	0	0	0	0	0	0	0	0	0	0	0	0	0	0	0	0	0	0	0	0	k__Bacteria; p__Bacteroidetes; c__SB-5; o__unidentified; f__unidentified; g__unidentified; s__unidentified
OTU_10445	0	0	0	0	0	0	0	0	0	0	0	0	0	0	0	0	0	0	0	0	3.26e-05	0	0	0	0	0	0	0	0	0	0	0	0	0	0	0	0	0	0	0	0	0	0	0	0	0	0	k__Bacteria
OTU_10446	0	0	0	0	0	0	0	0	0	0	0	0	0	0	0	0	0	0	0	0	1.63e-05	0	0	0	0	0	0	0	0	0	0	0	0	0	0	0	0	0	0	0	0	0	0	0	0	0	0	k__Bacteria
OTU_10447	0	0	0	0	0	0	0	0	0	0	0	0	0	0	0	0	0	0	0	0	3.26e-05	0	0	0	0	0	0	0	0	0	0	0	0	0	0	0	0	0	0	0	0	0	0	0	0	0	0	k__Bacteria; p__Firmicutes; c__Clostridia; o__Clostridiales; f__Ruminococcaceae
OTU_10448	0	0	0	0	0	0	0	0	0	0	0	0	0	0	0	0	0	0	0	0	1.63e-05	0	0	0	0	0	0	0	0	0	0	0	0	0	0	0	0	0	0	0	0	0	0	0	0	0	0	k__Bacteria; p__Firmicutes; c__Clostridia
OTU_10449	0	0	0	0	0	0	0	0	0	0	0	0	0	0	0	0	0	0	0	0	3.26e-05	0	0	0	0	0	0	0	0	0	0	0	0	0	0	0	0	0	0	0	0	0	0	0	0	0	0	k__Bacteria
OTU_1045	0	0	0	0	0	0	0	0	1.63e-05	0	0	0	0	1.63e-05	0	1.63e-05	0	0	0	0	0	0	0.000146728	0	0	0	0	0	0	0	0	0	0	0	0	0	0	0	0	0	0	0	0	0	0	0	0	k__Bacteria; p__Proteobacteria; c__Betaproteobacteria; o__Burkholderiales; f__Burkholderiaceae; g__Burkholderia-Paraburkholderia; s__unidentified
OTU_10450	0	0	0	0	0	0	0	0	0	0	0	0	0	0	0	0	0	0	0	0	0	3.26e-05	0	0	0	0	0	0	0	0	0	0	0	0	0	0	0	0	0	0	0	0	0	0	0	0	0	k__Bacteria; p__Verrucomicrobia; c__Spartobacteria; o__Chthoniobacterales; f__FukuN18_freshwater_group; g__unidentified; s__unidentified
OTU_10451	0	1.63e-05	1.63e-05	0	0	0	0	0	0	0	0	0	0	0	0	0	0	0	0	0	0	1.63e-05	0	0	0	0	0	0	0	0	0	0	0	0	0	0	0	0	0	0	0	0	0	1.63e-05	0	0	0	k__Bacteria; p__Firmicutes; c__Clostridia; o__Clostridiales; f__Ruminococcaceae; g__Ruminococcaceae_UCG-013; s__unidentified
OTU_10452	0	3.26e-05	0	0	0	0	0	1.63e-05	0	0	0	0	0	0	0	0	0	0	0	0	0	0	0	0	4.89e-05	0	0	0	0	0	0	0	0	0	0	0	0	0	0	0	0	0	0	0	0	0	0	k__Bacteria; p__Firmicutes; c__Clostridia; o__Clostridiales; f__Christensenellaceae; g__unidentified; s__unidentified
OTU_10453	0	0	0	0	0	0	0	0	0	0	0	0	0	0	0	0	0	0	0	0	0	1.63e-05	0	0	0	0	0	0	0	0	0	0	0	0	0	0	0	0	0	0	0	0	0	0	0	0	0	k__Bacteria; p__Cyanobacteria; c__ML635J-21; o__unidentified; f__unidentified; g__unidentified; s__unidentified
OTU_10454	0	0	0	0	0	0	0	0	0	0	0	0	0	0	0	0	0	0	0	0	0	3.26e-05	0	0	0	0	0	0	0	0	0	0	0	0	0	0	0	0	0	0	0	1.63e-05	0	0	0	0	0	k__Bacteria; p__Fusobacteria; c__Fusobacteriia; o__Fusobacteriales; f__Leptotrichiaceae; g__Streptobacillus; s__unidentified
OTU_10455	0	0.000586912	6.52e-05	0.000864065	0.000586912	0.000456487	0.000668427	0	0	8.15e-05	0.000538003	0	0.000668427	0	0.00021194	3.26e-05	0	0	0	0	0	6.52e-05	9.78e-05	0	0	0.000130425	0	1.63e-05	0	0.000277153	0	0.000326062	0	0	0.00154879	0	0.000374971	0.00107601	0	0	0.000130425	0	0	0.000586912	0	1.63e-05	0.000146728	k__Bacteria; p__Firmicutes; c__Clostridia; o__Clostridiales; f__Ruminococcaceae; g__Ruminococcaceae_NK4A214_group; s__unidentified
OTU_10456	0	1.63e-05	0	0	0	0	0	0	0	0	1.63e-05	0	0	0	0	0	0	0	0	0	0	1.63e-05	0	0	0	0	0	0	0	0	0	0	0	0	0	0	0	0	0	0	0	0	0	0	0	0	0	k__Bacteria; p__Firmicutes; c__Clostridia; o__Clostridiales; f__Ruminococcaceae; g__Ruminococcaceae_UCG-013; s__unidentified
OTU_10457	0	0	0	0	0	0	0	0	0	0	0	0	0	0	0	0	0	0	0	0	0	3.26e-05	0	0	0	0	0	0	0	0	0	0	0	0	0	0	0	0	0	0	0	0	0	0	0	0	0	k__Bacteria; p__Firmicutes; c__Clostridia; o__Clostridiales; f__Ruminococcaceae; g__Ruminiclostridium_9; s__unidentified
OTU_10458	0	0	0	0	0	0	0	0	0	0	0	0	0	0	0	0	0	0	0	0	0	3.26e-05	0	0	0	0	0	0	0	0	0	0	0	0	0	0	0	0	0	0	0	0	0	0	0	0	0	k__Bacteria
OTU_10459	9.78e-05	0	0	0	0	0	0	0	1.63e-05	1.63e-05	0	0	1.63e-05	0	4.89e-05	0	0	0	0	0	0	0.000163031	0	0	0	0	4.89e-05	0	0	0	0	0	0	0	0	0	0	0	0	0	0	0.000163031	4.89e-05	0	0	0	0	k__Bacteria; p__Firmicutes; c__Clostridia; o__Clostridiales; f__Lachnospiraceae; g__Lachnospiraceae_NK4A136_group; s__unidentified
OTU_1046	0	0	0	0	0	0	0	0	0	0	0	0	0	0	0	0	0	0	0	0	0	0	3.26e-05	0	0	0	0	0	0	0	0	0	0	0	0	0	0	0	0	0	0	0	0	0	0	0	0	k__Bacteria; p__Proteobacteria; c__Deltaproteobacteria; o__Oligoflexales; f__0319-6G20; g__unidentified; s__unidentified
OTU_10460	0	0	0	0	0	0	0	0	0	0	0	0	0	1.63e-05	0	0	1.63e-05	0	0	0	0	0.000228244	1.63e-05	0	0	0	0	0	0	0	0	1.63e-05	0	0	0	0	0	0	0	0	0	0	0	0	0	0	0	k__Bacteria; p__Firmicutes; c__Clostridia; o__Clostridiales; f__Lachnospiraceae; g__Lachnospiraceae_NK4A136_group; s__unidentified
OTU_10461	0	1.63e-05	0	0	0	0	0	0	0	0	0	0	0	0	0	0	0	0	0	0	0	1.63e-05	0	0	0	0	0	0	0	0	0	0	0	0	0	0	0	0	0	0	0	0	0	0	0	0	0	k__Bacteria; p__Firmicutes; c__Clostridia; o__Clostridiales; f__Ruminococcaceae; g__Ruminococcaceae_UCG-005; s__unidentified
OTU_10462	0	0	0	0	0	0	0	0	0	0	0	0	0	0	0	0	0	0	0	0	0	3.26e-05	0	0	0	0	0	0	0	0	0	0	0	0	0	0	0	0	0	0	0	0	0	0	0	0	0	k__Bacteria; p__Firmicutes; c__Clostridia; o__Clostridiales; f__Ruminococcaceae
OTU_10463	0	0	0	0	0	0	0	0	0	0	0	0	0	0	0	0	0	0	0	0	0	4.89e-05	0	0	0	0	0	0	0	0	0	0	0	0	0	0	0	0	0	0	0	0	0	0	0	0	0	k__Bacteria; p__Firmicutes; c__Clostridia; o__Clostridiales; f__Ruminococcaceae; g__Ruminiclostridium_9; s__unidentified
OTU_10464	0	0	0	0	0	0	0	0	0	0	0	0	0	0	0	0	0	0	0	0	0	0.000309759	0	0	0	0	0	0	0	0	0	0	0	0	0	0	0	0	0	0	0	0	0	0	0	0	0	k__Bacteria; p__Cyanobacteria; c__Cyanobacteria; o__SubsectionI; f__FamilyI
OTU_10465	0	0	0	0	0	0.000146728	8.15e-05	0	0.00172813	3.26e-05	0	0	3.26e-05	1.63e-05	1.63e-05	1.63e-05	0	0	0	0	0	1.63e-05	0.00026085	0	0	1.63e-05	0	0	0	0	0	0.000228244	0	0	0	1.63e-05	0	0	0	0	0.000228244	0	0	6.52e-05	0	0	0	k__Bacteria; p__Fusobacteria; c__Fusobacteriia; o__Fusobacteriales; f__Fusobacteriaceae; g__Fusobacterium; s__unidentified
OTU_10466	0	0	0	0	0	0	0	0	0	0	0	0	0	0	0	0	0	0	0	0	0	8.15e-05	0	0	0	0	0	0	0	0	0	0	0	0	0	0	0	0	0	0	0	0	0	0	0	0	0	k__Bacteria; p__Proteobacteria; c__Deltaproteobacteria; o__SAR324_cladeMarine_group_B; f__unidentified; g__unidentified; s__unidentified
OTU_10467	0	0	0	0	0	0	0	0	0	0	0	0	0	0	0	0	0	0	0	0	0	1.63e-05	0	0	0	0	0	0	0	0	0	0	0	0	0	0	0	0	0	0	0	0	0	0	0	0	0	k__Bacteria
OTU_10468	0	0	0	0	0	0	0	0	0	0	0	0	0	0	0	0	0	0	0	0	0	1.63e-05	0	0	0	0	1.63e-05	0	0	0	0	0	0	0	0	0	0	0	0	0	0	0	0	0	0	0	0	k__Bacteria; p__Firmicutes; c__Clostridia; o__Clostridiales; f__Lachnospiraceae
OTU_10469	0	0	0	0	0	0	0	0	0	0	0	0	0	0	0	0	0	0	0	0	0	3.26e-05	0	0	0	0	0	0	0	0	0	0	0	0	0	0	0	0	0	0	0	0	0	0	0	0	0	k__Bacteria; p__Firmicutes; c__Clostridia; o__Clostridiales; f__Ruminococcaceae; g__Eubacterium_coprostanoligenes_group; s__unidentified
OTU_1047	0	0	0	0	0	0	0	0	0	0	0	0	0	0	1.63e-05	1.63e-05	0	0	0	0	0	0	4.89e-05	0	0	0	0	0	0	0	0	0	0	0	0	0	0	0	0	0	0	0	0	0	0	0	0	k__Bacteria; p__Gemmatimonadetes; c__Gemmatimonadetes; o__Gemmatimonadales; f__Gemmatimonadaceae; g__unidentified; s__unidentified
OTU_10470	0	0	0	0	0	0	0	0	0	0	0	0	0	0	0	0	0	0	0	0	0	1.63e-05	0	0	0	0	0	0	0	0	0	0	0	0	0	0	0	0	0	0	0	0	0	0	0	0	0	k__Bacteria; p__Firmicutes; c__Clostridia; o__Clostridiales; f__Ruminococcaceae; g__Ruminococcaceae_UCG-013; s__unidentified
OTU_10471	0	0	0	0	0	0	0	0	0	0	0	0	0	0	0	0	0	0	0	0	0	0	3.26e-05	0	0	0	0	0	0	0	0	0	0	0	0	0	0	0	0	0	0	0	0	0	0	0	0	k__Bacteria; p__Chloroflexi; c__Anaerolineae; o__Anaerolineales; f__Anaerolineaceae; g__uncultured; s__anaerobic_bacterium_MO-CFX2
OTU_10472	0	0	0	0	0	0	0	0	0	0	0	0	0	0	0	0	0	0	0	0	0	0	4.89e-05	0	0	0	0	0	0	0	0	0	0	0	0	0	0	0	0	0	0	0	0	0	0	0	0	k__Bacteria; p__Cyanobacteria; c__Cyanobacteria; o__SubsectionIII; f__FamilyI
OTU_10473	0	0	0	0	0	0	0	0	0	0	0	0	0	0	0	0	0	0	0	0	0	0	3.26e-05	0	0	0	0	0	0	0	0	0	0	0	0	0	0	0	0	0	0	0	0	0	0	0	0	k__Bacteria; p__Verrucomicrobia; c__Spartobacteria; o__Chthoniobacterales; f__Chthoniobacterales_Incertae_Sedis; g__Terrimicrobium; s__unidentified
OTU_10474	0	0	0	0	0	0	0	0	0	0	0	0	0	0	0	0	0	0	0	0	0	0	3.26e-05	0	0	0	0	0	0	0	0	0	0	0	0	0	0	0	0	0	0	0	0	0	0	0	0	k__Bacteria; p__Firmicutes; c__Clostridia; o__Clostridiales; f__Ruminococcaceae
OTU_10475	0	0	0	0	0	0	0	0	0	0	0	0	0	0	0	0	0	0	0	0	0	0	3.26e-05	0	0	0	0	0	0	0	0	0	0	0	0	0	0	0	0	0	0	0	0	0	0	0	0	k__Bacteria; p__Chloroflexi; c__JG37-AG-4; o__unidentified; f__unidentified; g__unidentified; s__unidentified
OTU_10476	0	0	0	0	0	0	0	0	0	0	0	0	0	0	0	0	0	0	0	0	0	0	1.63e-05	0	0	0	0	0	0	0	0	0	0	0	0	0	0	0	0	0	0	0	0	0	0	0	0	k__Bacteria; p__Armatimonadetes; c__Chthonomonadetes; o__Chthonomonadales; f__Chthonomonadaceae; g__Chthonomonas; s__unidentified
OTU_10477	0	0	0	0	0	0	0	0	0	0	0	0	0	0	0	0	0	0	0	0	0	0	1.63e-05	0	0	0	0	0	0	0	0	0	0	0	0	0	0	0	0	0	0	0	0	0	0	0	0	k__Bacteria; p__Firmicutes; c__Clostridia; o__Clostridiales; f__Ruminococcaceae
OTU_10478	0	0	0	0	0	0	0	0	0	0	0	0	0	0	0	0	0	0	0	0	0	0	4.89e-05	0	0	0	0	0	0	0	0	0	0	0	0	0	0	0	0	0	0	0	0	0	0	0	0	k__Bacteria; p__Chloroflexi; c__Ktedonobacteria; o__Thermogemmatisporales
OTU_10479	0	0	0	0	0	0	0	0	0	0	0	0	0	0	0	0	0	0	0	0	0	0	3.26e-05	0	0	0	0	0	0	0	0	0	0	0	0	0	0	3.26e-05	0	0	0	0	0	0	0	0	0	k__Bacteria; p__Firmicutes; c__Clostridia; o__Clostridiales; f__Ruminococcaceae; g__Eubacterium_coprostanoligenes_group; s__unidentified
OTU_1048	0	0	0	0	0	0	0	0	0	0	0	0	0	0	1.63e-05	1.63e-05	0	0	0	0	0	0	4.89e-05	0	0	0	0	0	0	0	0	0	0	0	0	0	0	0	0	0	0	1.63e-05	1.63e-05	0	0	0	0	k__Bacteria; p__Proteobacteria; c__Betaproteobacteria; o__Nitrosomonadales; f__Nitrosomonadaceae; g__unidentified; s__unidentified
OTU_10480	0	0	0	0	0	0	0	0	0	0	0	0	0	0	0	0	0	0	0	0	0	0	1.63e-05	0	0	0	0	0	0	0	0	0	0	0	0	0	0	0	0	0	0	0	0	0	0	0	0	k__Bacteria; p__Proteobacteria
OTU_10481	0	0	0	0	0	0	0	0	0	0	0	0	0	0	0	0	0	0	0	0	0	0	3.26e-05	0	0	0	0	0	0	0	0	0	0	0	0	0	0	0	0	0	0	0	0	0	0	0	0	k__Bacteria; p__Proteobacteria; c__Deltaproteobacteria; o__Bdellovibrionales; f__Bdellovibrionaceae; g__Bdellovibrio; s__unidentified
OTU_10482	0	0	0	0	0	0	0	0	0	0	0	0	0	0	0	0	0	0	0	0	0	0	4.89e-05	0	0	0	0	0	0	0	0	0	0	0	0	0	0	0	0	1.63e-05	0	0	0	0	0	0	0	k__Bacteria; p__Cyanobacteria; c__Chloroplast
OTU_10483	0	0	0	0	0	0	0	0	0	0	0	0	0	0	0	0	0	0	0	0	0	0	0	3.26e-05	0	0	0	0	0	0	0	0	0	0	0	0	0	0	0	0	0	0	0	0	0	0	0	k__Bacteria; p__Gemmatimonadetes; c__Gemmatimonadetes; o__Gemmatimonadales; f__Gemmatimonadaceae; g__unidentified; s__unidentified
OTU_10484	0	0	0	0	0	0	0	0	0	0	0	0	0	0	0	0	0	0	0	0	0	0	0	0	1.63e-05	0	0	0	0	0	0	0	0	0	0	0	0	0	0	0	0	0	0	0	0	0	0	k__Bacteria
OTU_10485	0	0	0	0	0	0	0	0	0	0	0	0	0	0	0	1.63e-05	0	0	0	0	0	0	0	0	3.26e-05	0	0	0	0	0	0	0	0	0	0	0	0	0	0	0	0	0	0	0	0	0	0	k__Bacteria; p__Gemmatimonadetes; c__Gemmatimonadetes; o__Gemmatimonadales; f__Gemmatimonadaceae; g__unidentified; s__unidentified
OTU_10486	8.15e-05	0	0	0	0	9.78e-05	0	0	9.78e-05	0	0	0	0	0	0	0	0	0	0	0	0	0	0	0	4.89e-05	0	0	0	0	0	0	1.63e-05	0	4.89e-05	0.000130425	0	0	0	0	0	0	0	0	0	0	1.63e-05	1.63e-05	k__Bacteria; p__Fusobacteria; c__Fusobacteriia; o__Fusobacteriales; f__Leptotrichiaceae; g__Streptobacillus; s__unidentified
OTU_10487	0	0	1.63e-05	0	0	0	0	0	0	0	0	0	0	0	0	0	0	0	0	0	0	0	0	0	0	1.63e-05	0	1.63e-05	0	0	0	0	0	0	0	0	0	0	0	0	0	0	0	0	0	0	0	Unclassified
OTU_10489	0	0	0	0	0	0	0	0	0	0	0	0	0	0	0	0	0	0	0	0	0	0	0	0	0	0	1.63e-05	0	0	0	0	0	0	0	0	0	0	0	0	0	0	0	0	0	0	0	0	k__Bacteria
OTU_1049	1.63e-05	0	0	0	0	0	0	0	0	0	0	0	1.63e-05	0	0	0	0	0	0	0	0	0	0	0	1.63e-05	0	0	0	0	0	0	0	0	0	0	0	0	0	0	0	0	9.78e-05	1.63e-05	0	0	0	0	k__Bacteria; p__Proteobacteria; c__Deltaproteobacteria; o__Desulfurellales; f__Desulfurellaceae; g__H16; s__unidentified
OTU_10490	0	0	0	0	0	0	0	0	0	0	0	0	0	0	0	0	0	0	0	0	0	0	0	0	0	0	1.63e-05	0	0	0	0	0	0	0	0	0	0	0	0	0	0	0	0	0	0	0	0	k__Bacteria; p__Proteobacteria; c__Deltaproteobacteria
OTU_10491	0	0	0	0	0	0	0	0	0	0	0	0	0	1.63e-05	0	0	0	0	0	0	0	0	0	0	0	0	3.26e-05	0	1.63e-05	0	0	0	0	0	0	0	0	0	0	0	0	0	0	0	0	0	0	k__Bacteria; p__Firmicutes; c__Bacilli; o__Bacillales; f__Bacillaceae
OTU_10492	0	0	0	0	0	0	0	0	0	0	0	0	0	0	0	0	0	0	0	0	0	0	0	0	0	0	0	1.63e-05	0	0	0	0	0	0	0	0	0	0	0	0	0	0	0	0	0	0	0	k__Bacteria; p__Firmicutes; c__Clostridia; o__M55-D21; f__unidentified; g__unidentified; s__unidentified
OTU_10493	0	0	0	0	0	0	0	0	0	0	0	0	0	0	0	0	0	0	0	0	0	0	0	0	0	0	0	0	4.89e-05	0	0	0	0	0	0	0	0	0	0	0	0	0	0	0	0	0	0	k__Bacteria; p__Chloroflexi; c__Thermomicrobia; o__Sphaerobacterales; f__Sphaerobacteraceae; g__Nitrolancea; s__unidentified
OTU_10494	0	0	0	0	0	0	0	0	0	0	0	0	0	0	0	0	0	0	0	0	0	0	0	0	0	0	0	0	3.26e-05	0	0	0	0	0	0	0	0	0	0	0	0	0	0	0	0	0	0	k__Bacteria; p__Actinobacteria; c__Actinobacteria; o__Micrococcales; f__Ruaniaceae
OTU_10495	0	0	0	0	0	0	0	0	0	0	0	0	0	1.63e-05	0	0	0	0	0	0	0	0	0	0	0	0	0	0	1.63e-05	0	0	0	0	0	0	0	0	0	0	0	0	0	0	0	0	0	0	k__Bacteria; p__Firmicutes; c__Clostridia; o__Clostridiales; f__Ruminococcaceae; g__Ruminococcaceae_UCG-009; s__unidentified
OTU_10496	0	0	0	0	0	0	0	0	0	0	0	0	0	0	0	0	0	0	0	0	0	0	0	0	0	0	0	0	3.26e-05	0	0	0	0	0	0	0	0	0	0	0	0	0	0	0	0	0	0	k__Bacteria; p__Firmicutes
OTU_10497	0	0	0	0	0	0	0	0	0	0	0	0	0	1.63e-05	0	0	0	0	0	0	0	0	0	0	0	0	0	0	4.89e-05	0	0	0	0	0	0	0	0	0	0	0	0	0	0	0	0	0	0	k__Bacteria; p__Gemmatimonadetes; c__Gemmatimonadetes; o__Gemmatimonadales; f__Gemmatimonadaceae; g__unidentified; s__unidentified
OTU_10498	0	0	0	0	0	0	0	0	0	0	0	0	0	0	0	0	0	0	0	0	0	0	0	0	0	0	0	0	0	1.63e-05	0	0	0	0	0	0	0	0	0	0	0	0	0	0	0	0	0	k__Bacteria; p__Firmicutes; c__Clostridia; o__Clostridiales; f__Ruminococcaceae; g__Eubacterium_coprostanoligenes_group; s__unidentified
OTU_10499	0	0	0	0	0	0	0	0	0	0	0	0	0	0	0	0	0	0	0	0	0	0	0	0	0	0	0	0	3.26e-05	0	0	0	0	0	0	0	0	0	0	0	0	0	0	0	0	0	0	k__Bacteria; p__Firmicutes; c__Bacilli; o__Bacillales; f__Bacillaceae
OTU_105	0	0	0	0	0	0	3.26e-05	0	0	0	1.63e-05	0	0	0	0	0	0	0	0	0	0	1.63e-05	0	0	0	0	0	0	0	0	0	0	0	0	0	0	0	0	0	0	8.15e-05	0	0	0	0	0	0	k__Bacteria
OTU_1050	0	0	0	0	0	0	0	0	0	0	0	0	0	0	0	0	0	0	0	0	0	0	0	0	0	0	1.63e-05	0	0	0	0	0	0	0	0	0	0	0	0	0	0	0	0	0	0	0	0	k__Bacteria; p__Proteobacteria; c__Betaproteobacteria
OTU_10500	1.63e-05	0	0	0	0	0	0	0	1.63e-05	0	0	0	0	0	0	0	0	0	0	0	0	0	0	0	0	0	0	0	1.63e-05	0	0	0	0	0	3.26e-05	0	0	0	0	1.63e-05	0	0	3.26e-05	0	0	0	0	k__Bacteria; p__Fusobacteria; c__Fusobacteriia; o__Fusobacteriales; f__Leptotrichiaceae; g__Streptobacillus; s__unidentified
OTU_10501	0	0	0	0	0	0	0	0	1.63e-05	0	0	0	0	0	0	0	0	0	3.26e-05	0	0	0	0	0	0	0	0	0	3.26e-05	0	0	0	0	0	0	0	0	0	1.63e-05	0	0	0	0	0	0	0	0	k__Bacteria; p__Chloroflexi; c__Thermomicrobia; o__JG30-KF-CM45; f__unidentified; g__unidentified; s__unidentified
OTU_10502	1.63e-05	0	0	0	0	0	0	0	3.26e-05	0	1.63e-05	0	0	0.000146728	0	0	0	0	0	0	0	1.63e-05	0	0	0	0	0	0	0.000163031	0	0	0	0	0	0	0	0	0	0	0	1.63e-05	1.63e-05	1.63e-05	0	0	0	0	k__Bacteria; p__Firmicutes; c__Clostridia; o__Clostridiales; f__Clostridiales_vadinBB60_group; g__unidentified; s__unidentified
OTU_10503	0	0	0	0	0	0	0	0	0	0	0	0	0	0	0	0	0	0	0	0	0	0	0	0	0	0	0	0	3.26e-05	0	0	0	0	0	0	0	0	0	0	0	0	0	0	0	0	0	0	k__Bacteria
OTU_10504	0	0	0	0	0	0	0	0	0	0	0	0	0	0	0	0	0	0	0	0	0	0	0	0	0	0	0	0	1.63e-05	0	0	0	0	0	0	0	0	0	0	0	0	0	0	0	0	0	0	k__Bacteria; p__Firmicutes; c__Clostridia; o__Clostridiales; f__Ruminococcaceae
OTU_10505	0	0	0	0	0	0	0	0	0	0	0	0	0	0	0	0	0	0	0	0	0	0	0	0	0	0	0	0	3.26e-05	0	0	0	0	0	0	0	0	0	0	0	0	0	0	0	0	0	0	k__Bacteria; p__Firmicutes; c__Clostridia; o__Clostridiales; f__Ruminococcaceae; g__Intestinimonas; s__unidentified
OTU_10506	0	0	0	0	0	0	0	0	0	0	0	0	0	0	0	0	0	0	0	0	0	0	0	0	0	0	0	0	1.63e-05	0	0	0	0	0	0	0	0	0	0	0	0	0	0	0	0	0	0	k__Bacteria; p__Firmicutes; c__Clostridia; o__Clostridiales; f__Ruminococcaceae; g__Fastidiosipila; s__unidentified
OTU_10507	0	0	0	0	0	0	0	0	0	0	0	0	0	0	0	0	0	0	0	0	0	0	0	0	0	0	0	0	0	1.63e-05	0	0	0	0	0	0	0	0	0	0	0	0	1.63e-05	0	0	0	0	k__Bacteria; p__Chloroflexi; c__Thermomicrobia; o__Sphaerobacterales; f__Sphaerobacteraceae; g__Sphaerobacter; s__unidentified
OTU_10508	0	0	0	0	0	0	0	0	0	0	0	0	0	0	0	0	0	0	0	0	0	0	0	0	0	0	0	0	0	1.63e-05	0	0	0	0	0	0	0	0	0	0	0	0	0	0	0	0	0	k__Bacteria; p__Firmicutes; c__Clostridia; o__Clostridiales; f__Ruminococcaceae; g__Eubacterium_coprostanoligenes_group; s__unidentified
OTU_10509	0	0	0	0	0	0	0	0	0	0	0	0	0	0	0	0	0	0	0	0	0	0	0	0	0	0	0	0	0	1.63e-05	0	0	0	0	0	0	0	0	0	0	0	0	0	0	0	0	0	k__Bacteria; p__Proteobacteria
OTU_1051	0	0	0	0	0	0	0	0	0	0	0	0	0	0	0	0	0	0	0	0	0	0	0	0	0	0	6.52e-05	0	0	0	0	0	0	0	0	0	0	0	0	0	0	0	0	0	0	0	0	k__Bacteria; p__Acidobacteria
OTU_10510	0	0	0	0	0	0	0	0	0	0	0	0	0	0	0	0	0	0	0	0	0	0	0	0	0	0	0	0	0	4.89e-05	0	0	0	0	0	0	0	0	0	0	0	0	0	0	0	0	0	k__Bacteria; p__Firmicutes; c__Clostridia; o__Clostridiales; f__Ruminococcaceae; g__Ruminiclostridium_9; s__unidentified
OTU_10511	0	0	0	0	0	0	0	0	0	0	0	0	0	0	0	0	0	0	0	0	1.63e-05	0	0	0	0	0	0	0	0	0	3.26e-05	0	0	0	0	0	0	0	0	0	0	0	0	0	0	0	0	k__Bacteria; p__Firmicutes; c__Clostridia; o__Clostridiales; f__Christensenellaceae; g__unidentified; s__unidentified
OTU_10512	0	0	0	0	0	0	0	0	0	0	0	0	0	0	0	0	0	0	0	0	0	0	0	0	0	0	0	0	0	0	6.52e-05	0	0	0	0	0	0	0	0	0	0	0	0	0	0	0	0	k__Bacteria; p__Firmicutes; c__Clostridia; o__Clostridiales; f__Christensenellaceae; g__Christensenellaceae_R-7_group; s__unidentified
OTU_10513	0	0	0	0	0	0	0	0	0	0	0	1.63e-05	0	0	0	0	0	0	0	0	0	0	0	0	0	0	0	0	0	0	1.63e-05	0	0	0	0	0	0	0	0	0	0	0	0	0	0	0	0	k__Bacteria; p__Proteobacteria; c__Alphaproteobacteria; o__Rhizobiales
OTU_10514	0	0	0	0	0	0	0	0	0	0	0	0	0	0	0	0	0	0	0	0	0	0	0	0	0	0	0	0	0	0	0	0	0	0	0	0	0	0	1.63e-05	0	0	0	0	0	0	0	0	k__Bacteria; p__Firmicutes; c__Clostridia; o__Clostridiales; f__Ruminococcaceae
OTU_10515	0	0	0	0	0	0	0	0	0	0	0	0	0	0	0	0	0	0	0	0	0	0	0	0	0	0	0	0	0	0	1.63e-05	0	0	0	0	0	0	0	0	0	0	0	0	0	0	0	0	k__Bacteria
OTU_10516	0	0	0	0	0	0	0	0	0	0	0	0	0	0	0	0	0	0	0	0	0	0	0	0	0	0	0	0	0	0	3.26e-05	0	0	0	0	0	0	0	0	0	0	0	0	0	0	0	0	k__Bacteria; p__Chloroflexi; c__Anaerolineae; o__Anaerolineales; f__Anaerolineaceae; g__unidentified; s__unidentified
OTU_10517	0	0	0	0	0	0	0	0	0	0	0	0	0	0	0	0	0	0	0	0	0	0	0	0	0	0	0	0	0	0	1.63e-05	0	0	0	0	0	0	0	0	0	0	0	0	0	0	0	0	k__Bacteria; p__Elusimicrobia; c__Elusimicrobia; o__Lineage_I; f__Unknown_Family; g__Candidatus_Endomicrobium; s__unidentified
OTU_10518	0	0	0	0	0	0	0	0	0	0	0	0	0	0	0	0	0	0	0	0	0	0	0	0	0	0	0	0	0	0	1.63e-05	0	0	0	0	0	0	0	0	0	0	0	0	0	0	0	0	k__Bacteria; p__Firmicutes; c__Clostridia; o__Clostridiales; f__Christensenellaceae
OTU_10519	0	0	0	0	0	0	0	0	0	0	0	0	0	0	0	0	0	0	0	0	0	0	0	0	0	0	0	0	0	0	3.26e-05	0	0	0	0	0	0	0	0	0	0	0	0	0	0	0	0	k__Bacteria; p__Elusimicrobia; c__Elusimicrobia; o__Lineage_I; f__Unknown_Family; g__Candidatus_Endomicrobium; s__unidentified
OTU_1052	0	0	0	0	0	0	0	0	0	0	0	0	0	3.26e-05	0	0	0	0	0	0	0	0	0	0	0	1.63e-05	0	0	0.000358668	0	0	0	0	0	0	0	0	0	0	0	0	0	1.63e-05	0	0	0	0	k__Bacteria; p__Firmicutes; c__Bacilli; o__Bacillales; f__Bacillaceae; g__unidentified; s__unidentified
OTU_10520	0	0	0	0	0	0	0	0	0	0	0	0	0	0	0	0	0	0	0	0	0	0	0	0	0	0	0	0	0	0	1.63e-05	0	0	0	0	0	0	0	0	0	0	0	0	0	0	0	0	k__Bacteria; p__Firmicutes; c__Clostridia; o__Clostridiales; f__Christensenellaceae; g__Christensenellaceae_R-7_group; s__unidentified
OTU_10521	0	0	0	0	0	0	0	0	0	0	0	0	0	0	0	0	0	0	0	0	0	0	1.63e-05	0	0	0	0	0	0	0	1.63e-05	0	0	0	0	0	0	0	0	0	0	0	0	0	0	0	0	k__Bacteria; p__Chloroflexi; c__Thermomicrobia; o__JG30-KF-CM45; f__unidentified; g__unidentified; s__unidentified
OTU_10522	0	0	0	0	0	0	0	0	0	0	0	0	0	0	0	0	0	0	0	0	0	0	0	0	0	0	0	0	0	0	3.26e-05	0	0	0	0	0	0	0	0	0	0	0	0	0	0	0	0	k__Bacteria; p__Firmicutes; c__Clostridia; o__Clostridiales; f__Christensenellaceae; g__Christensenellaceae_R-7_group
OTU_10523	0	0	0	0	0	0	0	0	0	0	0	0	0	0	0	0	0	0	0	0	0	0	0	0	0	0	0	0	0	0	1.63e-05	0	0	0	0	0	0	0	0	0	0	0	0	0	0	0	0	k__Bacteria; p__Elusimicrobia; c__Elusimicrobia; o__Lineage_I; f__Unknown_Family; g__Candidatus_Endomicrobium; s__unidentified
OTU_10524	0	0	0	0	0	0	0	0	0	0	0	0	0	0	0	0	0	0	0	0	0	0	0	0	0	0	0	0	0	0	0	0	3.26e-05	0	0	0	0	0	0	0	0	0	0	0	0	0	0	k__Bacteria; p__Proteobacteria; c__Betaproteobacteria; o__Burkholderiales; f__Burkholderiaceae; g__Lautropia; s__unidentified
OTU_10525	0	0	0	0	0	0	0	0	0	0	0	0	0	0	0	1.63e-05	0	0	0	0	0	0	0	0	0	0	0	0	0	0	0	0	1.63e-05	0	0	0	0	0	0	0	0	0	0	0	0	0	0	k__Bacteria; p__Proteobacteria; c__Deltaproteobacteria; o__Bdellovibrionales; f__Bdellovibrionaceae; g__Bdellovibrio; s__unidentified
OTU_10526	6.52e-05	0	0	1.63e-05	0	1.63e-05	0	0	6.52e-05	1.63e-05	0	0	0	0	3.26e-05	0.000130425	0	0	0	0	0	0	0	0	0	0	0	0	0	1.63e-05	0	0	0	0.000114122	8.15e-05	3.26e-05	0	0	0	3.26e-05	0	1.63e-05	0.00026085	0	0	1.63e-05	0	k__Bacteria; p__Fusobacteria; c__Fusobacteriia; o__Fusobacteriales; f__Leptotrichiaceae; g__Leptotrichia; s__unidentified
OTU_10527	1.63e-05	0	0	0	0	1.63e-05	0	0	0.000326062	0	1.63e-05	1.63e-05	0	0	0	0	0	0	0	0	0	0	0	0	1.63e-05	0	0	0	0	0	0	0	0	0.000114122	1.63e-05	0	0	0	0	0	0	0	0	1.63e-05	0	0.000505396	1.63e-05	k__Bacteria; p__Fusobacteria; c__Fusobacteriia; o__Fusobacteriales; f__Leptotrichiaceae; g__Leptotrichia; s__unidentified
OTU_10528	0	0	0	0	0	0	0	0	0	0	0	0	0	0	0	0	0	0	0	0	0	0	0	0	0	0	0	0	0	0	0	0	0	0	3.26e-05	0	0	0	0	0	0	0	0	0	0	0	0	k__Bacteria; p__Fusobacteria; c__Fusobacteriia; o__Fusobacteriales; f__Leptotrichiaceae; g__Streptobacillus; s__unidentified
OTU_10529	0	0	0	0	0	0	0	0	0	0	0	0	0	0	0	0	0	0	0	0	0	0	0	0	0	0	0	0	0	0	0	0	0	0	1.63e-05	0	0	0	0	0	0	0	0	0	0	0	0	k__Bacteria; p__Firmicutes; c__Clostridia; o__Clostridiales; f__Ruminococcaceae; g__Ruminococcaceae_NK4A214_group; s__unidentified
OTU_1053	0	0	0	0	0	0	0	0	0	0	0	0	0	0	0	0	0	0	0	0	0	0	0	0	0	0	0	0	3.26e-05	0	0	0	0	0	0	0	0	0	0	0	0	0	0	0	0	0	0	k__Bacteria; p__Acidobacteria; c__Subgroup_17; o__unidentified; f__unidentified; g__unidentified; s__unidentified
OTU_10530	0	0	0	0	0	0	0	0	0	0	0	0	0	0	0	0	0	0	0	0	0	0	0	0	0	0	0	0	0	0	0	0	0	0	1.63e-05	0	0	0	0	0	0	0	0	0	0	0	0	k__Bacteria; p__Firmicutes; c__Clostridia; o__Clostridiales; f__Ruminococcaceae
OTU_10531	0	0	0	0	0	0	0	0	0	0	0	0	0	0	0	0	0	0	0	0	0	0	0	0	0	0	0	0	0	0	0	0	0	0	4.89e-05	0	0	0	0	0	0	0	0	0	0	0	0	k__Bacteria; p__Firmicutes; c__Clostridia; o__Clostridiales; f__Ruminococcaceae; g__Ruminococcaceae_UCG-011; s__unidentified
OTU_10532	0	0	0	0	0	0	0	0	0	0	0	0	0	0	0	0	0	0	0	0	0	0	0	0	0	0	0	0	0	0	0	0	0	0	1.63e-05	0	0	0	0	0	0	0	0	0	0	0	0	k__Bacteria; p__Proteobacteria; c__Betaproteobacteria; o__Neisseriales; f__Neisseriaceae; g__Neisseria; s__Neisseria_sp._260
OTU_10533	0	0	0	0	0	0	0	0	0	0	0	0	0	0	0	0	0	0	0	0	0	0	0	0	0	0	0	0	0	0	0	0	0	0	0	0.000146728	0	0	0	0	0	0	0	0	0	0	0	k__Bacteria; p__Fusobacteria; c__Fusobacteriia; o__Fusobacteriales; f__Fusobacteriaceae; g__Fusobacterium
OTU_10534	0	0	0	0	0	0	0	0	0	0	0	0	0	0	0	0	0	0	0	0	0	0	0	0	0	0	0	0	0	0	0	0	0	0	0	3.26e-05	0	0	0	0	0	0	0	0	0	0	0	k__Bacteria; p__Synergistetes; c__Synergistia; o__Synergistales; f__Synergistaceae; g__Fretibacterium; s__Synergistales_bacterium_canine_oral_taxon_094
OTU_10536	0	0	0	0	0	0	0	0	0	0	0	0	0	0	0	0	0	0	0	0	0	0	0	0	0	0	0	0	0	0	0	0	0	0	0	0	8.15e-05	0	0	0	0	0	0	0	0	0	0	k__Bacteria; p__Firmicutes; c__Clostridia; o__Clostridiales; f__Peptostreptococcaceae; g__uncultured; s__Peptostreptococcaceae_bacterium_canine_oral_taxon_129
OTU_10537	0	0	0	0	0	0	0	0	0	0	0	0	0	0	0	0	0	0	0	0	0	0	0	0	0	0	0	0	0	0	0	0	0	0	0	0	1.63e-05	0	0	0	0	0	0	0	0	0	0	k__Bacteria; p__Proteobacteria; c__Gammaproteobacteria; o__Pseudomonadales; f__Moraxellaceae
OTU_10538	0	0	0	0	0	0	0	0	0	0	0	0	0	0	0	0	0	0	0	0	0	0	0	0	0	0	0	0	0	0	0	0	0	0	0	0	3.26e-05	0	0	0	0	0	0	0	0	0	0	k__Bacteria; p__Firmicutes; c__Clostridia; o__Clostridiales; f__Lachnospiraceae; g__Catonella
OTU_10539	0	0	0	0	0	0	0	0	0	0	0	0	0	0	0	0	0	0	0	0	0	0	0	0	0	0	0	0	0	0	0	0	0	0	0	0	0	3.26e-05	0	0	0	0	0	0	0	0	0	k__Bacteria; p__Firmicutes; c__Clostridia; o__Clostridiales; f__Christensenellaceae; g__Christensenellaceae_R-7_group; s__Clostridiales_bacterium_canine_oral_taxon_038
OTU_1054	0	0	0	0	0	0	0	0	0	0	0	0	0	0	0	0	0	0	0	0	0	0	0	0	0	0	1.63e-05	0	0.000374971	0	0	0	0	0	0	0	0	0	0	0	0	0	1.63e-05	0	1.63e-05	0	0	k__Bacteria; p__Firmicutes; c__Bacilli; o__Bacillales; f__Bacillaceae
OTU_10540	0	0	0	0	0	0	0	0	0	0	0	0	0	0	0	0	0	0	0	0	0	0	0	0	0	0	0	0	0	0	0	0	0	0	0	0	0	1.63e-05	0	0	0	0	0	0	0	0	0	k__Bacteria; p__Firmicutes; c__Clostridia; o__Clostridiales; f__Christensenellaceae; g__Christensenellaceae_R-7_group; s__unidentified
OTU_10541	0	0	0	0	0	0	0	0	0	0	0	0	0	0	0	0	0	0	0	0	0	0	0	0	0	0	0	0	0	0	0	0	0	0	0	0	0	6.52e-05	0	0	0	0	0	0	0	0	0	k__Bacteria; p__Firmicutes; c__Clostridia; o__Clostridiales; f__Christensenellaceae; g__Christensenellaceae_R-7_group
OTU_10542	0	0	0	0	0	0	0	0	0	0	0	0	0	0	0	0	0	0	0	0	0	0	0	0	0	0	0	0	0	0	0	0	0	0	0	0	0	1.63e-05	0	0	0	0	0	0	0	0	0	k__Bacteria; p__Bacteroidetes; c__Bacteroidia; o__Bacteroidales; f__Porphyromonadaceae; g__Porphyromonas
OTU_10543	0	0	0	0	0	0	0	0	0	0	0	0	0	0	0	0	0	0	0	0	0	0	0	0	0	0	0	0	0	0	0	0	0	0	0	0	1.63e-05	6.52e-05	0	0	0	0	0	0	0	0	0	k__Bacteria; p__Firmicutes; c__Clostridia; o__Clostridiales
OTU_10544	0	0	0	0	0	0	0	0	0	0	0	0	0	0	0	0	0	0	0	0	0	0	0	0	0	0	0	0	0	0	0	0	0	0	0	0	0	1.63e-05	0	0	0	0	0	0	0	0	0	k__Bacteria; p__Actinobacteria; c__Actinobacteria; o__Propionibacteriales; f__Propionibacteriaceae; g__Propioniciclava; s__Propionibacterium_sp._canine_oral_taxon_300
OTU_10545	0	0	0	0	0	0	0	0	0	0	0	0	0	0	0	0	0	0	0	0	0	0	0	0	0	0	0	0	0	0	0	0	0	0	0	0	0	9.78e-05	0	0	0	0	0	0	0	0	0	k__Bacteria
OTU_10546	0	0	0	0	0	0	0	0	0	0	0	0	0	0	0	0	0	0	0	0	0	0	0	0	0	0	0	0	0	0	0	0	0	0	0	0	0	3.26e-05	0	0	0	0	0	0	0	0	0	k__Bacteria; p__Firmicutes; c__Clostridia; o__Clostridiales; f__Ruminococcaceae; g__Eubacterium_coprostanoligenes_group; s__unidentified
OTU_10547	0	0	0	0	0	0	0	0	0	0	0	0	0	0	0	0	0	0	0	0	0	0	0	0	0	0	0	0	0	0	0	0	0	0	0	0	0	4.89e-05	0	0	0	0	0	0	0	0	0	k__Bacteria; p__Synergistetes; c__Synergistia; o__Synergistales; f__Synergistaceae; g__Fretibacterium; s__Synergistales_bacterium_canine_oral_taxon_094
OTU_10548	0	0	0	0	0	0	0	0	0	0	0	0	0	0	0	0	0	0	0	0	0	0	0	0	0	0	0	0	0	0	0	0	0	0	0	0	0	0	3.26e-05	0	0	0	0	0	0	0	0	k__Bacteria
OTU_10549	0	0	0	0	0	0	0	0	0	0	0	0	0	0	0	0	0	1.63e-05	0	1.63e-05	0	0	0	0	0	0	0	0	0	0	0	0	0	0	0	0	0	0	3.26e-05	0	0	1.63e-05	0	1.63e-05	0	0	0	k__Bacteria; p__Proteobacteria; c__Deltaproteobacteria; o__Bdellovibrionales; f__Bdellovibrionaceae; g__Bdellovibrio; s__unidentified
OTU_1055	0	0	0	0	0	0	0	0	0	0	0	1.63e-05	0	0	0	0	0	0	0	0	0	0	0	0	0	0	0	0	1.63e-05	0	0	0	0	0	0	0	0	0	0	0	1.63e-05	1.63e-05	0	0	0	0	0	k__Bacteria; p__Acidobacteria; c__Subgroup_6; o__unidentified; f__unidentified; g__unidentified; s__unidentified
OTU_10550	0	0	0	0	0	0	0	0	0	0	0	0	0	0	0	0	0	0	0	0	0	0	0	0	0	0	0	0	0	0	0	0	0	0	0	0	0	0	3.26e-05	0	0	0	0	0	0	0	0	k__Bacteria
OTU_10551	0	0	0	0	0	0	0	0	0	0	0	0	0	0	0	0	0	0	0	0	0	0	0	0	0	0	0	0	0	0	0	0	0	0	0	0	0	0	3.26e-05	0	0	0	0	0	0	0	0	k__Bacteria; p__Proteobacteria; c__Deltaproteobacteria; o__SAR324_cladeMarine_group_B; f__unidentified; g__unidentified; s__unidentified
OTU_10552	0	0	0	0	0	0	0	0	0	0	0	0	0	0	0	0	0	0	0	0	0	0	0	0	0	0	0	0	0	0	0	0	0	0	0	0	0	0	3.26e-05	0	0	0	0	0	0	0	0	k__Bacteria; p__Cyanobacteria; c__Chloroplast; o__Chlamydomonas_debaryana; f__Chlamydomonas_debaryana; g__Chlamydomonas_debaryana; s__Chlamydomonas_debaryana
OTU_10553	0	0	0	0	0	0	0	0	0	1.63e-05	3.26e-05	0	0	0	0	0	0	0	0	0	1.63e-05	0	0	0	0	0	0	0	0	0	0	0	0	0	0	0	0	0	1.63e-05	1.63e-05	0	1.63e-05	0	0	0	0	0	k__Bacteria; p__Firmicutes; c__Clostridia; o__Clostridiales; f__Ruminococcaceae; g__Ruminiclostridium_1
OTU_10554	0	0	0	0	0	0	0	0	0	0	0	0	0	0	0	0	0	0	0	0	0	0	0	0	0	0	0	0	0	0	0	0	0	0	0	0	0	0	1.63e-05	0	0	0	0	0	0	0	0	k__Bacteria
OTU_10555	0	0	0	0	0	0	0	0	0	0	0	0	0	0	0	0	0	0	0	0	0	0	0	0	0	0	0	0	0	0	0	0	0	0	0	0	0	0	1.63e-05	0	0	0	0	0	0	0	0	k__Bacteria; p__Cyanobacteria; c__Melainabacteria; o__Obscuribacterales; f__unidentified; g__unidentified; s__unidentified
OTU_10556	0	0	0	0	0	0	0	0	0	0	0	0	0	0	0	0	0	0	0	0	0	0	0	0	0	0	0	0	0	0	0	0	0	0	0	0	0	0	1.63e-05	0	0	0	0	0	0	0	0	k__Bacteria; p__Proteobacteria; c__Deltaproteobacteria; o__SAR324_cladeMarine_group_B; f__unidentified; g__unidentified; s__unidentified
OTU_10558	0	0	0	0	0	0	0	0	0	0	0	0	0	0	0	0	0	0	0	0	0	0	0	0	0	0	0	0	1.63e-05	0	0	0	0	0	0	0	0	0	3.26e-05	0	0	0	0	0	0	0	0	k__Bacteria; p__Chloroflexi; c__Thermomicrobia; o__AKYG1722; f__unidentified; g__unidentified; s__unidentified
OTU_1056	0	0	0	0	0	0	0	0	0	0	0	0	0	3.26e-05	0	0	0	0	0	0	0	0	0	0	0	0	0	1.63e-05	0.000195637	1.63e-05	0	0	0	0	0	0	0	0	0	0	0	0	0	0	3.26e-05	0	0	k__Bacteria; p__Firmicutes; c__Bacilli; o__Bacillales; f__Bacillaceae
OTU_10560	0	0	0	0	0	0	0	0	0	0	0	0	0	0	0	0	0	0	0	0	0	0	0	0	0	0	0	0	0	0	0	0	0	0	0	0	0	0	3.26e-05	0	0	0	0	0	0	0	0	k__Bacteria; p__Cyanobacteria
OTU_10561	1.63e-05	0	0	0	0	0	0	0	0	0	0	0	0	0	0	0	0	0	0	0	0	0	0	0	0	0	0	0	0	0	0	1.63e-05	0	0	0	0	0	0	0	0	1.63e-05	0	0	0	0	0	0	k__Bacteria; p__Proteobacteria; c__Deltaproteobacteria; o__Bdellovibrionales; f__Bdellovibrionaceae; g__Bdellovibrio; s__unidentified
OTU_10562	0	0	0	0	0	0	0	0	0	0	0	0	0	0	0	0	0	0	0	0	0	0	0	0	0	0	0	0	0	0	0	1.63e-05	0	0	0	0	0	0	0	0	0	0	0	0	0	0	0	k__Bacteria; p__Firmicutes; c__Clostridia; o__Clostridiales
OTU_10563	0	0	0	0	0	0	0	0	0	0	0	0	0	0	0	0	0	0	0	0	0	0	0	0	0	0	0	0	0	0	0	3.26e-05	0	0	0	0	0	0	0	0	0	0	0	0	0	0	0	k__Bacteria; p__Verrucomicrobia; c__OPB35_soil_group
OTU_10564	0	0	0	0	0	0	0	0	0	0	0	0	0	0	0	0	0	0	0	0	0	0	0	0	0	0	0	0	0	0	0	3.26e-05	0	0	0	0	0	0	0	0	0	0	0	0	0	0	0	k__Bacteria; p__Firmicutes; c__Clostridia; o__Clostridiales; f__Ruminococcaceae; g__Ruminococcaceae_UCG-003; s__unidentified
OTU_10565	0	0	0	0	0	0	0	0	0	0	0	0	0	0	0	0	0	0	0	0	0	0	0	0	0	0	0	0	0	0	0	4.89e-05	0	0	0	0	0	0	0	0	0	0	0	0	0	0	0	k__Bacteria; p__Firmicutes; c__Clostridia; o__Clostridiales
OTU_10567	0	0	0	0	0	0	0	0	0	0	0	0	0	0	0	0	0	0	0	0	0	0	0	0	0	0	0	0	0	0	0	3.26e-05	0	0	0	0	0	0	0	0	0	0	0	0	0	0	0	k__Bacteria; p__Proteobacteria; c__Gammaproteobacteria; o__Xanthomonadales; f__Xanthomonadaceae
OTU_10568	0	0	0	0	0	0	0	0	6.52e-05	0	0	0	0	0	0	0	0	0	0	0	0	0	0	0	1.63e-05	0	0	0	0	0	0	3.26e-05	1.63e-05	1.63e-05	1.63e-05	0	0	0	1.63e-05	0	0	1.63e-05	0	1.63e-05	0	0	0	k__Bacteria; p__Fusobacteria; c__Fusobacteriia; o__Fusobacteriales; f__Leptotrichiaceae; g__Streptobacillus; s__unidentified
OTU_10569	0	0	0	0	0	0	0	0	0	0	0	0	0	0	0	0	0	0	0	0	0	0	0	0	0	0	0	0	0	0	0	0	0	0	0	0	0	0	0	3.26e-05	0	0	0	0	0	0	0	k__Bacteria
OTU_1057	0	0	0	0	0	0	0	0	0	0	0	0	0	1.63e-05	0	0	0	0	0	0	0	0	0	0	0	0	3.26e-05	0	0.000505396	0	0	0	0	0	0	0	0	0	0	0	0	0	0	0	1.63e-05	0	0	k__Bacteria; p__Firmicutes; c__Bacilli; o__Bacillales; f__Bacillaceae; g__unidentified; s__unidentified
OTU_10570	0	0	0	0	0	0	0	0	0	0	0	0	0	0	0	0	0	0	0	0	0	0	1.63e-05	0	0	0	0	0	0	0	0	0	0	0	0	0	0	0	0	0	0	0	0	0	0	0	0	k__Bacteria; p__Firmicutes; c__Clostridia; o__Clostridiales; f__Lachnospiraceae
OTU_10571	0	0	0	0	0	0	0	0	0	0	0	0	0	0	0	0	0	0	0	0	0	0	0	0	0	0	0	0	0	0	0	0	0	0	0	0	0	0	0	1.63e-05	0	0	0	0	0	0	0	k__Bacteria; p__Chloroflexi; c__Anaerolineae; o__Anaerolineales; f__Anaerolineaceae
OTU_10572	0	0	0	0	0	0	0	0	0	0	0	0	0	0	0	0	0	0	0	0	0	0	0	0	0	0	0	0	0	0	0	0	0	0	0	0	0	0	0	1.63e-05	0	0	0	0	0	0	0	k__Bacteria; p__Cyanobacteria; c__Chloroplast
OTU_10573	0	0	0	0	0	0	0	0	0	0	0	0	0	0	0	0	0	0	0	0	0	0	0	0	0	0	0	0	0	0	0	0	0	0	0	0	0	0	0	1.63e-05	0	0	0	0	0	0	0	k__Bacteria; p__Cyanobacteria; c__Chloroplast; o__Bacillaria_paxillifer; f__Bacillaria_paxillifer; g__Bacillaria_paxillifer; s__Bacillaria_paxillifer
OTU_10575	0	0	0	0	0	0	0	0	0	0	0	0	0	0	0	0	0	0	0	0	0	0	0	0	0	0	0	0	0	0	0	0	0	0	0	0	0	0	0	1.63e-05	0	0	0	0	0	0	0	k__Bacteria; p__Acidobacteria; c__Subgroup_11; o__unidentified; f__unidentified; g__unidentified; s__unidentified
OTU_10576	6.52e-05	0	0	0	0	0	0	0	3.26e-05	0.00026085	0	3.26e-05	0	3.26e-05	0.00021194	0	0	0	0	0	0	0	0	0	3.26e-05	0	0	9.78e-05	0	0	0	0	0	0	0	0	0	0	0	0	3.26e-05	1.63e-05	4.89e-05	0	0	0	0	k__Bacteria; p__Firmicutes; c__Clostridia; o__Clostridiales; f__Lachnospiraceae; g__Lachnospiraceae_NK4A136_group; s__unidentified
OTU_10577	0	0	0	0	0	0	0	0	0	0	0	0	0	0	0	0	0	0	0	0	0	0	0	0	0	0	0	0	0	0	0	0	0	0	0	0	0	0	0	0	3.26e-05	0	0	0	0	0	0	k__Bacteria; p__Firmicutes; c__Clostridia; o__Clostridiales
OTU_10578	0	0	0	0	0	0	0	0	0	0	0	0	0	0	0	0	0	0	0	0	0	0	0	0	0	0	0	0	0	0	0	0	0	0	0	0	0	0	0	0	3.26e-05	0	0	0	0	0	0	k__Bacteria; p__Cyanobacteria; c__Chloroplast
OTU_10579	0	0.000179334	1.63e-05	0.000146728	8.15e-05	6.52e-05	0.000114122	0	3.26e-05	0	9.78e-05	0	3.26e-05	0	0	0	0	0	0	0	0	4.89e-05	0	0	0	0	0	1.63e-05	1.63e-05	1.63e-05	0	0.000554306	0	0	1.63e-05	1.63e-05	9.78e-05	1.63e-05	0	0	0.000423881	0	0	0	0	0	0	k__Bacteria; p__Firmicutes; c__Clostridia; o__Clostridiales; f__Lachnospiraceae
OTU_1058	0	0	0	0	0	0	0	0	0	0	0	0	0	0	0	0	0	0	0	0	0	0	0	0	0	0	0	0	0.000277153	0	0	0	0	0	0	0	0	0	0	0	0	0	0	0	0	0	0	k__Bacteria; p__Firmicutes; c__Bacilli; o__Bacillales; f__Bacillaceae
OTU_10580	0	0	0	0	0	0	0	0	0	0	0	0	0	0	0	0	0	0	0	0	0	0	0	0	0	0	0	0	0	0	0	0	0	0	0	0	0	0	0	0	0	3.26e-05	0	0	0	0	0	k__Bacteria
OTU_10581	0.000309759	0	0	0	0	0	9.78e-05	0	0.000114122	3.26e-05	0	1.63e-05	0	4.89e-05	0	0	0	0	0	0	3.26e-05	0	0	0	0	0	1.63e-05	0	1.63e-05	0	0	0	3.26e-05	1.63e-05	3.26e-05	0	0	0	0	1.63e-05	0	6.52e-05	0.000130425	1.63e-05	4.89e-05	0	1.63e-05	k__Bacteria; p__Firmicutes; c__Clostridia; o__Clostridiales; f__Lachnospiraceae; g__Lachnoanaerobaculum; s__unidentified
OTU_10582	0	0	0	0	0	0	0	0	0	3.26e-05	0	1.63e-05	0	0	1.63e-05	0	0	0	0	0	0	1.63e-05	0	0	0	0	3.26e-05	1.63e-05	0	0	0	0	0	0	0	0	0	0	0	0	6.52e-05	4.89e-05	0	0	0	0	0	k__Bacteria; p__Firmicutes; c__Clostridia; o__Clostridiales; f__Lachnospiraceae; g__Lachnospiraceae_NK4A136_group; s__unidentified
OTU_10583	0	0	0	0	0	0	0	0	1.63e-05	0	1.63e-05	0	0	0	0	0	0	0	0	0	0	0	0	0	0	0	1.63e-05	0	0	0	0	0	0	0	0	0	0	0	0	0	0	6.52e-05	0	0	1.63e-05	0	0	k__Bacteria; p__Fusobacteria; c__Fusobacteriia; o__Fusobacteriales
OTU_10584	0	0	0	0	0	0	0	0	0	0	0	0	0	0	0	0	0	0	0	0	0	0	0	0	0	0	0	0	0	0	0	0	0	0	0	0	0	0	0	0	0	1.63e-05	0	0	0	0	0	k__Bacteria; p__Proteobacteria; c__Deltaproteobacteria; o__Myxococcales; f__Myxococcaceae; g__Aggregicoccus
OTU_10585	0	0	0	0	0	0	0	0	0	0	0	0	0	0	0	0	0	0	0	0	0	0	0	0	0	0	0	0	0	0	0	0	0	0	0	0	0	0	0	0	0	1.63e-05	0	0	0	0	0	k__Bacteria; p__Firmicutes; c__Clostridia; o__Clostridiales; f__Lachnospiraceae
OTU_10586	0	0	0	0	0	0	0	0	1.63e-05	0	0	0	0	0	0	0	0	0	0	0	0	0	0	0	0	0	0	1.63e-05	0	0	0	0	0	0	0	0	0	0	0	0	0	3.26e-05	3.26e-05	0	0	0	0	k__Bacteria; p__Firmicutes; c__Clostridia; o__Clostridiales; f__Lachnospiraceae; g__Lachnospiraceae_NK4A136_group; s__unidentified
OTU_10587	0	0	0	0	0	0	0	0	0	0	0	0	0	0	0	0	0	0	0	0	0	0	0	0	0	0	0	0	0	0	0	0	0	0	0	0	0	0	0	0	0	3.26e-05	0	0	0	0	0	k__Bacteria; p__Firmicutes; c__Clostridia; o__Clostridiales; f__Lachnospiraceae; g__Lachnospiraceae_NK4A136_group; s__unidentified
OTU_10588	0	0	0	0	0	0	0	0	0	0	0	0	0	0	0	1.63e-05	0	1.63e-05	1.63e-05	0	0	0	0	0	0	0	0	0	0	0	1.63e-05	0	0	0	0	0	0	0	1.63e-05	0	0	3.26e-05	0	0	0	0	0	k__Bacteria; p__Cyanobacteria; c__Chloroplast; o__Bacillaria_paxillifer; f__Bacillaria_paxillifer; g__Bacillaria_paxillifer; s__Bacillaria_paxillifer
OTU_1059	0	0	0	0	0	0	0	0	0	0	0	0	0	0	0	0	0	0	0	0	0	0	0	0	0	0	0	0	1.63e-05	0	0	0	0	0	0	0	0	0	0	0	0	0	1.63e-05	0	0	0	0	k__Bacteria; p__Gemmatimonadetes; c__S0134_terrestrial_group; o__unidentified; f__unidentified; g__unidentified; s__unidentified
OTU_10590	0	0	0	0	0	0	0	0	0	0	0	0	0	0	0	0	0	0	0	0	0	0	0	0	0	0	0	0	0	0	0	0	0	0	0	0	0	0	0	0	0	3.26e-05	0	0	0	0	0	k__Bacteria; p__Proteobacteria; c__Deltaproteobacteria; o__Bdellovibrionales; f__Bdellovibrionaceae; g__Bdellovibrio; s__unidentified
OTU_10591	0	0	0	0	0	0	0	0	0	0	0	0	1.63e-05	0	0	0	0	0	0	0	0	0	0	0	0	0	0	0	0	0	0	0	0	0	0	0	0	0	0	0	0	3.26e-05	0	0	0	0	0	k__Bacteria
OTU_10592	0	0	0	0	0	0	0	0	0	0	0	0	0	0	0	0	0	0	0	0	0	0	0	0	0	0	0	0	0	0	0	0	0	0	0	0	0	0	0	0	0	3.26e-05	0	0	0	0	0	k__Bacteria
OTU_10593	0	0	0	0	0	0	0	0	0	0	0	1.63e-05	0	0	0	0	0	0	0	0	0	0	0	0	0	0	0	0	0	0	0	0	0	0	0	0	0	0	0	0	0	1.63e-05	0	0	0	0	0	k__Bacteria; p__Acidobacteria; c__Subgroup_11; o__unidentified; f__unidentified; g__unidentified; s__unidentified
OTU_10594	0	0	0	0	0	0	0	0	0	0	0	0	0	0	0	0	0	0	0	0	0	0	0	0	0	0	0	0	0	0	0	0	0	0	0	0	0	0	0	0	0	1.63e-05	0	0	0	0	0	k__Bacteria
OTU_10595	0	0	0	0	0	0	0	0	0	0	0	0	0	0	0	0	0	0	0	0	0	0	0	0	0	0	0	0	0	0	0	0	0	0	0	0	0	0	0	0	0	0	3.26e-05	0	0	0	0	k__Bacteria; p__Chloroflexi; c__Anaerolineae; o__Anaerolineales; f__Anaerolineaceae; g__unidentified; s__unidentified
OTU_10596	0	0	0	0	0	0	0	0	0	0	0	0	0	0	0	0	0	0	0	0	0	0	0	0	0	0	0	0	0	0	0	0	0	0	0	0	0	0	0	0	0	0	3.26e-05	0	0	0	0	k__Bacteria
OTU_10597	0	8.15e-05	0	0	3.26e-05	3.26e-05	6.52e-05	0	0	0	0	0	0	0	0	0	0	0	0	0	0	0	0	0	0	0	0	0	0	0	0	0	0	0	0	0	0	0	0	0	0	0	0	8.15e-05	0	0	0	k__Bacteria; p__Firmicutes; c__Clostridia; o__Clostridiales; f__Ruminococcaceae; g__Intestinimonas; s__unidentified
OTU_10598	0	0	0	0	0	0	0	0	0	0	0	0	0	0	0	0	0	0	0	0	1.63e-05	0	0	0	0	0	0	0	0	0	0	0	0	0	0	0	0	0	0	0	0	0	0	0	3.26e-05	0	0	k__Bacteria; p__Cyanobacteria; c__ML635J-21; o__unidentified; f__unidentified; g__unidentified; s__unidentified
OTU_10599	0	0	0	0	0	0	0	0	0	0	0	0	0	0	0	0	0	0	0	0	0	0	0	0	0	0	0	0	0	0	0	0	0	0	0	0	0	0	0	0	0	0	0	0	3.26e-05	0	0	k__Bacteria; p__Firmicutes; c__Clostridia; o__Clostridiales; f__Caldicoprobacteraceae; g__Caldicoprobacter; s__unidentified
OTU_106	3.26e-05	0	0	0	0	0	0	0	1.63e-05	0	0	1.63e-05	1.63e-05	8.15e-05	0	1.63e-05	0	1.63e-05	3.26e-05	1.63e-05	0	0	0	0	0	0	0	0	1.63e-05	0	1.63e-05	3.26e-05	0	0	0	0	0	0	6.52e-05	0	0	4.89e-05	0	1.63e-05	0	0	0	k__Bacteria; p__Gemmatimonadetes; c__Gemmatimonadetes; o__Gemmatimonadales; f__Gemmatimonadaceae; g__unidentified; s__unidentified
OTU_1060	0	0	0	0	0	0	0	0	0	0	0	0	0	1.63e-05	0	0	0	0	0	0	0	0	0	0	0	0	0	0	0.000489093	1.63e-05	0	0	0	0	0	0	0	0	0	0	0	0	1.63e-05	0	3.26e-05	0	0	k__Bacteria; p__Firmicutes; c__Bacilli; o__Bacillales; f__Bacillaceae
OTU_10600	0	0	0	0	0	0	0	0	0	0	0	0	0	0	0	0	0	0	0	0	0	0	0	0	0	0	0	0	0	0	0	0	0	0	0	0	0	0	0	0	0	0	0	0	3.26e-05	0	0	k__Bacteria; p__Firmicutes; c__Clostridia; o__Clostridiales; f__Ruminococcaceae; g__Eubacterium_coprostanoligenes_group; s__unidentified
OTU_10601	0	0	0	0	0	0	0	0	0	0	0	0	0	0	0	0	0	0	0	0	0	0	0	0	0	0	0	0	0	0	0	0	0	0	0	0	0	0	0	0	0	0	0	0	1.63e-05	0	0	k__Bacteria; p__Saccharibacteria
OTU_10603	0	0	0	0	0	0	0	0	0	0	0	0	0	0	0	0	0	0	0	0	0	0	0	0	0	0	0	0	0	0	0	0	0	0	0	0	0	0	0	0	0	0	0	0	1.63e-05	0	0	k__Bacteria; p__Tenericutes; c__Mollicutes; o__Acholeplasmatales; f__Acholeplasmataceae; g__Acholeplasma; s__unidentified
OTU_10604	0	0	0	0	0	0	0	0	0	0	0	0	0	0	0	0	0	0	0	0	0	0	0	0	0	0	0	0	0	0	0	0	0	0	0	0	0	0	0	0	0	0	0	0	1.63e-05	0	0	k__Bacteria; p__Firmicutes; c__Clostridia; o__Clostridiales; f__Ruminococcaceae; g__Ercella; s__unidentified
OTU_10605	0	0	0	0	0	0	0	0	0	0	0	0	0	0	0	0	0	0	0	0	0	0	0	0	0	0	0	0	0	0	0	0	0	0	0	0	0	0	0	0	0	0	0	0	1.63e-05	0	0	k__Bacteria; p__Firmicutes; c__Clostridia; o__Clostridiales; f__Ruminococcaceae
OTU_10606	0	0	0	0	0	0	0	0	0	0	0	0	0	0	0	0	0	0	0	0	0	0	0	0	0	0	0	0	0	0	0	0	0	0	0	0	0	0	0	0	0	0	0	0	0	1.63e-05	0	k__Bacteria; p__Saccharibacteria
OTU_10607	0	0	0	0	0	0	0	0	6.52e-05	0	0	0	0	1.63e-05	0	0	0	0	0	0	0	0	0	0	0	0	0	0	0	0	0	1.63e-05	1.63e-05	4.89e-05	0	0	0	0	0	0	0	0	0	0	0	8.15e-05	0	k__Bacteria; p__Fusobacteria; c__Fusobacteriia; o__Fusobacteriales; f__Leptotrichiaceae; g__Leptotrichia; s__unidentified
OTU_10608	0	0	0	0	0	0	0	0	0	0	0	0	0	0	0	0	0	0	0	0	0	0	0	0	1.63e-05	0	0	0	0	0	0	0	0	0	0	0	0	0	0	0	0	0	0	0	0	3.26e-05	0	k__Bacteria; p__Fusobacteria; c__Fusobacteriia; o__Fusobacteriales; f__Leptotrichiaceae; g__Leptotrichia; s__unidentified
OTU_10609	0	0	0	0	0	0	0	0	0	0	0	0	0	0	0	0	0	0	0	0	0	0	0	0	0	0	0	0	0	0	0	0	0	0	0	0	0	0	0	0	0	0	0	0	0	0	3.26e-05	k__Bacteria; p__Firmicutes; c__Clostridia; o__Clostridiales
OTU_1061	0	0	0	0	0	0	0	0	0	0	0	0	0	0	0	0	0	0	0	0	0	0	0	0	0	0	0	0	0	4.89e-05	0	0	0	0	0	0	0	0	0	0	0	0	0	0	0	0	0	k__Bacteria; p__Acidobacteria; c__Subgroup_22; o__unidentified; f__unidentified; g__unidentified; s__unidentified
OTU_10610	0	6.52e-05	0	9.78e-05	9.78e-05	1.63e-05	0	0	0	0	0	0	0	0	0	0	0	0	0	0	0	0	0	0	0	0	0	0	0	0	0	0	0	0	0	0	0	0	0	0	0	0	0	0	0	0	0.000798852	k__Bacteria; p__Firmicutes; c__Clostridia; o__Clostridiales; f__Ruminococcaceae; g__Ruminococcaceae_UCG-005; s__unidentified
OTU_10611	0	0	0	0	0	0	0	0	0	0	0	0	0	0	0	0	0	0	0	0	0	0	0	0	0	0	0	0	0	0	0	0	0	0	0	0	0	0	0	0	0	0	0	0	0	0	3.26e-05	k__Bacteria; p__Firmicutes; c__Clostridia; o__Clostridiales; f__Ruminococcaceae
OTU_10612	0	0	0	0	0	0	0	0	0	0	0	0	0	0	0	0	0	0	0	0	0	0	0	0	0	0	0	0	0	0	0	0	0	0	0	0	0	0	0	0	0	0	0	0	0	0	3.26e-05	k__Bacteria; p__Firmicutes; c__Clostridia; o__Clostridiales; f__Ruminococcaceae
OTU_10613	0	0	0	0	0	0	0	0	0	0	0	0	0	0	0	0	0	0	0	0	0	0	0	0	0	0	0	0	0	0	0	0	0	0	0	0	0	0	0	0	0	0	0	0	0	0	1.63e-05	k__Bacteria; p__Firmicutes; c__Clostridia; o__Clostridiales; f__Christensenellaceae; g__Christensenellaceae_R-7_group; s__unidentified
OTU_10614	0	0	0	0	0	0	0	0	0	0	0	0	0	0	0	0	0	0	0	0	0	0	0	0	0	0	0	0	0	0	0	0	0	0	0	0	0	0	0	0	0	0	0	0	0	0	3.26e-05	k__Bacteria; p__Firmicutes; c__Clostridia; o__Clostridiales; f__Christensenellaceae; g__Christensenellaceae_R-7_group; s__unidentified
OTU_10615	0	0	0	0	0	0	0	0	0	0	0	0	0	0	0	0	0	0	0	0	0	0	0	0	0	0	0	0	0	0	0	0	0	0	0	0	0	0	0	0	0	0	0	0	0	0	4.89e-05	k__Bacteria; p__Firmicutes; c__Clostridia; o__Clostridiales; f__Ruminococcaceae; g__Ruminococcaceae_UCG-010; s__unidentified
OTU_10616	0	0	0	0	0	0	0	0	0	0	0	0	0	0	0	0	0	0	0	0	0	0	0	0	0	0	0	0	0	0	0	0	0	0	0	0	0	0	0	0	0	0	0	0	0	0	3.26e-05	k__Bacteria; p__Firmicutes; c__Clostridia; o__Clostridiales; f__Ruminococcaceae
OTU_10617	0	0	0	0	0	0	0	0	0	0	0	0	0	0	0	0	0	0	0	0	0	0	0	0	0	0	0	0	0	0	0	0	0	0	0	0	0	0	0	0	0	0	0	0	0	0	3.26e-05	k__Bacteria; p__Firmicutes; c__Clostridia; o__Clostridiales; f__Ruminococcaceae; g__Ruminococcaceae_NK4A214_group; s__unidentified
OTU_10618	0	0	0	0	0	0	0	0	0	0	0	0	0	0	0	0	0	0	0	0	0	0	0	0	0	0	0	0	0	0	0	0	0	0	0	0	0	0	0	0	0	0	0	0	0	0	3.26e-05	k__Bacteria; p__Firmicutes; c__Clostridia; o__Clostridiales
OTU_1062	0	0	0	0	0	0	0	0	0	0	0	0	0	0	0	0	0	0	1.63e-05	1.63e-05	1.63e-05	1.63e-05	0	0	0	0	0	0	0	0	6.52e-05	0	0	0	0	0	0	0	1.63e-05	0	0	0	0	0	0	0	0	k__Bacteria; p__Spirochaetae; c__Spirochaetes; o__Spirochaetales; f__Spirochaetaceae; g__Spirochaeta_2; s__unidentified
OTU_10620	0	0	0	0	0	0	0	0	0	0	0	0	0	0	0	0	0	0	0	0	0	0	0	0	0	0	0	0	0	0	0	0	0	0	0	0	0	0	0	0	0	0	0	0	0	0	4.89e-05	k__Bacteria; p__Firmicutes; c__Clostridia; o__Clostridiales; f__Christensenellaceae; g__Christensenellaceae_R-7_group; s__unidentified
OTU_10621	0.00026085	0	0	0.00047279	0.000489093	0.0230526	0.000293456	0	0.00593433	0.000766246	0.000489093	0.000228244	0.000130425	0.000391275	0.000309759	0.00854283	0	0.000163031	0.000358668	0.000309759	0.0117219	0.00026085	0	0	0	1.63e-05	6.52e-05	1.63e-05	4.89e-05	0.000277153	0.00026085	0.000521699	0.000342365	0.00184225	0.000489093	0	0.000554306	0.00115752	0.000146728	0.000326062	0	0.00259219	0.000570609	0.000440184	0.00521699	0.00621148	0.000179334	k__Bacteria; p__Saccharibacteria; c__unidentified; o__unidentified; f__unidentified; g__unidentified; s__unidentified
OTU_10622	1.63e-05	0.00692882	0.000684731	0.00278783	0.00598324	0.00399426	0.00238025	0.000326062	0.00304868	0.00021194	0.00143467	0	0.0031628	8.15e-05	0.000782549	0.000228244	0.000179334	0	0	0	0	0.000228244	0.000326062	0	0	0.000603215	1.63e-05	0.000146728	1.63e-05	0.000978186	0	0.00275523	0	0	1.63e-05	9.78e-05	0.00026085	0.000423881	0	0.00269001	0.00340735	0	0	0.000114122	1.63e-05	0	1.63e-05	k__Bacteria; p__Firmicutes; c__Clostridia; o__Clostridiales; f__Lachnospiraceae; g__Roseburia; s__unidentified
OTU_10623	0	0	0	0	0	0	0	0.00021194	0	0	0	0	0	0	0	0	0	0	0	0	0	0	0	0	0	0	0	0	0	0	0	0	0	0	0	0.000146728	0.000505396	0.0164009	0	0	0	0	0	0	0	0	0	k__Bacteria; p__Synergistetes; c__Synergistia; o__Synergistales; f__Synergistaceae; g__Fretibacterium; s__unidentified
OTU_10624	0	0	0	0	0	0	0	1.63e-05	0	0	0	0	0	0	0	0	0	0	0	1.63e-05	1.63e-05	0	0	0	0	0	0	0	0	0	0	0	0	0	0	1.63e-05	0.00911344	0.00251068	0	0	0	0	0	0	0	0	0	k__Bacteria; p__Firmicutes; c__Clostridia; o__Clostridiales; f__Peptostreptococcaceae; g__Eubacterium_yurii_group; s__unidentified
OTU_10625	0	0	0	0	1.63e-05	0	1.63e-05	0	0	0	0	0	0	0	0	0	0	8.15e-05	0.0103688	0.000114122	4.89e-05	0	0	0	0	0	0	0	0	0	9.78e-05	0	0	0	0	0	0	0	0.000163031	0	0	0	0	0	0	0	0	k__Bacteria; p__Firmicutes; c__Clostridia; o__Clostridiales; f__Ruminococcaceae; g__Ruminococcaceae_UCG-008; s__unidentified
OTU_10626	0	0.00136946	9.78e-05	0.00153249	0.00148358	0.000749943	0.0010434	0	0	0.000163031	0.000293456	0	0.000652124	0	0.000163031	3.26e-05	0	0	0	0	0	1.63e-05	0	0	1.63e-05	0.000244547	0	3.26e-05	0	9.78e-05	0	0.000407578	0	0	0.000831458	0	8.15e-05	0.000195637	0	0	0.000244547	0	0	0.000440184	0	0	1.63e-05	k__Bacteria; p__Firmicutes; c__Clostridia; o__Clostridiales; f__Ruminococcaceae; g__Ruminococcaceae_UCG-002; s__unidentified
OTU_10627	0	0	0	0	0	0	0	4.89e-05	0	0	0	0	0	0	0	0	0	0	0	0	0	0	0	0	0	0	0	0	0	0	0	0	0	0	0	3.26e-05	0.000293456	0.00476051	0	0	0	0	0	0	0	0	0	k__Bacteria; p__Firmicutes; c__Clostridia; o__Clostridiales; f__Christensenellaceae; g__Christensenellaceae_R-7_group; s__Clostridiales_bacterium_canine_oral_taxon_038
OTU_10628	1.63e-05	0	0	0	0	0.000146728	0	0	0.000619518	0.000163031	1.63e-05	0.000130425	1.63e-05	6.52e-05	8.15e-05	0.00146728	0	6.52e-05	6.52e-05	1.63e-05	0.000831458	0	0.000440184	0	0	0	3.26e-05	0.00146728	1.63e-05	4.89e-05	4.89e-05	0.000146728	0.000130425	0.000163031	1.63e-05	0	0	0	0.000407578	0.000244547	0	0.000896671	0.00026085	1.63e-05	4.89e-05	0.000293456	0	k__Bacteria; p__Saccharibacteria; c__unidentified; o__unidentified; f__unidentified; g__unidentified; s__unidentified
OTU_10629	0.00153249	3.26e-05	1.63e-05	0	0.000929277	4.89e-05	4.89e-05	0	0.000244547	8.15e-05	0.000163031	4.89e-05	3.26e-05	0.000228244	1.63e-05	0.000652124	0	8.15e-05	9.78e-05	4.89e-05	0.000554306	0	0	0	0	3.26e-05	9.78e-05	1.63e-05	8.15e-05	4.89e-05	0.000114122	3.26e-05	0.00021194	0.000521699	8.15e-05	0	0	0	8.15e-05	0.000163031	1.63e-05	0.000146728	0.000880368	4.89e-05	0.000130425	0.000244547	1.63e-05	k__Bacteria; p__Firmicutes; c__Clostridia; o__Clostridiales; f__Family_XIII; g__Eubacterium_nodatum_group; s__Eubacterium_infirmum
OTU_1063	0	0	0	0	0	0	0	0	0	0	0	0	0	0	0	0	0	0	0	0	0	0	0	0	0	0	0	0	0	0	3.26e-05	0	0	0	0	0	0	0	0	0	0	0	0	0	0	0	0	k__Bacteria; p__Proteobacteria; c__Deltaproteobacteria; o__Syntrophobacterales; f__Syntrophobacteraceae; g__Desulforhabdus; s__unidentified
OTU_10630	0	0.00109231	8.15e-05	0.00143467	0.000228244	0.000342365	0.000244547	0	0	0.000146728	9.78e-05	0	3.26e-05	0	0.000163031	0	0	0	0	0	0	0	0	0	0	0	0	6.52e-05	0	9.78e-05	1.63e-05	8.15e-05	0	0	0	0	1.63e-05	0	0	8.15e-05	6.52e-05	0	0	0	0	0	0.000293456	k__Bacteria; p__Firmicutes; c__Clostridia; o__Clostridiales; f__Ruminococcaceae; g__Eubacterium_coprostanoligenes_group; s__unidentified
OTU_10631	0	0	0	0	0	0	0	1.63e-05	0	0	0	0	0	0	0	0	0	0	0	0	0	0	0	0	0	0	0	0	0	0	0	0	0	0	0	1.63e-05	0.0015651	0.00136946	0	0	0	0	0	0	0	0	0	k__Bacteria; p__Firmicutes; c__Clostridia; o__Clostridiales; f__Family_XII; g__Fusibacter; s__unidentified
OTU_10632	0	0.00120643	6.52e-05	0.00182595	0.00110861	0.000489093	0.0010597	3.26e-05	1.63e-05	1.63e-05	0.000146728	0	0.000423881	0.000146728	3.26e-05	0	0	0	0	1.63e-05	0	9.78e-05	9.78e-05	0	0	0.000163031	0	0	3.26e-05	3.26e-05	0	0.000179334	0	0	0.000342365	3.26e-05	0.000114122	0.000130425	0	1.63e-05	0.000163031	0	0	8.15e-05	0	1.63e-05	3.26e-05	k__Bacteria; p__Firmicutes; c__Clostridia; o__Clostridiales; f__Ruminococcaceae; g__Ruminococcaceae_UCG-002; s__unidentified
OTU_10633	0	0	0	0	0	0	0	8.15e-05	0	0	0	0	0	0	0	0	0	0	0	0	0	0	0	0	0	0	0	0	0	0	0	0	0	0	0	0	0.00122273	0.00141837	0	0	0	0	0	0	0	0	0	k__Bacteria; p__Firmicutes; c__Clostridia; o__Clostridiales; f__Family_XII; g__Fusibacter; s__unidentified
OTU_10634	1.63e-05	0	0.000114122	0	0.00021194	1.63e-05	0	0	0	0	0	0	0	0	0	0.000130425	0	0.000815155	0	4.89e-05	0	4.89e-05	0	0	3.26e-05	0.000114122	0.000798852	9.78e-05	0	0	8.15e-05	0	1.63e-05	0	0	0	0	0	0	0	4.89e-05	4.89e-05	0	0	0	0	0	k__Bacteria
OTU_10635	0	0	0	0	0	0	0	0.000114122	8.15e-05	4.89e-05	0.000423881	6.52e-05	0	8.15e-05	4.89e-05	3.26e-05	0	0	0	0	8.15e-05	0	0	0	0	1.63e-05	3.26e-05	0	8.15e-05	4.89e-05	0	1.63e-05	4.89e-05	0.000130425	8.15e-05	0	0.000228244	0	1.63e-05	1.63e-05	0	4.89e-05	0.000179334	0.000114122	9.78e-05	0.000293456	1.63e-05	k__Bacteria; p__Firmicutes; c__Clostridia; o__Clostridiales; f__Peptostreptococcaceae; g__Filifactor; s__unidentified
OTU_10636	3.26e-05	0	0	0	0.000114122	0.000456487	0.000195637	0	9.78e-05	1.63e-05	0	0	0	0.000293456	0.000146728	0.000880368	0	0	1.63e-05	1.63e-05	0.000766246	0	0	0	0	0	1.63e-05	3.26e-05	4.89e-05	0	1.63e-05	0	0.000277153	0.000146728	1.63e-05	0	0	0	1.63e-05	3.26e-05	0	9.78e-05	0	0.000114122	1.63e-05	0	1.63e-05	k__Bacteria; p__Saccharibacteria; c__Unknown_Class; o__Unknown_Order; f__Unknown_Family; g__Candidatus_Saccharimonas; s__unidentified
OTU_10637	1.63e-05	1.63e-05	1.63e-05	0.000146728	0	0	0.000342365	0	1.63e-05	0.00026085	0.00047279	0	0.000423881	0	0.00047279	1.63e-05	0	0	0	0	0	0	0	0	0	4.89e-05	0	0.000179334	0	0.000309759	0	0.000244547	0	0	0	0	4.89e-05	8.15e-05	0	0	0.000374971	0	1.63e-05	0	0	0	0	k__Bacteria; p__Firmicutes; c__Clostridia; o__Clostridiales; f__Christensenellaceae; g__Christensenellaceae_R-7_group; s__unidentified
OTU_10638	0	0.00161401	0.000652124	0.000652124	0.00278783	0.000538003	0.00562457	1.63e-05	0	0.00021194	0.000961883	0	0.00132055	0	0.000358668	6.52e-05	0	0	0	0	0	0	1.63e-05	0	0	0.000195637	0	3.26e-05	1.63e-05	0.000440184	0	0.000815155	0	1.63e-05	0.00207049	0.000309759	0.000326062	0.000586912	0	0.00182595	0.000864065	0	0	0.000701034	0	0	1.63e-05	k__Bacteria; p__Firmicutes; c__Clostridia; o__Clostridiales; f__Ruminococcaceae; g__Ruminococcus_1; s__unidentified
OTU_10639	0	0	0	0	0	0	0	0.000293456	0	0	0	0	0	0	0	0	0	0	0	0	0	0	0	0	0	0	0	0	0	0	0	0	0	0	0	3.26e-05	0.000766246	0.000668427	0	0	0	0	0	0	0	0	0	k__Bacteria; p__Firmicutes; c__Clostridia; o__Clostridiales; f__Family_XIII; g__unidentified; s__unidentified
OTU_1064	0	0	0	0	0	0	0	0	0	0	0	0	0	0	0	0	0	0	0	0	0	0	0	0	0	0	0	0	0	0	3.26e-05	0	0	0	0	0	0	0	0	0	0	0	0	0	0	0	0	k__Bacteria; p__Fibrobacteres; c__Fibrobacteria; o__Fibrobacterales
OTU_10640	1.63e-05	0.000244547	8.15e-05	0.000179334	0.000195637	0.000195637	0.000114122	0	0	1.63e-05	0.000114122	0	9.78e-05	0	1.63e-05	0	0	0	0	0	0	0.000586912	0.000228244	0	0	6.52e-05	0	0	0	9.78e-05	0	0.00021194	0	0	0.000293456	0	6.52e-05	0.000114122	0	0.00026085	9.78e-05	0	0	0	1.63e-05	0	0	k__Bacteria; p__Firmicutes; c__Clostridia; o__Clostridiales; f__Ruminococcaceae; g__Ruminococcaceae_UCG-003; s__unidentified
OTU_10641	3.26e-05	0	0.000114122	0	0.00179334	1.63e-05	0	0.000195637	3.26e-05	0.000114122	6.52e-05	3.26e-05	0.000619518	0.000146728	0	0.000114122	0	0	0.000391275	0.000130425	3.26e-05	0.000684731	0.00167922	0	0	0.000130425	6.52e-05	0	4.89e-05	0	0	1.63e-05	0	0	0	0	0	1.63e-05	0.000391275	9.78e-05	0	6.52e-05	0	0	0	0	0	k__Bacteria; p__Cyanobacteria; c__Chloroplast; o__Solanum_torvum; f__Solanum_torvum; g__Solanum_torvum; s__Solanum_torvum
OTU_10642	0	0	0	0	0	0	0	1.63e-05	0	0	0	0	0	0	0	0	0	0	0	0	6.52e-05	0	0	0	0	0	0	0	0	0	0	0	0	0	0	0	9.78e-05	0.00132055	0	0	0	0	0	3.26e-05	0	0	0	k__Bacteria; p__Saccharibacteria; c__Unknown_Class; o__Unknown_Order; f__Unknown_Family; g__Candidatus_Saccharimonas; s__TM7_phylum_sp._canine_oral_taxon_363
OTU_10643	0	0	0	0	0	0	0	0	0	0	0	0	0	0	0	0	0	0	0	0	0	0.000114122	0	0	0	0	0	0	0	0	0	0	0	0	0	0	0	0	0	0	0	0	0	0	0.0010434	0	0	k__Bacteria; p__Firmicutes; c__Clostridia; o__Clostridiales; f__Caldicoprobacteraceae; g__Caldicoprobacter; s__unidentified
OTU_10644	0	0	0	0	0	0	0	8.15e-05	0	0	0	0	0	0	0	0	0	0	0	0	0	0	0	0	0	0	0	0	0	0	0	0	0	0	0	0	9.78e-05	0.00107601	0	0	0	0	0	0	0	0	0	k__Bacteria; p__Firmicutes; c__Clostridia; o__Clostridiales; f__Christensenellaceae; g__Christensenellaceae_R-7_group; s__Clostridiales_bacterium_canine_oral_taxon_027
OTU_10645	0	0.000244547	4.89e-05	8.15e-05	9.78e-05	3.26e-05	4.89e-05	0	3.26e-05	0	0	0	3.26e-05	9.78e-05	0	0	0	0	0	0	0	0.000114122	8.15e-05	0	0	1.63e-05	0	0	1.63e-05	0	0	6.52e-05	0	0	9.78e-05	1.63e-05	1.63e-05	3.26e-05	0	1.63e-05	3.26e-05	0	0	4.89e-05	0	8.15e-05	0	k__Bacteria; p__Firmicutes; c__Clostridia; o__Clostridiales; f__Ruminococcaceae; g__Oscillibacter; s__unidentified
OTU_10646	1.63e-05	3.26e-05	0.000179334	0.000407578	0.000391275	0.000391275	0.000309759	0	1.63e-05	0	3.26e-05	0	0	0	0	0	0	0	0	0	0	0	0	0	0	0	0	0	0	0	0	0	0	0	0	0	0	0	0	0	1.63e-05	0	0	0	0	0.000326062	0	k__Bacteria; p__Firmicutes; c__Clostridia; o__Clostridiales; f__Eubacteriaceae; g__Eubacterium; s__unidentified
OTU_10647	0	0	0	0	0	0	0	0	4.89e-05	0	0	4.89e-05	8.15e-05	9.78e-05	6.52e-05	1.63e-05	0	0.000277153	0.000195637	0.000163031	0.00021194	0	0	1.63e-05	0	0	0	0	1.63e-05	0	0.00021194	1.63e-05	0	0	0	0	0	0	0.000309759	0	0	0	0	1.63e-05	1.63e-05	0	0	k__Bacteria; p__Acidobacteria; c__Acidobacteria; o__Acidobacteriales; f__Acidobacteriaceae_Subgroup_1; g__unidentified; s__unidentified
OTU_10648	9.78e-05	0	0	0	0	0	0	0	6.52e-05	1.63e-05	8.15e-05	3.26e-05	3.26e-05	8.15e-05	0	3.26e-05	0	1.63e-05	0	8.15e-05	1.63e-05	0	0	0.000114122	9.78e-05	0	0	0	0	0	3.26e-05	3.26e-05	0	0	0	0	0	0	9.78e-05	3.26e-05	0	0.00026085	0	0	4.89e-05	0	0	k__Bacteria; p__Gemmatimonadetes; c__Gemmatimonadetes; o__Gemmatimonadales; f__Gemmatimonadaceae; g__unidentified; s__unidentified
OTU_10649	0	0	0	0	0	0	0	0	0	0	0	0	0	0	0	0	0	0	0	0	0	0.00207049	0	0	0	0	0	0	0	0	0	0	0	0	0	0	0	0	0	0	0	0	0	0	0	0	0	k__Bacteria; p__Cyanobacteria; c__Cyanobacteria; o__SubsectionI; f__FamilyI
OTU_1065	0	0	0	0	0	0	0	0	0	0	0	0	0	0	0	0	0	0	0	0	0	0	0	0	0	0	0	0	0	0	4.89e-05	0	0	0	0	0	0	0	0	0	0	0	0	0	1.63e-05	0	0	k__Bacteria; p__Nitrospirae; c__Nitrospira; o__Nitrospirales; f__0319-6A21; g__unidentified; s__unidentified
OTU_10650	0	0	0	0	0	0	0	0	1.63e-05	0	0	0	0	8.15e-05	1.63e-05	1.63e-05	0	1.63e-05	0	0	0	9.78e-05	0	0	0	3.26e-05	6.52e-05	1.63e-05	0.000570609	3.26e-05	0	0	0	0	0	0	0	0	0	0	1.63e-05	0	6.52e-05	0	4.89e-05	0	0	k__Bacteria; p__Actinobacteria; c__Acidimicrobiia; o__Acidimicrobiales; f__Acidimicrobiales_Incertae_Sedis; g__Candidatus_Microthrix; s__unidentified
OTU_10651	0	0	0	0	0	0	0	0	6.52e-05	0	3.26e-05	0	0	0.000554306	6.52e-05	0	1.63e-05	0	0	0	0	9.78e-05	0	0	0.000114122	0	1.63e-05	0	0.000163031	0	0	0	0	0	0	0	0	0	0	0	0	0	0	0	0	0	0	k__Bacteria; p__Firmicutes; c__Clostridia; o__Clostridiales; f__Ruminococcaceae; g__Oscillibacter; s__unidentified
OTU_10652	0	0.000374971	0	0.000195637	0.000163031	9.78e-05	0.000114122	0	0	0	0	0	0	0	0	0	0	0	0	0	0	0	0	0	0	0	0	0	0	0	0	0	0	0	0	0	0	0	0	0	0	0	0	0	0	0	0	k__Bacteria; p__Firmicutes; c__Clostridia; o__Clostridiales; f__Ruminococcaceae; g__Eubacterium_coprostanoligenes_group; s__unidentified
OTU_10653	0	0.000195637	8.15e-05	9.78e-05	1.63e-05	3.26e-05	6.52e-05	0	0	0	9.78e-05	0	0	0	0	0	0	0	0	0	0	0	0	0	0	0	0	0	0	0	0	1.63e-05	0	0	0	0	0	3.26e-05	0	0	3.26e-05	0	0	0	0	0	0	k__Bacteria; p__Firmicutes; c__Clostridia; o__Clostridiales; f__Ruminococcaceae; g__Ruminococcaceae_UCG-002; s__unidentified
OTU_10654	4.89e-05	1.63e-05	0	0	0	0	0	0	9.78e-05	0	0.000163031	0	0	0.000342365	3.26e-05	0	0	0	0	0	0	0.000114122	0	0	0.000114122	0	0	0	4.89e-05	0.000114122	0	0	0	0	0	0	0	0	0	0	0	1.63e-05	3.26e-05	0	0	0	0	k__Bacteria; p__Firmicutes; c__Clostridia; o__Clostridiales; f__Ruminococcaceae; g__Ruminiclostridium; s__unidentified
OTU_10655	0	0	0	0	0	0	0	0	0	0	0	0	3.26e-05	0	0	0	0	0	4.89e-05	3.26e-05	0	0.00145098	0	0	0	0	0	0	0	0	0	0	0	0	0	0	0	0	0	9.78e-05	0	0	0	0	0	0	0	k__Bacteria; p__Cyanobacteria; c__Cyanobacteria; o__SubsectionIII; f__FamilyI
OTU_10656	0	0.000179334	0	0	0	0	0	0	0	1.63e-05	0	0.000146728	0	4.89e-05	0	0	0	0	0	0	0	0	0	0	0	0	0	0	0	0	0	0	0	0	0	0	0	0	0	0	0.000130425	0	0	0	0	0	0	k__Bacteria
OTU_10657	0	1.63e-05	1.63e-05	0	0	0	3.26e-05	0	0	0	0.000195637	0	0.000130425	0	0.000114122	0	0	0	0	0	0	0	0	0	0	0	0	0	0	0.000130425	0	4.89e-05	0	0	0	0	3.26e-05	1.63e-05	0	1.63e-05	6.52e-05	0	0	3.26e-05	1.63e-05	0	0	k__Bacteria; p__Firmicutes; c__Clostridia; o__Clostridiales; f__Lachnospiraceae; g__Roseburia; s__unidentified
OTU_10658	3.26e-05	0	0	0	0	3.26e-05	0	0	3.26e-05	0	0	0	0	0	0	6.52e-05	0	1.63e-05	1.63e-05	0	8.15e-05	0	0	0	0	0	0	0	0	0	0	3.26e-05	0	0	3.26e-05	0	0	0	1.63e-05	4.89e-05	0	0	4.89e-05	4.89e-05	0.000130425	1.63e-05	0	k__Bacteria; p__Firmicutes; c__Clostridia; o__Clostridiales; f__Family_XIII; g__Mogibacterium; s__unidentified
OTU_10659	4.89e-05	0	0	0	0	0	0	0	9.78e-05	0.000179334	4.89e-05	0	0	4.89e-05	0.000195637	0	0	0	0	0	0	0	0	0	0	0	9.78e-05	8.15e-05	1.63e-05	0	0	0	0	0	0	0	0	0	0	0	1.63e-05	0.000130425	1.63e-05	0	0	0	0	k__Bacteria; p__Firmicutes; c__Clostridia; o__Clostridiales; f__Family_XIII; g__Eubacterium_brachy_group; s__unidentified
OTU_1066	0	0	0	0	0	0	0	0	0	0	0	0	0	0	0	0	0	0.000114122	3.26e-05	6.52e-05	3.26e-05	0	0	0	0	0	1.63e-05	0	0	0	4.89e-05	0	0	0	0	0	0	0	0	0	0	0	0	0	0	0	0	k__Bacteria; p__Proteobacteria; c__Deltaproteobacteria; o__Desulfuromonadales; f__Geobacteraceae; g__Geobacter; s__unidentified
OTU_10660	0	0	0	0	0	0	0	0	0	0	0	1.63e-05	0	8.15e-05	0	0	0	0	0	0	0	0	0	0	0	0	1.63e-05	1.63e-05	0.000293456	0	0	0	0	0	0	0	0	0	0	3.26e-05	0	0	1.63e-05	0	8.15e-05	0	0	k__Bacteria; p__Chloroflexi; c__Thermomicrobia; o__JG30-KF-CM45; f__unidentified; g__unidentified; s__unidentified
OTU_10661	0	0	0	0	0	0	0	0	0.000130425	0	3.26e-05	3.26e-05	0.000228244	0.000228244	9.78e-05	0.000114122	0	1.63e-05	1.63e-05	3.26e-05	4.89e-05	0	0	1.63e-05	0	0	1.63e-05	0	3.26e-05	0	3.26e-05	3.26e-05	0	0	0	0	0	0	4.89e-05	0	6.52e-05	1.63e-05	1.63e-05	0	0	0	0	k__Bacteria; p__Chloroflexi; c__TK10; o__unidentified; f__unidentified; g__unidentified; s__unidentified
OTU_10662	0.000146728	0	0	0	0	0	0	0	0.000130425	6.52e-05	8.15e-05	0.00021194	9.78e-05	0.000277153	0.000195637	0.000456487	0	0	1.63e-05	0	0	0	0	0	0	0	0	0	1.63e-05	0	0	0.000146728	0	0	0	0	0	0	0	0.000163031	8.15e-05	0.000195637	4.89e-05	0	0	0	0	k__Bacteria; p__Actinobacteria; c__Acidimicrobiia; o__Acidimicrobiales; f__Iamiaceae; g__Iamia; s__unidentified
OTU_10663	1.63e-05	0	0	0	0	0	0	0	3.26e-05	3.26e-05	3.26e-05	0	0.000114122	0.000195637	8.15e-05	0.000130425	0	1.63e-05	0	0	0	4.89e-05	0	0	0	1.63e-05	9.78e-05	0	0.000342365	6.52e-05	1.63e-05	4.89e-05	0	0	0	0	0	0	3.26e-05	0.000195637	0	3.26e-05	8.15e-05	0	9.78e-05	0	0	k__Bacteria; p__Actinobacteria; c__Acidimicrobiia; o__Acidimicrobiales; f__Iamiaceae; g__Iamia; s__unidentified
OTU_10664	0.000309759	0	0	0	0	0	0	0	0.000114122	6.52e-05	0.000179334	0.000146728	0.000293456	0.000374971	9.78e-05	0.000521699	0	0	0	1.63e-05	1.63e-05	0	0	0	0	0	8.15e-05	0	1.63e-05	0	0	0.000228244	0	0	0	0	0	0	4.89e-05	0.000146728	6.52e-05	0.000407578	0	1.63e-05	0	0	0	k__Bacteria; p__Gemmatimonadetes; c__Gemmatimonadetes; o__Gemmatimonadales; f__Gemmatimonadaceae; g__unidentified; s__unidentified
OTU_10665	0	0	1.63e-05	0	0	0	0	0	0	0	4.89e-05	0	9.78e-05	0.00026085	1.63e-05	0	0	0	0	0	0	0	1.63e-05	0	0	0.000423881	0	0	1.63e-05	0	8.15e-05	0	0	0	0	0	0	0	0	0	3.26e-05	0	1.63e-05	0	0	0	0	k__Bacteria; p__Proteobacteria
OTU_10666	0	0	0	0	0	0	0	0	0	0	0	0	0	0	0	0	0	0	0	0	0	0.0015814	0	0	0	0	0	0	0	0	0	0	0	0	0	0	0	0	0	0	0	0	0	0	0	0	0	k__Bacteria; p__Cyanobacteria; c__Cyanobacteria; o__SubsectionIII; f__FamilyI; g__Romeria_sp._KLL-H-201; s__Romeria_sp._KLL-H-201
OTU_10667	0	0	0	0	0	0	0	0	0	0	0	0	0	0	0	0	0	0	0	0	0	1.63e-05	0	0	0	0	0	0	0	0	0	0	0	0	0	0	0	0	0	0	0	0	0	0	0.00110861	0	0	k__Bacteria; p__Firmicutes; c__Clostridia; o__Clostridiales; f__Caldicoprobacteraceae; g__Caldicoprobacter; s__unidentified
OTU_10668	0	0	0	0	0	0	0	0	1.63e-05	0	4.89e-05	0	0	0.000326062	1.63e-05	0	0	0	0	0	0	0.000391275	0	0	0	0	0	0	0.000114122	1.63e-05	0	0	0	0	0	0	0	0	0	0	0	0	0	0	0	0	0	k__Bacteria; p__Firmicutes; c__Clostridia; o__Clostridiales; f__Ruminococcaceae; g__Oscillibacter; s__unidentified
OTU_10669	0.000179334	0	0	0	0	0	0	0	1.63e-05	3.26e-05	0	4.89e-05	0	1.63e-05	0	0	0	0	0	0	3.26e-05	0	0	0	0	0	1.63e-05	0	0	0	1.63e-05	1.63e-05	0	4.89e-05	4.89e-05	0	0	0	0	4.89e-05	0	0.000179334	1.63e-05	0	9.78e-05	6.52e-05	6.52e-05	k__Bacteria; p__Firmicutes; c__Clostridia; o__Clostridiales; f__Peptostreptococcaceae; g__Eubacterium_yurii_group; s__unidentified
OTU_1067	0	0	0	0	0	0	0	0	0	0	0	0	0	0	0	0	0	0	0	0	0	0	0	0	0	0	0	0	0	0	4.89e-05	0	0	0	0	0	0	0	0	0	0	0	0	0	0	0	0	k__Bacteria; p__Proteobacteria; c__Deltaproteobacteria; o__Desulfuromonadales; f__Geobacteraceae; g__Geobacter; s__iron-reducing_bacterium_enrichment_culture_clone_HN-HFO16
OTU_10670	3.26e-05	3.26e-05	0	3.26e-05	1.63e-05	1.63e-05	4.89e-05	0	1.63e-05	6.52e-05	0	0	0	0	3.26e-05	0	0	0	0	0	0	0	0	0	0	0	0	8.15e-05	4.89e-05	0	0	0	0	0	0	0	0	0	0	1.63e-05	1.63e-05	3.26e-05	0	0	0	0	0	k__Bacteria; p__Firmicutes; c__Clostridia; o__Clostridiales; f__Family_XIII; g__Family_XIII_UCG-001; s__unidentified
OTU_10671	0	1.63e-05	0	8.15e-05	1.63e-05	3.26e-05	6.52e-05	0	0	0	9.78e-05	0	3.26e-05	0	1.63e-05	1.63e-05	0	0	0	0	0	0	4.89e-05	0	0	0	0	0	0	3.26e-05	0	0	0	0	0	0	0	1.63e-05	0	0	0	0	0	0	0	1.63e-05	0	k__Bacteria; p__Firmicutes; c__Clostridia; o__Clostridiales; f__Family_XIII; g__Family_XIII_UCG-001; s__unidentified
OTU_10672	9.78e-05	0	0	0	0	0	0	0	0.000114122	0	0	0	0	0.000114122	1.63e-05	0	1.63e-05	0	0	0	0	4.89e-05	0	0	1.63e-05	0	0	0	4.89e-05	4.89e-05	0	0	0	0	0	0	0	0	0	0	0	0	6.52e-05	0	0	0	0	k__Bacteria; p__Firmicutes; c__Clostridia; o__Clostridiales; f__Ruminococcaceae; g__Ruminiclostridium; s__unidentified
OTU_10673	1.63e-05	0	0	0	0	0	0	0	3.26e-05	0	9.78e-05	1.63e-05	0.000179334	6.52e-05	0.000114122	0.000195637	0	0	1.63e-05	1.63e-05	0	0	0	0	0	0	1.63e-05	0	0	0	0	0	0	0	0	0	0	0	0	0.000244547	8.15e-05	0	0	0	3.26e-05	0	0	k__Bacteria; p__Chloroflexi; c__S085; o__unidentified; f__unidentified; g__unidentified; s__unidentified
OTU_10674	0	0	0	0	0	0	0	0	0	0	0	0	0	0	0	0	0	0	0	0	0	0.000195637	0	0	0	1.63e-05	1.63e-05	0	0.000228244	0	0	0	0	0	0	0	0	0	0	0	0	0	1.63e-05	0	0.000489093	0	0	k__Bacteria; p__Firmicutes; c__Limnochordia; o__Limnochordales; f__Limnochordaceae; g__unidentified; s__unidentified
OTU_10675	0	0	0	0	0	0	0	0	1.63e-05	1.63e-05	0	4.89e-05	3.26e-05	1.63e-05	0.000146728	9.78e-05	0	0	0	1.63e-05	0	0	0	0	0	0	0	0	0	0	1.63e-05	1.63e-05	0	0	0	0	0	0	0	9.78e-05	6.52e-05	1.63e-05	0	0	0	0	0	k__Bacteria; p__Armatimonadetes; c__Fimbriimonadia; o__Fimbriimonadales; f__Fimbriimonadaceae; g__unidentified; s__unidentified
OTU_10676	0	0	0	0	0	0	0	0	0	0	0	0	0	0	0	0	0	0	0	0	0	0	0	0	0	0	1.63e-05	0	0.000277153	0	0	0	0	0	0	0	0	0	0	0	0	0	1.63e-05	0	4.89e-05	0	0	k__Bacteria; p__Chloroflexi; c__Thermomicrobia; o__Sphaerobacterales; f__Sphaerobacteraceae; g__Nitrolancea; s__unidentified
OTU_10677	0.00026085	0	0	0	0	1.63e-05	0	0	0.00026085	4.89e-05	0.000358668	3.26e-05	1.63e-05	3.26e-05	6.52e-05	0	3.26e-05	1.63e-05	0	0	0.000277153	0	0	0	3.26e-05	0	8.15e-05	1.63e-05	1.63e-05	9.78e-05	0	0	0	0	0	0	0	4.89e-05	4.89e-05	0	0	0.000163031	8.15e-05	0	0	0	0	k__Bacteria; p__Saccharibacteria; c__Unknown_Class; o__Unknown_Order; f__Unknown_Family; g__Candidatus_Saccharimonas; s__unidentified
OTU_10678	3.26e-05	0	0	0	0	0	0	0	1.63e-05	1.63e-05	0	0.000114122	8.15e-05	1.63e-05	3.26e-05	4.89e-05	0	0	0	0	0	0	0	0	0	0	0	0	0	0	0	3.26e-05	0	0	0	0	0	0	0	1.63e-05	1.63e-05	0	1.63e-05	0	0	0	0	k__Bacteria; p__Acidobacteria; c__Subgroup_15; o__unidentified; f__unidentified; g__unidentified; s__unidentified
OTU_10679	1.63e-05	0	0	0	0	3.26e-05	0	0	0	3.26e-05	1.63e-05	1.63e-05	0	0	0	8.15e-05	0	0	0	0	3.26e-05	0	0	0	0	0	3.26e-05	0	0	0	0	0	0	0	3.26e-05	0	0	0	0	0	0	0	0.00026085	0	0	1.63e-05	0	k__Bacteria; p__Saccharibacteria; c__unidentified; o__unidentified; f__unidentified; g__unidentified; s__unidentified
OTU_1068	0	0	0	0	0	0	0	0	0	0	0	0	0	0	0	0	0	1.63e-05	0	0	0	0	0	0	0	0	0	0	0	0	4.89e-05	0	0	0	0	0	0	0	0	0	0	0	0	0	0	0	0	k__Bacteria; p__Proteobacteria; c__Deltaproteobacteria; o__Syntrophobacterales; f__Syntrophaceae; g__Syntrophus; s__unidentified
OTU_10680	0	1.63e-05	1.63e-05	1.63e-05	0	0	0	0	0	0	0	0	0	3.26e-05	1.63e-05	0	0	0	0	0	0	0	9.78e-05	0	0	0	0	0	1.63e-05	0	0	1.63e-05	0	0	0	0	0	0	0	0	1.63e-05	0	0	9.78e-05	0	0	0	k__Bacteria; p__Firmicutes; c__Clostridia; o__Clostridiales; f__Family_XIII; g__Eubacterium_brachy_group; s__unidentified
OTU_10681	0	4.89e-05	1.63e-05	3.26e-05	0	3.26e-05	0	0	0	0	1.63e-05	0	1.63e-05	1.63e-05	0	0	0	0	0	0	0	6.52e-05	1.63e-05	0	0	0	0	0	0	0	0	0	0	0	0	0	0	0	0	0	3.26e-05	0	0	0	0	0	0	k__Bacteria; p__Firmicutes; c__Clostridia; o__Clostridiales; f__Ruminococcaceae; g__Ruminiclostridium_9; s__unidentified
OTU_10682	1.63e-05	0	0	0	0	0	0	0	4.89e-05	9.78e-05	3.26e-05	1.63e-05	3.26e-05	0.000146728	3.26e-05	9.78e-05	0	0	0	0	0	0	0	0	0	0	0	0	1.63e-05	0	0	4.89e-05	0	0	0	0	0	0	0	0.000146728	0	8.15e-05	0	0	0	0	0	k__Bacteria; p__Chloroflexi; c__S085; o__unidentified; f__unidentified; g__unidentified; s__unidentified
OTU_10683	0	0	0	0	0	0	0	0	0	0	0	0	0	0	0	0	0	0	0	0	0	0.000798852	0	0	0	0	0	0	0	0	0	0	0	0	0	0	0	0	0	0	0	0	0	0	0	0	0	k__Bacteria; p__Cyanobacteria; c__Cyanobacteria; o__SubsectionI; f__FamilyI; g__Prochlorococcus; s__unidentified
OTU_10684	0	0.000114122	0.0026411	0.00138576	0.00164661	0.00141837	0.00171183	0	0	0	4.89e-05	0	6.52e-05	0	6.52e-05	0	0	0	0	0	0	0	0	0	0	0	0	0	0	0.000163031	0	0	0	0	0	0	0	0	0	0	0	0	0	0	0	0	0	k__Bacteria; p__Firmicutes; c__Clostridia; o__Clostridiales; f__Lachnospiraceae; g__Pseudobutyrivibrio; s__unidentified
OTU_10685	3.26e-05	0	0	0	0	0	0	0	1.63e-05	4.89e-05	6.52e-05	1.63e-05	1.63e-05	1.63e-05	0	6.52e-05	0	0	0	1.63e-05	3.26e-05	0	0	0	0	0	0	0	0	0	3.26e-05	3.26e-05	0	0	0	0	0	0	0	0.000114122	3.26e-05	3.26e-05	0	0	0	0	0	k__Bacteria; p__Chloroflexi; c__JG30-KF-CM66; o__unidentified; f__unidentified; g__unidentified; s__unidentified
OTU_10686	1.63e-05	0	1.63e-05	0	0	0	0	0	0	3.26e-05	0.000114122	0	0	0	0	0	0	0	0	0	0	0	0	0	0	0	0	1.63e-05	0	0	0	0	0	0	0	0	0	0	0	0	8.15e-05	0	0	0	0	0	0	k__Bacteria; p__Firmicutes; c__Clostridia; o__Clostridiales; f__Ruminococcaceae; g__Anaerotruncus; s__unidentified
OTU_10687	0	0	0	0	0	0	0	0	1.63e-05	0	0	1.63e-05	0	1.63e-05	4.89e-05	3.26e-05	0	0	1.63e-05	0	0	0	0	0	0	0	0	0	1.63e-05	0	1.63e-05	0	0	0	0	0	0	0	1.63e-05	1.63e-05	1.63e-05	0	0	0	0	0	0	k__Bacteria; p__Armatimonadetes; c__Fimbriimonadia; o__Fimbriimonadales; f__Fimbriimonadaceae; g__unidentified; s__unidentified
OTU_10688	0	0.000130425	1.63e-05	6.52e-05	0	3.26e-05	0	0	0	0	0	0	0	0	0	0	0	0	0	0	0	0	0	0	0	0	0	0	0	0	0	0	0	0	0	0	0	0	0	0	0	0	0	0	0	0	0	k__Bacteria; p__Firmicutes; c__Clostridia; o__Clostridiales; f__Ruminococcaceae; g__Ruminococcaceae_UCG-010; s__unidentified
OTU_10689	0	9.78e-05	1.63e-05	8.15e-05	6.52e-05	8.15e-05	4.89e-05	0	0	0	0	0	1.63e-05	0	0	0	0	0	0	0	0	8.15e-05	3.26e-05	0	0	0	0	0	0	0	0	0	0	0	0	0	0	0	0	0	0	0	0	0	0	0	0	k__Bacteria; p__Firmicutes; c__Clostridia; o__Clostridiales; f__Ruminococcaceae
OTU_1069	0	0	0	0	0	0	0	0	0	0	0	0	0	0	0	0	0	0	0	0	0	0	0	0	0	0	0	0	0	0	1.63e-05	0	0	0	0	0	0	0	0	0	0	0	0	0	0	0	0	k__Bacteria; p__Proteobacteria; c__Deltaproteobacteria; o__NB1-j; f__unidentified_bacterium_wb1_N15; g__unidentified_bacterium_wb1_N15; s__unidentified_bacterium_wb1_N15
OTU_10690	3.26e-05	0	0	0	0	0	0	0	3.26e-05	0	0	0	6.52e-05	4.89e-05	6.52e-05	3.26e-05	0	0	0	0	0	0	0	0	0	0	0	0	1.63e-05	0	0	0	0	0	0	0	0	0	0	0	0	0	0	0	0	0	0	k__Bacteria; p__Gemmatimonadetes; c__Gemmatimonadetes; o__Gemmatimonadales; f__Gemmatimonadaceae; g__unidentified; s__unidentified
OTU_10691	1.63e-05	0	0	0	0	0	0	0	0	0	6.52e-05	0	0	3.26e-05	0	0	6.52e-05	0	0	0	0	3.26e-05	1.63e-05	0	0	0	0	0	0	3.26e-05	0	0	0	0	0	0	0	0	0	0	1.63e-05	0	0	0	0	0	0	k__Bacteria; p__Firmicutes; c__Clostridia; o__Clostridiales; f__Lachnospiraceae
OTU_10692	0	0	0	0	0	0	0	0	0	0	0.000195637	0	0	0	0	0	0	0	0	0	0	0	0	0	0	0	0	0	0	0	0	0	0	0	0	0	0	0	0	0	0	0	0	0	0	0	0	k__Bacteria
OTU_10693	3.26e-05	0	0	0	0	0	0	0	4.89e-05	3.26e-05	3.26e-05	0	0	0.000163031	0	0	0	0	0	0	1.63e-05	0	0	0	0	0	0	0	0	0	0	0	0	0	0	0	0	0	0	3.26e-05	0	1.63e-05	0	0	0	0	0	k__Bacteria; p__Firmicutes; c__Clostridia; o__Clostridiales; f__Family_XIII; g__Family_XIII_UCG-001; s__unidentified
OTU_10694	0	0	0	0	0	0	0	0	1.63e-05	0	0	6.52e-05	1.63e-05	1.63e-05	1.63e-05	6.52e-05	0	0	0	0	1.63e-05	0	0	0	4.89e-05	0	0	0	0	0	0	0	0	0	0	0	0	0	0	4.89e-05	1.63e-05	1.63e-05	0	0	0	0	0	k__Bacteria; p__Chloroflexi; c__TK10; o__unidentified; f__unidentified; g__unidentified; s__unidentified
OTU_10695	1.63e-05	0	0	0	0	0	0	0	3.26e-05	1.63e-05	0	3.26e-05	4.89e-05	1.63e-05	3.26e-05	6.52e-05	0	3.26e-05	8.15e-05	1.63e-05	4.89e-05	1.63e-05	0	0	0	0	0	0	3.26e-05	0	1.63e-05	1.63e-05	0	0	0	0	0	0	3.26e-05	8.15e-05	1.63e-05	3.26e-05	0	0	0	0	0	k__Bacteria; p__Gemmatimonadetes; c__Gemmatimonadetes; o__Gemmatimonadales; f__Gemmatimonadaceae; g__unidentified; s__unidentified
OTU_10696	0	0	0	0	0	0	0	0	1.63e-05	1.63e-05	0	0	0	1.63e-05	0	0	0	0	0	0	0	0	0	0	0	0	0	0	0	0	0	0	0	4.89e-05	3.26e-05	3.26e-05	0	0	0	0	0	0	0	6.52e-05	0	1.63e-05	0	k__Bacteria; p__Firmicutes; c__Clostridia; o__Clostridiales; f__Family_XIII; g__unidentified; s__unidentified
OTU_10697	0	0	0	0	0	0	0	0	0	0.000163031	0	0	0	0	0	0	0	0	0	0	0	0	0	0	0	0	0	0	0	0	0	0	0	0	0	0	0	0	0	0	0	0	0	0	0	0	0	k__Bacteria; p__Armatimonadetes; c__Fimbriimonadia; o__Fimbriimonadales; f__Fimbriimonadaceae; g__unidentified; s__unidentified
OTU_10698	0	0	0	0	0	0	0	0	1.63e-05	0	0	4.89e-05	1.63e-05	1.63e-05	8.15e-05	0	0	0	0	1.63e-05	4.89e-05	0	0	1.63e-05	0	0	0	0	0	0	0	1.63e-05	0	0	0	0	0	0	0	0	8.15e-05	0	0	0	0	0	0	k__Bacteria; p__Armatimonadetes; c__Fimbriimonadia; o__Fimbriimonadales; f__Fimbriimonadaceae; g__unidentified; s__unidentified
OTU_10699	0	0	0	0	0	0	0	0	0	0	0	0	0	3.26e-05	0	0	0	0	0	0	0	4.89e-05	0	0	0	0	0	0	8.15e-05	0	0	0	0	0	0	0	0	0	0	0	0	0	1.63e-05	0	0	0	0	k__Bacteria; p__Chloroflexi; c__Thermomicrobia; o__Sphaerobacterales; f__Sphaerobacteraceae; g__Nitrolancea; s__unidentified
OTU_107	0	0	0	0	0	0	0	0	0	0	6.52e-05	0	0	0	0	0	0	0	0	0	0	0	0	0	0	0	0	0	0	0	0	0	0	0	0	0	0	0	0	0	0	0	0	0	0	0	0	k__Bacteria
OTU_1070	0	0	0	0	0	0	0	0	0	0	0	0	0	0	0	0	0	0	0	0	1.63e-05	0	0	0	0	0	0	0	0	0	4.89e-05	0	0	0	0	0	0	0	0	0	0	0	0	0	0	0	0	k__Bacteria; p__Acidobacteria; c__Holophagae; o__TPD-58; f__unidentified; g__unidentified; s__unidentified
OTU_10700	0	1.63e-05	0	4.89e-05	1.63e-05	0	4.89e-05	0	0	0	0	0	0	0	0	0	0	0	0	0	0	0	0	0	0	0	0	0	1.63e-05	0	0	0	0	0	1.63e-05	0	0	1.63e-05	0	0	0	0	0	0	0	0	0	k__Bacteria; p__Firmicutes; c__Clostridia; o__Clostridiales; f__Ruminococcaceae
OTU_10701	0	0	0	0	0	4.89e-05	0	0	0	0	0	4.89e-05	0	0	0	0	0	0	0	0	1.63e-05	0	0	0	0	0	0	0	0	0	0	0	0	3.26e-05	0	0	0	0	0	0	0	0	0	0	0	0	0	k__Bacteria; p__Firmicutes; c__Clostridia; o__Clostridiales; f__Peptostreptococcaceae; g__Eubacterium_yurii_group; s__unidentified
OTU_10702	0	0	0	0	0	0	0	1.63e-05	0	0	0	0	0	0	0	0	0	0	0	0	0	0	0	0	0	0	0	0	0	0	0	0	0	0	0	0	3.26e-05	8.15e-05	0	0	0	0	0	0	0	0	0	k__Bacteria; p__Firmicutes; c__Clostridia; o__Clostridiales; f__Family_XIII; g__Family_XIII_UCG-001; s__unidentified
OTU_10703	0	0	0	0	0	0	0	0	0	0	0	1.63e-05	6.52e-05	0	0	1.63e-05	0	0	0	0	0	0	0	0	0	0	0	0	0	0	0	0	0	0	0	0	0	0	0	0	3.26e-05	0	0	0	0	0	0	k__Bacteria; p__Gemmatimonadetes; c__Gemmatimonadetes; o__Gemmatimonadales; f__Gemmatimonadaceae; g__unidentified; s__unidentified
OTU_10704	3.26e-05	0	0	0	0	0	0	0	3.26e-05	3.26e-05	3.26e-05	6.52e-05	0	3.26e-05	0	9.78e-05	0	0	0	0	0	0	0	0	0	0	0	0	0	0	0	3.26e-05	0	0	0	0	0	0	0	1.63e-05	0	3.26e-05	0	0	0	0	0	k__Bacteria; p__Chloroflexi; c__JG30-KF-CM66; o__unidentified; f__unidentified; g__unidentified; s__unidentified
OTU_10705	4.89e-05	0	0	0	0	0	0	3.26e-05	0.000114122	0	0	0	0	6.52e-05	0	0	0	0	0	0	0	0	0	0	0	0	0	0	0	0	0	0	0	4.89e-05	3.26e-05	0.000130425	0	0	0	1.63e-05	0	0	1.63e-05	4.89e-05	0	0	0	k__Bacteria; p__Firmicutes; c__Clostridia; o__Clostridiales; f__Lachnospiraceae; g__Johnsonella; s__unidentified
OTU_10706	0	0	0	0	0	0	0	0	0	0	0	0	0	1.63e-05	0	0	0	0	0	0	0	0	0	0	0	0	0	0	9.78e-05	0	0	0	0	0	0	0	0	0	0	0	0	0	3.26e-05	0	0	0	0	k__Bacteria; p__Chloroflexi; c__JG30-KF-CM66; o__unidentified; f__unidentified; g__unidentified; s__unidentified
OTU_10707	0	0	0	0	0	0	0	0	0	0	0	0	0	0	0	0	0	0	0	0	0	1.63e-05	6.52e-05	0	0	0	1.63e-05	0	1.63e-05	0	0	0	0	0	0	0	0	0	0	0	0	0	0	0	0	0	0	k__Bacteria; p__Chloroflexi; c__Thermomicrobia; o__JG30-KF-CM45; f__unidentified; g__unidentified; s__unidentified
OTU_10708	0	0	0	0	0	0	0	0	0	0	0	0	0	0	0	0	0	0	0	0	0	0	0	0	0	0	0	0	1.63e-05	0	0	0	0	0	0	0	0	0	0	0	0	0	0	0	0.000163031	0	0	k__Bacteria; p__Firmicutes; c__Clostridia; o__Clostridiales; f__Caldicoprobacteraceae; g__Caldicoprobacter; s__unidentified
OTU_10709	1.63e-05	0	0	1.63e-05	0	9.78e-05	0	0	1.63e-05	0	0	0	0	0	0	1.63e-05	0	0	1.63e-05	0	0.000146728	0	0	0	0	0	0	0	0	0	0	1.63e-05	0	1.63e-05	1.63e-05	0	0	0	0	1.63e-05	0	1.63e-05	3.26e-05	0	4.89e-05	0	0	k__Bacteria; p__Saccharibacteria; c__TM7_phylum_sp._canine_oral_taxon_237; o__TM7_phylum_sp._canine_oral_taxon_237; f__TM7_phylum_sp._canine_oral_taxon_237; g__TM7_phylum_sp._canine_oral_taxon_237; s__TM7_phylum_sp._canine_oral_taxon_237
OTU_1071	0	0	0	0	0	0	0	0	0	0	0	0	0	0	0	0	0	0	0	0	0	0	0	0	0	0	0	0	0	0	3.26e-05	0	0	0	0	0	0	0	0	0	0	0	0	0	0	0	0	k__Bacteria; p__Microgenomates; c__Candidatus_Levybacteria
OTU_10710	0	8.15e-05	4.89e-05	0.000146728	8.15e-05	3.26e-05	0.000130425	0	0	0	0	0	0	0	0	0	0	0	0	0	0	0	0	0	0	0	0	0	0	0	0	0	0	0	0	1.63e-05	0	0	0	4.89e-05	0	0	0	8.15e-05	0	0	0	k__Bacteria; p__Actinobacteria; c__Coriobacteriia; o__Coriobacteriales; f__Coriobacteriaceae; g__Senegalimassilia; s__unidentified
OTU_10711	1.63e-05	0	0	0	0	0	0	0	0	1.63e-05	0	0	1.63e-05	8.15e-05	1.63e-05	1.63e-05	0	0	0	0	0	0	0	0	0	0	1.63e-05	0	1.63e-05	0	0	0	0	0	0	0	0	0	0	0	0	6.52e-05	0	0	0	0	0	k__Bacteria; p__Firmicutes; c__Clostridia; o__Clostridiales; f__Lachnospiraceae; g__unidentified; s__unidentified
OTU_10712	4.89e-05	0	0	0	0	0	0	0	4.89e-05	0	1.63e-05	1.63e-05	0	0	1.63e-05	0	0	0	0	0	0	0	0	0	0	0	4.89e-05	0	0	1.63e-05	0	0	0	0	0	0	0	0	0	0	1.63e-05	6.52e-05	4.89e-05	0	0	0	0	k__Bacteria; p__Firmicutes; c__Clostridia; o__Clostridiales; f__Ruminococcaceae; g__Ruminococcaceae_UCG-014; s__unidentified
OTU_10713	0	0	0	0	0	0	0	0	0	0	0	0	0	0	0	0	0	1.63e-05	0	0	0	0	0.00026085	0	0	0	0	0	0	0	0	0	0	0	0	0	0	0	0	0	0	0	0	0	0	0	0	k__Bacteria; p__Chloroflexi; c__Ktedonobacteria; o__C0119; f__unidentified; g__unidentified; s__unidentified
OTU_10714	0	0	0	0	0	0	0	0	0	0	0	0	0	0	0	0	0	0	0	0	0	0	0	0	0.000195637	0	0	0	0	0	0	0	0	0	0	0	0	0	0	0	0	0	0	0	0	0	0	k__Bacteria
OTU_10715	0	0	0	0	0	0	0	0	0	0	0	0	0	0	0	0	0	0	0	0	0	0	0	0	0	0	0	0	0	0	0	0	0	0	0	0	0	0.000195637	0	0	0	0	0	0	0	0	0	k__Bacteria; p__Firmicutes; c__Clostridia; o__Clostridiales; f__Family_XIII; g__Peptostreptococcaceae_bacterium_canine_oral_taxon_124; s__Peptostreptococcaceae_bacterium_canine_oral_taxon_124
OTU_10716	0	0	0	0	0	0	0	0	1.63e-05	0	1.63e-05	1.63e-05	0	3.26e-05	0	1.63e-05	0	0	0	1.63e-05	0	0	0	0	0	0	0	0	0	0	0	3.26e-05	0	0	0	0	0	0	0	0	0	1.63e-05	0	0	0	0	0	k__Bacteria; p__Armatimonadetes; c__Fimbriimonadia; o__Fimbriimonadales; f__Fimbriimonadaceae; g__unidentified; s__unidentified
OTU_10717	0	0	0	0	0	0	0	0	0	0	0	3.26e-05	3.26e-05	4.89e-05	1.63e-05	8.15e-05	0	0	0	0	1.63e-05	0	0	0	0	0	0	0	0	0	0	0	0	0	0	0	0	0	0	0	0	0	0	0	0	0	0	k__Bacteria; p__Actinobacteria; c__Acidimicrobiia; o__Acidimicrobiales; f__unidentified; g__unidentified; s__unidentified
OTU_10718	0	0	0	0	0	0	0	0	0	0	0	0	0	0	0	0	0	0	0	0	0	0	0.000440184	0	0	0	0	0	0	0	0	0	0	0	0	0	0	0	0	0	0	0	0	0	0	0	0	k__Bacteria; p__Chloroflexi; c__Ktedonobacteria; o__C0119; f__unidentified; g__unidentified; s__unidentified
OTU_10719	0	0	0	0	0	0	0	0	0	0	0	0	0	0	0	0	0	0	0	0	0	0	0	0	0	0	0	0	9.78e-05	0	0	0	0	0	0	0	0	0	0	0	0	0	0	0	0	0	0	k__Bacteria; p__Cyanobacteria; c__Chloroplast; o__Coelastrella_sp._M60; f__Coelastrella_sp._M60; g__Coelastrella_sp._M60; s__Coelastrella_sp._M60
OTU_1072	0	0	0	0	0	0	0	0	0	0	0	0	0	0	0	0	0	0	0	0	0	0	0	0	0	0	0	0	0	0	0	0	0	0	0	0	0.000130425	0	0	0	0	0	0	0	0	0	0	k__Bacteria; p__Spirochaetae; c__Spirochaetes; o__Spirochaetales; f__Spirochaetaceae; g__Treponema_2; s__unidentified
OTU_10720	0	3.26e-05	1.63e-05	0	3.26e-05	1.63e-05	1.63e-05	0	0	0	6.52e-05	0	0	0	0	0	0	0	0	0	0	0	0	0	0	0	0	0	0	1.63e-05	0	0	0	0	0	0	0	0	0	0	0	0	0	0	0	0	3.26e-05	k__Bacteria; p__Firmicutes; c__Clostridia; o__Clostridiales; f__Christensenellaceae; g__Christensenellaceae_R-7_group; s__unidentified
OTU_10721	1.63e-05	0	0	0	0	0	0	0	0	0	0	0	0	8.15e-05	0	0	0	0	0	0	0	0	0	0	0	0	0	0	0	0	0	0	0	0	0	0	0	0	0	0	0	0	0	0	0	0	0	k__Bacteria; p__Firmicutes; c__Clostridia; o__Clostridiales; f__Ruminococcaceae; g__Ruminococcaceae_UCG-002; s__unidentified
OTU_10722	0	0	0	0	0	0	0	0	0	3.26e-05	8.15e-05	0	0	0	0	0	1.63e-05	0	0	0	0	1.63e-05	0	0	0	0	0	0	0	1.63e-05	0	0	0	0	0	0	0	0	0	0	0	0	0	0	0	0	0	k__Bacteria; p__Firmicutes; c__Clostridia; o__Clostridiales; f__Ruminococcaceae; g__Ruminococcaceae_UCG-014; s__unidentified
OTU_10723	0	0	0	0	0	0	0	0	0	0	0	0	6.52e-05	0	0	0	0	0	0	0	0	0	0	0	0	1.63e-05	0	0	0	0	0	0	0	4.89e-05	0	0	0	0	0	0	0	0	3.26e-05	0	0	0	0	k__Bacteria; p__Saccharibacteria; c__unidentified; o__unidentified; f__unidentified; g__unidentified; s__unidentified
OTU_10724	0	0	0	0	0	0	0	0	0	0	0	0	1.63e-05	1.63e-05	0	0	0	0	0	0	0	0	0	0	0	0	0	0	1.63e-05	1.63e-05	0	0	0	0	0	0	0	0	8.15e-05	0	0	0	0	0	0	0	0	k__Bacteria; p__Chloroflexi; c__JG30-KF-CM66; o__unidentified; f__unidentified; g__unidentified; s__unidentified
OTU_10725	0	0	0	0	0	0	0	0	0	0	0	0	0	0	0	0	0	0	0	0	0	0	0	0	0	1.63e-05	0	0	0	0	0	0	0.000130425	0	0	0	0	0	0	0	0	0	0	0	0	0	0	Unclassified
OTU_10726	0	6.52e-05	0	0	0	0	1.63e-05	0	0	0	0	0	4.89e-05	0	0	0	0	0	0	0	0	0	0	0	0	0	0	0	0	0	0	0	0	0	0	0	0	0	0	0	0	0	0	0	0	0	1.63e-05	k__Bacteria; p__Firmicutes; c__Clostridia; o__Clostridiales; f__Ruminococcaceae
OTU_10727	0	0	0	0	0	1.63e-05	0	0	1.63e-05	0	0	0	0	0	0	0	0	0	0	0	3.26e-05	0	0	0	0	0	0	0	0	0	0	0	0	1.63e-05	0	0	0	0	0	0	0	0	0	0	0.000114122	0	0	k__Bacteria; p__Saccharibacteria; c__TM7_phylum_sp._canine_oral_taxon_237; o__TM7_phylum_sp._canine_oral_taxon_237; f__TM7_phylum_sp._canine_oral_taxon_237; g__TM7_phylum_sp._canine_oral_taxon_237; s__TM7_phylum_sp._canine_oral_taxon_237
OTU_10728	0	0	0	0	0	0	0	0	0	0	0	1.63e-05	0	0	0	1.63e-05	0	0	0	0	0	0	0	0	0	0	0	0	0	0	0	0	0	0	0	0	0	0	0	1.63e-05	0	0	0	0	0	0	0	k__Bacteria; p__Chloroflexi; c__S085; o__unidentified; f__unidentified; g__unidentified; s__unidentified
OTU_10729	0	0	0	0	0	0	0	0	0	0	0	0	1.63e-05	8.15e-05	0	0	0	0	0	0	0	0	0	0	0	0	0	0	0	0	0	0	0	0	0	0	0	0	1.63e-05	0	0	0	0	0	0	0	0	k__Bacteria; p__Saccharibacteria; c__unidentified; o__unidentified; f__unidentified; g__unidentified; s__unidentified
OTU_1073	0	0	0	0	0	0	0	0	0	0	0	0	0	0	0	0	0	0	0	0	0	0	0	0	0	0	0	0	0	0	0	0	0	0	0	0	0	9.78e-05	0	0	0	0	0	0	0	0	0	k__Bacteria; p__Spirochaetae; c__Spirochaetes; o__Spirochaetales; f__Spirochaetaceae; g__Treponema_2; s__Treponema_denticola
OTU_10730	6.52e-05	0.00099449	8.15e-05	0.00153249	0.00153249	0.00143467	0.00132055	0	0	8.15e-05	0.00293456	0	0.0021194	0	0.00125534	0.000815155	0	0	0	0	0	0	0	0	0	0.000163031	0	0	0	0.00120643	0	0.000440184	0	0	0	0	0	0	0	0	0.000309759	0	0	0	0	0	0	k__Bacteria; p__Firmicutes; c__Clostridia; o__Clostridiales; f__Lachnospiraceae; g__Eubacterium_ruminantium_group; s__unidentified
OTU_10731	0	0	0	0	0	0	0	0	0	0	0	0	0	0	0	0	0	0	0	0	0	1.63e-05	0	0	0	1.63e-05	0	0	0	0	0	0	9.78e-05	0	0	0	0	0	0	0	0	0	0	0	0	0	0	Unclassified
OTU_10732	0	0	0	0	0	0	0	0	0	0	0	0	0	1.63e-05	0	0	0	1.63e-05	6.52e-05	0	0	0	1.63e-05	0	0	0	0	0	0	0	1.63e-05	0	0	0	0	0	0	0	1.63e-05	0	0	0	0	0	0	0	0	k__Bacteria; p__Gemmatimonadetes; c__Gemmatimonadetes; o__Gemmatimonadales; f__Gemmatimonadaceae; g__unidentified; s__unidentified
OTU_10733	0	0	0	0	0	0	0	0	0	0	0	0	0	0	0	0	0	1.63e-05	1.63e-05	0	9.78e-05	0	0	0	0	0	0	0	0	0	1.63e-05	0	0	0	0	0	0	0	3.26e-05	0	0	0	0	0	0	0	0	k__Bacteria; p__Chloroflexi; c__SHA-26; o__unidentified; f__unidentified; g__unidentified; s__unidentified
OTU_10734	0	0	0	0	0	0	0	0	0	0	0	0	0	0	0	0	0	0	0	0	0	0	0.000228244	0	0	0	0	0	0	0	0	0	0	0	0	0	0	0	0	0	0	0	0	0	0	0	0	k__Bacteria; p__Cyanobacteria; c__Chloroplast; o__unidentified; f__unidentified; g__unidentified; s__unidentified
OTU_10735	1.63e-05	0	0	0	0	0	0	0	1.63e-05	6.52e-05	0	0	0	6.52e-05	4.89e-05	0	0	0	0	0	0	1.63e-05	0	0	0	0	0	0	1.63e-05	0	0	0	0	0	0	0	0	0	0	0	0	1.63e-05	0	0	0	0	0	k__Bacteria; p__Firmicutes; c__Clostridia; o__Clostridiales; f__Ruminococcaceae; g__Anaerotruncus; s__unidentified
OTU_10736	3.26e-05	0	0	0	0	0	0	0	3.26e-05	0	0	0	0	6.52e-05	0	3.26e-05	0	1.63e-05	0	1.63e-05	0	0	0	0	0	0	0	0	0	0	0	0	0	0	0	0	0	0	1.63e-05	0	0	0	0	0	0	0	0	k__Bacteria; p__Gemmatimonadetes; c__Gemmatimonadetes; o__Gemmatimonadales; f__Gemmatimonadaceae; g__unidentified; s__unidentified
OTU_10737	0	0	0	0	0	0	0	0	0	1.63e-05	1.63e-05	0	0	3.26e-05	1.63e-05	0	0	0	0	0	0	0	0	0	0	0	0	0	3.26e-05	1.63e-05	0	0	0	0	0	0	0	0	0	0	0	1.63e-05	0	0	0	0	0	k__Bacteria; p__Firmicutes; c__Clostridia; o__Clostridiales; f__Lachnospiraceae
OTU_10738	0	0	0	0	0	0	0	0	0	0	0	0	0	6.52e-05	0	0	0	0	0	0	0	0	0	0	0	0	0	0	1.63e-05	0	0	0	0	0	0	0	0	0	0	0	0	0	0	0	0	0	0	k__Bacteria; p__Firmicutes; c__Clostridia; o__Clostridiales; f__Ruminococcaceae; g__Ruminiclostridium; s__unidentified
OTU_10739	0	0	0	0	0	0	0	0	0	0	0	0	0	6.52e-05	0	0	0	0	0	0	0	0	0	0	4.89e-05	0	0	0	3.26e-05	0	0	0	0	0	0	0	0	0	0	0	0	0	0	0	0	0	0	k__Bacteria; p__Firmicutes; c__Clostridia; o__Clostridiales; f__Ruminococcaceae; g__Ruminiclostridium; s__unidentified
OTU_1074	0	0	0	0	0	0	0	0	0	0	0	0	0	0	0	0	0	0	0	0	0	0	0	0	0	0	0	0	0	0	0	0	0	0	0	0	0	1.63e-05	0	0	0	0	0	0	0	0	0	k__Bacteria; p__Proteobacteria; c__Deltaproteobacteria; o__Desulfovibrionales; f__Desulfovibrionaceae; g__Desulfovibrio; s__unidentified
OTU_10740	0	0	0	0	0	0	0	0	0	0	0	0	0	1.63e-05	3.26e-05	0	0	0	0	0	0	0	0	0	0	0	0	0	1.63e-05	0	0	0	0	0	0	0	0	0	0	0	0	0	0	0	0	0	0	k__Bacteria; p__Firmicutes; c__Clostridia; o__Clostridiales; f__Lachnospiraceae; g__unidentified; s__unidentified
OTU_10741	0	0	0	0	0	0	0	0	0	0	0	0	0	0	0	0	0	0	0.000114122	6.52e-05	4.89e-05	0	3.26e-05	0	0	0	0	0	0	0	9.78e-05	0	0	0	0	0	0	0	1.63e-05	0	0	0	0	0	0	0	0	k__Bacteria; p__Firmicutes; c__Clostridia; o__Clostridiales; f__Family_XIII
OTU_10742	0	0	0	0	0	0	0	0	0	0	0	0	0	0	0	0	0	0	0	0	0	0	0.000114122	0	0	0	0	0	0	0	0	0	0	0	0	0	0	0	0	0	0	0	0	0	0	0	0	k__Bacteria; p__Chloroflexi; c__JG37-AG-4; o__unidentified; f__unidentified; g__unidentified; s__unidentified
OTU_10743	0	0	0	0	0	0	0	0	0	0	0	0	0	0	0	0	0	0	0	0	0	0	9.78e-05	0	0	0	0	0	0	0	0	0	0	0	0	0	0	0	0	0	0	0	0	0	0	0	0	k__Bacteria; p__Chloroflexi; c__Ktedonobacteria; o__Ktedonobacterales; f__BacC-u-018; g__unidentified; s__unidentified
OTU_10744	0	0	0	0	0	0	0	0	0	0	0	0	0	0	0	1.63e-05	0	0	0	0	0	0	0	0	0	9.78e-05	0	1.63e-05	0	0	0	0	0	0	0	0	0	0	0	0	0	0	0	0	0	0	0	k__Bacteria
OTU_10745	0	0	0	0	0	0	0	0	0	0	0	0	0	0	0	0	0	0	0	0	0	0	0	0	0	0	0	0	0	0	0	0	0	0	1.63e-05	0	0	0	0	0	0	0	0	1.63e-05	1.63e-05	1.63e-05	1.63e-05	k__Bacteria; p__Proteobacteria; c__Alphaproteobacteria; o__Rhizobiales
OTU_10746	0	0	0	0	0	0	0	0	0	0	0	0	0	0	0	0	0	0	0	0	0	0	0	0	0	0	0	0	0	0	0	0	0	0	0	0	3.26e-05	3.26e-05	0	0	0	0	0	0	0	0	0	k__Bacteria; p__Firmicutes; c__Clostridia; o__Clostridiales; f__Family_XII; g__Fusibacter; s__unidentified
OTU_10747	0	0.00094558	0.000195637	0.000391275	0.000521699	0.000782549	0.000358668	0	0.000146728	0	0.000163031	0	9.78e-05	8.15e-05	0	0	1.63e-05	0	0	1.63e-05	0	0.000228244	0.000146728	0	0	1.63e-05	0	0	3.26e-05	0.000130425	0	0.000163031	0	0	0	0	3.26e-05	1.63e-05	0	8.15e-05	0.000244547	0	0	4.89e-05	0	0	0	k__Bacteria; p__Firmicutes; c__Clostridia; o__Clostridiales; f__Lachnospiraceae; g__Fusicatenibacter; s__unidentified
OTU_10748	0	0	0	0	0	1.63e-05	0	0	0	0	3.26e-05	0	0	0	0	0	0	0	0	0	0	0	0	0	0	0	0	0	0	0	0	0	0	0	0	0	0	0	0	0	1.63e-05	0	0	0	0	0	0	k__Bacteria; p__Firmicutes; c__Clostridia; o__Clostridiales; f__Ruminococcaceae; g__Ruminococcaceae_UCG-010; s__unidentified
OTU_10749	6.52e-05	0	0	0	0	0	0	0	0	1.63e-05	1.63e-05	0	1.63e-05	0	0	3.26e-05	0	1.63e-05	0	3.26e-05	0	0	0	0	0	0	0	0	0	0	0	1.63e-05	0	0	0	0	0	0	0	3.26e-05	0	0	0	0	3.26e-05	0	0	k__Bacteria; p__Gemmatimonadetes; c__Gemmatimonadetes; o__Gemmatimonadales; f__Gemmatimonadaceae; g__unidentified; s__unidentified
OTU_1075	0	0	0	0	0	0	0	0	0	0	0	0	0	0	0	0	0	0	0	0	0	0	0	0	0	0	0	0	0	0	0	0	0	0	0	0	0	3.26e-05	0	0	0	0	0	0	0	0	0	k__Bacteria; p__Proteobacteria; c__Deltaproteobacteria; o__Desulfobacterales; f__Desulfobulbaceae; g__Desulfobulbus; s__unidentified
OTU_10750	0	0	0	0	0	0	0	0	3.26e-05	0	0	0	0	0	0	4.89e-05	0	0	0	1.63e-05	0	0	0	0	1.63e-05	0	0	0	0	0	0	0	0	0	0	0	0	0	4.89e-05	1.63e-05	0	0	0	0	0	0	0	k__Bacteria; p__Armatimonadetes; c__Fimbriimonadia; o__Fimbriimonadales; f__Fimbriimonadaceae; g__unidentified; s__unidentified
OTU_10751	0	0	0	0	0	0	0	0	1.63e-05	0	0	0	3.26e-05	0	0	1.63e-05	0	0	0	0	0	0	0	0	0	0	0	0	1.63e-05	0	0	0	0	0	0	0	0	0	0	0	0	0	0	0	0	0	0	k__Bacteria; p__Chloroflexi; c__JG30-KF-CM66; o__unidentified; f__unidentified; g__unidentified; s__unidentified
OTU_10752	0	0	0	0	0	0	0	0	1.63e-05	0	0	0	0	0	0	1.63e-05	0	0	0	0	0	0	0	0	0	0	3.26e-05	0	1.63e-05	0	0	0	0	0	0	0	0	0	0	0	0	0	0	0	0	0	0	k__Bacteria; p__Chloroflexi; c__Thermomicrobia; o__JG30-KF-CM45; f__unidentified; g__unidentified; s__unidentified
OTU_10753	0	0	0	0	0	0	0	0	0	0	0	0.000179334	0	4.89e-05	3.26e-05	3.26e-05	0	0	1.63e-05	0	0	0	0	0	1.63e-05	0	0	0	0	0	0	0	0	0	0	0	0	0	0	1.63e-05	0	0	0	0	0	0	0	k__Bacteria; p__Gemmatimonadetes; c__Gemmatimonadetes; o__Gemmatimonadales; f__Gemmatimonadaceae; g__unidentified; s__unidentified
OTU_10754	0	0	0	0	0	0	0	0	4.89e-05	0	0	1.63e-05	0	1.63e-05	0	3.26e-05	0	0	0	0	0	0	0	0	1.63e-05	0	0	0	0	0	0	0	0	0	0	0	0	0	0	0	1.63e-05	0	0	0	0	0	0	k__Bacteria; p__Chloroflexi; c__TK10; o__unidentified; f__unidentified; g__unidentified; s__unidentified
OTU_10755	0	0	0	0	0	0	0	0	0	0	0	3.26e-05	4.89e-05	0	0	1.63e-05	0	3.26e-05	0	0	0	0	0	0	0	0	0	0	1.63e-05	0	3.26e-05	0	0	0	0	0	0	0	0	1.63e-05	0	0	1.63e-05	0	0	0	0	k__Bacteria; p__Gemmatimonadetes; c__Gemmatimonadetes; o__Gemmatimonadales; f__Gemmatimonadaceae; g__unidentified; s__unidentified
OTU_10756	0	4.89e-05	1.63e-05	0	0	0	0	0	0	0	0	0	3.26e-05	0	0	0	0	0	0	0	0	0	0	0	0	0	0	0	0	0	0	0	0	0	0	0	0	0	0	1.63e-05	0	0	0	0	0	0	0	k__Bacteria; p__Synergistetes; c__Synergistia; o__Synergistales; f__Synergistaceae; g__Pyramidobacter; s__unidentified
OTU_10757	0	0	0	0	0	0	0	0	0	0	0	0	1.63e-05	0	4.89e-05	3.26e-05	0	4.89e-05	0	0	0	0	3.26e-05	0	0	0	0	0	0	0	0	0	0	0	0	0	0	0	0	0	0	0	0	0	0	0	0	k__Bacteria; p__Chloroflexi; c__Thermomicrobia; o__JG30-KF-CM45; f__unidentified; g__unidentified; s__unidentified
OTU_10758	0	0	0	0	0	0	0	0	0	0	0	0	1.63e-05	3.26e-05	0	8.15e-05	0	0	0	0	0	0	0	0	0	0	0	0	1.63e-05	0	0	0	0	0	0	0	0	0	0	0	0	0	0	0	0	0	0	k__Bacteria; p__Actinobacteria; c__Acidimicrobiia; o__Acidimicrobiales
OTU_10759	0	0	0	0	0	0	0	0	0	0	1.63e-05	0	0	3.26e-05	0	0	0	0	0	0	0	0	3.26e-05	0	0	0	0	0	4.89e-05	0	0	0	0	0	0	0	0	0	0	0	0	0	0	0	0	0	0	k__Bacteria; p__Firmicutes; c__Clostridia; o__Clostridiales; f__Ruminococcaceae
OTU_1076	0	0	0	0	0	0	0	0	0	0	0	0	0	0	0	0	0	0	0	0	0	0	0	0	0	0	0	0	0	0	0	0	0	0	0	0	0	3.26e-05	0	0	0	0	0	0	0	0	0	k__Bacteria; p__Proteobacteria
OTU_10760	0	0	0	0	0	0	0	0	0	0	0	1.63e-05	0	0	3.26e-05	0	0	0	0	0	0	0	0	0	0	0	1.63e-05	0	0	0	0	3.26e-05	0	0	0	0	0	0	0	0	0	1.63e-05	0	0	0	0	0	k__Bacteria; p__Chloroflexi; c__Anaerolineae; o__Anaerolineales; f__Anaerolineaceae; g__unidentified; s__unidentified
OTU_10761	0	0	0	0	0	0	0	0	0	0	0	0	0	0	0	0	0	1.63e-05	6.52e-05	4.89e-05	0	0	0	0	0	0	0	0	0	0	6.52e-05	0	0	0	0	0	0	0	0	0	0	0	0	0	0	0	0	k__Bacteria; p__Firmicutes; c__Clostridia; o__Clostridiales; f__Christensenellaceae; g__Christensenellaceae_R-7_group; s__unidentified
OTU_10762	0	0	0	0	0	0	0	0	0	0	0	0	0	0	0	0	0	8.15e-05	1.63e-05	0	3.26e-05	0	0	0	0	0	0	0	0	0	0	0	0	0	0	0	0	0	1.63e-05	0	0	0	0	0	0	0	0	k__Bacteria; p__Chloroflexi; c__Anaerolineae; o__Anaerolineales; f__Anaerolineaceae; g__uncultured; s__anaerobic_bacterium_MO-CFX2
OTU_10763	0	0	0	0	0	0	0	0	0	0	0	0	0	0	0	0	0	0.000130425	0.000114122	9.78e-05	4.89e-05	0	0	0	0	0	0	0	0	0	8.15e-05	0	0	0	0	0	0	0	0	0	0	0	0	0	0	0	0	k__Bacteria; p__Chloroflexi; c__SJA-15; o__unidentified; f__unidentified; g__unidentified; s__unidentified
OTU_10764	0	0	0	0	0	0	0	0	0	0	0	0	0	0	0	0	0	0	0	3.26e-05	1.63e-05	0	0	0	0	0	0	0	0	0	0	0	0	0	0	0	0	0	3.26e-05	0	0	0	0	0	0	0	0	k__Bacteria; p__Peregrinibacteria; c__unidentified; o__unidentified; f__unidentified; g__unidentified; s__unidentified
OTU_10765	0	0	0	0	0	0	0	0	0	0	0	0	0	0	0	0	0	0	0	0	0	0	8.15e-05	0	0	1.63e-05	0	0	1.63e-05	0	0	0	0	0	0	0	0	0	0	0	0	0	1.63e-05	0	0	0	0	k__Bacteria; p__Chloroflexi; c__Thermomicrobia; o__JG30-KF-CM45; f__unidentified; g__unidentified; s__unidentified
OTU_10766	0	0	0	0	0	0	0	0	0	0	0	0	0	0	0	0	0	0	0	0	0	0	0	0	0	0	0	0	0	0	0	0	0	0	0	0	0	0.000277153	0	0	0	0	0	0	0	0	0	k__Bacteria; p__Saccharibacteria; c__Unknown_Class; o__Unknown_Order; f__Unknown_Family; g__Candidatus_Saccharimonas; s__unidentified
OTU_10767	0	0	0	0	0	0	0	0	0	0	0	0	0	0	0	0	0	0	0	0	0	0	0	0	0	0	0	0	0	0	0	0	0	0	0	0	1.63e-05	0.000146728	0	0	0	0	0	0	0	0	0	k__Bacteria; p__Firmicutes; c__Clostridia; o__Clostridiales; f__Family_XII; g__Fusibacter; s__unidentified
OTU_10768	0	0	0	0	0	0	0	0	0	0	0	0	0	0	0	0	0	0	0	0	0	0	0	0	0	0	0	0	0	0	0	0	0	0	0	0	0	0	0	0	0	0	0	0	0.000130425	0	0	k__Bacteria; p__Firmicutes; c__Clostridia; o__Clostridiales; f__Caldicoprobacteraceae; g__Caldicoprobacter; s__unidentified
OTU_10769	0	0.000163031	1.63e-05	0.000358668	0.000374971	0.000146728	0.000228244	0	0	1.63e-05	1.63e-05	0	4.89e-05	3.26e-05	6.52e-05	0	0	0	0	0	0	4.89e-05	3.26e-05	0	0	4.89e-05	0	0	0	3.26e-05	0	1.63e-05	0	0	0	0	0	0	0	0	4.89e-05	0	0	0	0	0	1.63e-05	k__Bacteria; p__Firmicutes; c__Clostridia; o__Clostridiales; f__Lachnospiraceae
OTU_1077	0	0	0	0	0	0	0	0	0	0	0	0	0	0	0	0	0	0	0	0	0	0	0	0	0	0	0	0	0	0	0	0	0	0	0	0	0	9.78e-05	0	0	0	0	0	0	0	0	0	k__Bacteria; p__Proteobacteria; c__Deltaproteobacteria; o__Desulfobacterales; f__Desulfobulbaceae; g__Desulfobulbus
OTU_10770	0	0	0	0	0	3.26e-05	6.52e-05	0	0	0	0	0	0	0	0	0	0	0	0	0	3.26e-05	0	0	0	0	0	0	0	0	0	0	0	0	0	0	1.63e-05	0	0.00192377	0	0	0	0	0	0	0	0	0	k__Bacteria; p__Saccharibacteria; c__TM7_phylum_sp._canine_oral_taxon_237; o__TM7_phylum_sp._canine_oral_taxon_237; f__TM7_phylum_sp._canine_oral_taxon_237; g__TM7_phylum_sp._canine_oral_taxon_237; s__TM7_phylum_sp._canine_oral_taxon_237
OTU_10771	0	0	0	0	0	0	0	0	1.63e-05	0	0	0	0	0	1.63e-05	0	0	0	0	0	0	1.63e-05	0	0	0	0	0	0	0	0	0	0	0	0	0	0	0	0	0	0	0	0	0	0	0	0	0	k__Bacteria; p__Firmicutes; c__Clostridia; o__Clostridiales; f__Lachnospiraceae
OTU_10772	0	0	0	0	0	0	0	0	3.26e-05	0	0	0	0	3.26e-05	0	0	0	0	0	0	0	1.63e-05	0	0	0	0	0	0	1.63e-05	0	0	0	0	0	0	0	0	0	0	0	0	1.63e-05	0	0	0	0	0	k__Bacteria; p__Firmicutes; c__Clostridia; o__Clostridiales; f__Ruminococcaceae; g__Ruminiclostridium_9; s__unidentified
OTU_10773	0	0	0	0	0	0	0	0	1.63e-05	0	0	0	3.26e-05	1.63e-05	0	1.63e-05	0	3.26e-05	0	0	0	0	0	0	0	0	0	0	0	0	0	0	0	0	0	0	0	0	0	0	0	3.26e-05	0	0	0	0	0	k__Bacteria; p__Proteobacteria; c__Deltaproteobacteria; o__Bdellovibrionales; f__Bdellovibrionaceae; g__OM27_clade; s__unidentified
OTU_10774	1.63e-05	0	0	0	0	0	0	0	3.26e-05	0	1.63e-05	3.26e-05	4.89e-05	1.63e-05	0	1.63e-05	0	0	0	0	0	0	0	0	0	0	1.63e-05	0	0	0	0	1.63e-05	0	0	0	0	0	0	0	0	1.63e-05	0	0	0	0	0	0	k__Bacteria; p__Chloroflexi; c__S085; o__unidentified; f__unidentified; g__unidentified; s__unidentified
OTU_10775	0	0	0	0	0	0	0	0	0	0	0	0	0	0	0	0	0	0	0	0	0	0	0	0	0	0	0	0	0	0	0	1.63e-05	0	0	0	0	0	0	0	0	0	0	0	0	0	0	0	k__Bacteria; p__Armatimonadetes; c__Fimbriimonadia; o__Fimbriimonadales; f__Fimbriimonadaceae; g__unidentified; s__unidentified
OTU_10776	0	0	0	0	0	0	0	0	0	1.63e-05	0	0	0	3.26e-05	0	0	0	0	0	0	0	0	0	0	0	0	0	0	0	0	0	1.63e-05	0	0	0	0	0	0	0	0	0	0	0	0	0	0	0	k__Bacteria; p__Armatimonadetes; c__Fimbriimonadia; o__Fimbriimonadales; f__Fimbriimonadaceae; g__unidentified; s__unidentified
OTU_10777	3.26e-05	0	0	0	0	0	0	0	1.63e-05	1.63e-05	1.63e-05	1.63e-05	1.63e-05	0	0	4.89e-05	0	1.63e-05	0	0	0	0	1.63e-05	0	1.63e-05	0	0	0	1.63e-05	0	0	0	0	0	0	0	0	0	6.52e-05	1.63e-05	1.63e-05	0	0	0	1.63e-05	0	0	k__Bacteria; p__Chloroflexi; c__JG30-KF-CM66; o__unidentified; f__unidentified; g__unidentified; s__unidentified
OTU_10778	0	0	0	0	0	0	0	0	0	0	6.52e-05	0	1.63e-05	0	0	0	0	0	0	0	0	0	0	0	0	0	0	0	0	1.63e-05	0	0	0	0	0	0	0	0	0	0	0	0	0	0	0	0	0	k__Bacteria; p__Firmicutes; c__Clostridia; o__Clostridiales; f__Family_XIII; g__Mogibacterium; s__unidentified
OTU_10779	0	0	0	0	0	0	0	0	0	0	0	0	0	3.26e-05	0	0	0	0	0	0	0	0	0	0	0	0	0	0	0	0	0	0	0	0	0	0	0	0	0	0	0	0	0	0	0	0	0	k__Bacteria; p__Chloroflexi; c__S085; o__unidentified; f__unidentified; g__unidentified; s__unidentified
OTU_1078	0	0	0	0	0	0	0	0	0	0	0	0	0	0	0	0	0	0	0	0	0	0	0	0	0	0	0	0	0	0	0	0	0	0	0	0	0	1.63e-05	0	0	0	0	0	0	0	0	0	k__Bacteria; p__Spirochaetae; c__Spirochaetes; o__Spirochaetales; f__Spirochaetaceae; g__Treponema_2
OTU_10780	0	0	0	0	0	0	0	0	1.63e-05	0	0	0	0	8.15e-05	0	0	0	0	0	0	0	0	0	0	0	0	0	0	6.52e-05	0	0	0	0	0	0	0	0	0	0	0	0	0	0	0	0	0	0	k__Bacteria; p__Firmicutes; c__Clostridia; o__Clostridiales; f__Ruminococcaceae; g__Oscillibacter; s__unidentified
OTU_10781	1.63e-05	0	0	0	0	0	0	0	8.15e-05	0	0	3.26e-05	0	0	0	4.89e-05	0	3.26e-05	1.63e-05	0	4.89e-05	0	0	0	0	0	0	0	0	0	3.26e-05	1.63e-05	0	0	0	0	0	0	1.63e-05	0	1.63e-05	3.26e-05	0	0	0	0	0	k__Bacteria; p__Actinobacteria; c__Acidimicrobiia; o__Acidimicrobiales; f__unidentified; g__unidentified; s__unidentified
OTU_10782	0	0	0	0	0	0	0	0	0	0	0	0	0	0	0	0	0	4.89e-05	9.78e-05	3.26e-05	1.63e-05	0	0	0	0	0	0	0	0	0	1.63e-05	0	0	0	0	0	0	0	3.26e-05	0	0	0	0	0	0	0	0	k__Bacteria; p__Chloroflexi; c__Anaerolineae; o__Anaerolineales; f__Anaerolineaceae
OTU_10783	0	0	0	0	0	0	0	0	0	0	0	0	0	0	0	0	0	3.26e-05	4.89e-05	1.63e-05	0	0	0	0	0	0	0	0	0	0	3.26e-05	0	0	0	0	0	0	0	0	0	0	0	0	0	0	0	0	k__Bacteria; p__Chloroflexi; c__Anaerolineae; o__Anaerolineales; f__Anaerolineaceae
OTU_10784	0	0	0	0	0	0	0	0	0	0	0	0	0	0	0	0	0	4.89e-05	1.63e-05	0	3.26e-05	0	0	0	0	0	0	0	0	0	3.26e-05	0	0	0	0	0	0	0	4.89e-05	0	0	0	0	0	0	0	0	k__Bacteria; p__Firmicutes; c__Clostridia; o__Clostridiales; f__Family_XII; g__Acidaminobacter; s__unidentified
OTU_10785	0	0	0	0	0	0	0	0	0	0	0	0	0	0	0	0	0	0.00026085	0.00021194	0.00021194	0.000228244	0	0	0	0	0	0	0	0	0	0.000228244	0	0	0	0	0	0	0	1.63e-05	0	0	0	0	0	0	0	0	k__Bacteria; p__Chloroflexi; c__Anaerolineae; o__Anaerolineales; f__Anaerolineaceae; g__Anaerolinea; s__unidentified
OTU_10786	0	0	0	0	0	0	0	0	0	0	0	0	0	0	0	0	0	0	9.78e-05	0	0	0	0	0	0	0	0	0	0	0	0	0	0	0	0	0	0	0	0	0	0	0	0	0	0	0	0	k__Bacteria; p__Verrucomicrobia; c__Spartobacteria; o__Chthoniobacterales
OTU_10787	0	0	0	0	0	0	0	0	0	0	0	0	0	0	0	0	0	0	0	6.52e-05	0	0	0	0	0	0	0	0	0	0	0	0	0	0	0	0	0	0	0	0	0	0	0	0	0	0	0	k__Bacteria; p__Armatimonadetes; c__unidentified; o__unidentified; f__unidentified; g__unidentified; s__unidentified
OTU_10788	0	0	0	0	0	0	0	0	0	0	0	0	0	0	0	0	0	0	0	0	4.89e-05	0	0	0	0	0	0	0	0	0	0	0	0	0	0	0	0	0	0	0	0	0	0	0	0	0	0	k__Bacteria; p__Gemmatimonadetes; c__Gemmatimonadetes; o__Gemmatimonadales; f__Gemmatimonadaceae; g__unidentified; s__unidentified
OTU_10789	0	0	0	0	0	0	0	0	0	0	0	0	0	0	0	0	0	1.63e-05	0	1.63e-05	0	0.000635821	1.63e-05	0	0	0	0	0	0	0	1.63e-05	0	0	0	0	0	0	0	0	0	0	0	0	0	0	0	0	k__Bacteria; p__Cyanobacteria; c__Cyanobacteria; o__SubsectionI; f__FamilyI
OTU_1079	0	0	0	0	0	0	0	0	0	0	0	0	0	0	0	0	0	0	0	0	0	0	0	0	0	0	0	0	0	0	0	0	0	0	0	0	0	6.52e-05	0	0	0	0	0	0	0	0	0	k__Bacteria; p__Proteobacteria; c__Betaproteobacteria; o__Burkholderiales; f__Comamonadaceae; g__Corticibacter; s__unidentified
OTU_10790	0	0	0	0	0	0	0	0	0	0	0	0	0	0	0	0	0	0	0	0	0	4.89e-05	0	0	0	0	0	0	0	0	0	0	0	0	0	0	0	0	0	0	0	0	0	0	0	0	0	k__Bacteria; p__Cyanobacteria; c__Cyanobacteria; o__SubsectionIII; f__FamilyI; g__Oscillatoria; s__unidentified
OTU_10791	0	0	0	0	0	0	0	0	0	0	0	0	0	0	0	0	0	0	0	0	0	1.63e-05	0	0	0	0	0	0	0	0	0	0	0	0	0	0	0	0	0	0	0	0	0	0	0	0	0	k__Bacteria; p__Firmicutes; c__Clostridia; o__Clostridiales; f__Ruminococcaceae; g__Ruminococcaceae_UCG-013
OTU_10792	0	0	0	0	0	0	0	0	0	0	0	0	0	0	0	0	0	0	0	0	0	9.78e-05	0	0	0	0	0	0	0	0	0	0	0	0	0	0	0	0	0	0	0	0	0	0	0	0	0	k__Bacteria; p__Cyanobacteria; c__Cyanobacteria; o__SubsectionIII; f__FamilyI; g__Prochlorothrix; s__unidentified
OTU_10793	0	0	0	0	0	0	0	0	0	0	0	0	0	0	0	0	0	0	0	0	0	0	8.15e-05	0	0	0	0	0	0	0	0	0	0	0	0	0	0	0	0	0	0	0	0	0	0	0	0	k__Bacteria; p__Chloroflexi; c__SHA-26; o__unidentified; f__unidentified; g__unidentified; s__unidentified
OTU_10794	0	0	0	0	0	0	0	0	0	0	0	0	0	0	0	0	0	0	0	0	0	0	0.000130425	0	0	0	0	0	0	0	0	0	0	0	0	0	0	0	0	0	0	0	0	0	0	0	0	k__Bacteria; p__Chloroflexi; c__Ktedonobacteria; o__C0119; f__unidentified; g__unidentified; s__unidentified
OTU_10795	0	0	0	0	0	0	0	0	0	0	0	0	0	0	0	0	0	0	0	0	0	0	0.000228244	0	0	0	0	0	0	0	0	0	0	0	0	0	0	0	0	0	0	0	0	0	0	0	0	k__Bacteria; p__Chloroflexi; c__JG37-AG-4; o__unidentified; f__unidentified; g__unidentified; s__unidentified
OTU_10796	0	0	0	0	0	0	0	0	1.63e-05	0	0	0	0	0	0	1.63e-05	0	0	0	0	0	0	0	0	1.63e-05	0	0	0	0	0	0	0	0	0	0	0	0	0	0	0	0	0	1.63e-05	0	0	0	0	k__Bacteria; p__Gemmatimonadetes; c__Gemmatimonadetes; o__Gemmatimonadales; f__Gemmatimonadaceae; g__unidentified; s__unidentified
OTU_10797	0	0	0	0	0	0	0	0	0	0	0	1.63e-05	6.52e-05	0	0	1.63e-05	0	0	0	1.63e-05	0	0	1.63e-05	0	0	0	0	0	0	0	3.26e-05	0	0	0	0	0	0	0	1.63e-05	1.63e-05	1.63e-05	0	0	0	0	0	0	k__Bacteria; p__Chloroflexi; c__JG30-KF-CM66; o__unidentified; f__unidentified; g__unidentified; s__unidentified
OTU_10798	0	0	0	0	0	0	0	0	0	0	0	0	0	0	0	0	0	0	0	0	0	0	0	0	0	0	0	0	0	0	0	0	0	0	6.52e-05	0	0	0	0	0	0	0	0	0	0	0	0	k__Bacteria; p__Firmicutes; c__Clostridia; o__Clostridiales; f__Ruminococcaceae; g__Ruminococcaceae_NK4A214_group; s__unidentified
OTU_10799	0	0	0	0	0	0	0	0	0	0	0	0	0	0	0	0	0	0	0	0	0	0	0	0	0	0	0	0	0	0	0	0	0	0	0	0	0.00554306	0.000277153	0	0	0	0	0	0	0	0	0	k__Bacteria; p__Firmicutes; c__Clostridia; o__Clostridiales; f__Peptostreptococcaceae; g__Eubacterium_yurii_group; s__unidentified
OTU_108	0	0	0	0	0	0	0	0	0	0	0	0	1.63e-05	1.63e-05	0	1.63e-05	0	1.63e-05	0	0	1.63e-05	0	0	0	3.26e-05	0	0	0	0	0	0	0	0	0	0	0	0	0	1.63e-05	0	1.63e-05	4.89e-05	0	0	0	0	0	k__Bacteria; p__Gemmatimonadetes; c__Gemmatimonadetes; o__Gemmatimonadales; f__Gemmatimonadaceae; g__unidentified; s__unidentified
OTU_1080	0	0	0	0	0	0	0	0	0	0	0	0	0	0	0	0	0	0	0	0	0	0	0	0	0	0	0	0	0	0	0	0	0	0	0	0	0	1.63e-05	0	0	0	0	0	0	0	0	0	k__Bacteria; p__Proteobacteria; c__Deltaproteobacteria; o__Desulfobacterales; f__Desulfobulbaceae; g__Desulfobulbus; s__unidentified
OTU_10800	0	0	0	0	0	0	0	0	0	0	0	0	0	0	0	0	0	0	0	0	0	0	0	0	0	0	0	0	0	0	0	0	0	0	0	0	0	0.000163031	0	0	0	0	0	0	0	0	0	k__Bacteria
OTU_10801	0	0	0	0	0	0	0	0	0	0	0	0	0	0	0	0	0	0	0	0	0	0	0	0	0	0	0	0	0	0	0	0	0	0	0	0	0	8.15e-05	0	0	0	0	0	0	0	0	0	k__Bacteria; p__Synergistetes; c__Synergistia; o__Synergistales; f__Synergistaceae; g__Fretibacterium; s__Synergistales_bacterium_canine_oral_taxon_094
OTU_10802	4.89e-05	4.89e-05	0	0	0	0	0	0.000277153	1.63e-05	1.63e-05	0	0	3.26e-05	6.52e-05	0	0	0	0	3.26e-05	8.15e-05	6.52e-05	0.000179334	0	0	0	0	0	0	0	0	0.000929277	0	0	0	3.26e-05	0	0	1.63e-05	0.000521699	6.52e-05	0	4.89e-05	0	0.00047279	1.63e-05	0	0	k__Bacteria; p__Cyanobacteria; c__Chloroplast; o__Pseudotsuga_menziesii_Douglas-fir; f__Pseudotsuga_menziesii_Douglas-fir; g__Pseudotsuga_menziesii_Douglas-fir; s__Pseudotsuga_menziesii_Douglas-fir
OTU_10803	3.26e-05	0	0	0	0	0	0	0	3.26e-05	3.26e-05	1.63e-05	0	1.63e-05	1.63e-05	1.63e-05	1.63e-05	0	0	0	1.63e-05	0	0	0	0	1.63e-05	0	0	0	0	0	0	0	0	0	0	0	0	0	0.000195637	0	0	0	0	0	0	0	0	k__Bacteria; p__Actinobacteria; c__Acidimicrobiia; o__Acidimicrobiales; f__Iamiaceae; g__Iamia; s__unidentified
OTU_10804	0	0	0	0	0	0	0	0	0	0	0	0	0	1.63e-05	0	3.26e-05	0	0	0	0	0	0	0	0	0	0	0	0	0	0	0	0	0	0	0	0	0	0	4.89e-05	1.63e-05	0	0	0	0	0	0	0	k__Bacteria; p__Chloroflexi; c__TK10; o__unidentified; f__unidentified; g__unidentified; s__unidentified
OTU_10805	0	0	0	0	0	0	0	0	0	0	0	0	0	0	0	0	0	0	0	0	0	0	0	0	0	0	0	0	0	0	0	0	0	0	0	0	0	0	0	0	0	0	0	1.63e-05	8.15e-05	0	0	k__Bacteria; p__Chloroflexi; c__Thermomicrobia; o__JG30-KF-CM45; f__unidentified; g__unidentified; s__unidentified
OTU_10806	0	0	0	0	0	0	0	0	0	0	0	0	0	0	0	0	0	0	0	0	0	0	0	0	0	0	0	0	0	0	0	0	0	0	0	0	0	0	0	0	0	0	0	0	4.89e-05	0	0	k__Bacteria; p__Gemmatimonadetes; c__Gemmatimonadetes; o__Gemmatimonadales; f__Gemmatimonadaceae; g__unidentified; s__unidentified
OTU_10807	0	0	0	0	0	0	0	0	0	0	0	0	0	0	0	0	0	0	0	0	0	0	0	0	0	0	0	0	0	0	0	0	0	0	0	0	0	0	0	0	0	0	0	0	0	0	3.26e-05	k__Bacteria; p__Firmicutes; c__Clostridia; o__Clostridiales; f__Ruminococcaceae; g__Eubacterium_coprostanoligenes_group; s__unidentified
OTU_10808	0	6.52e-05	0	1.63e-05	4.89e-05	0	0	0	0	0	0	0	0	0	0	0	0	0	0	0	0	0	0	0	0	0	0	0	0	0	0	0	0	0	0	0	0	0	0	0	0	0	0	0	0	0	0	k__Bacteria; p__Firmicutes; c__Clostridia; o__Clostridiales; f__Lachnospiraceae
OTU_10809	0	1.63e-05	0	3.26e-05	0	0	0	0	0	0	0	0	0	0	0	0	0	0	0	0	0	0	0	0	0	0	0	0	0	0	0	0	0	0	0	0	0	0	0	0	0	0	0	0	0	0	0	k__Bacteria; p__Firmicutes; c__Clostridia; o__Clostridiales; f__Ruminococcaceae; g__Eubacterium_coprostanoligenes_group; s__unidentified
OTU_1081	0	0	0	0	0	0	0	0	0	0	0	0	0	0	0	0	0	0	0	0	0	0	0	0	0	0	0	0	0	0	0	0	0	0	0	0	0	4.89e-05	0	0	0	0	0	0	0	0	0	k__Bacteria; p__Spirochaetae; c__Spirochaetes; o__Spirochaetales; f__Spirochaetaceae; g__Treponema_2; s__Treponema_sp._canine_oral_taxon_350
OTU_10810	0	0.00329323	0.000782549	0.00194007	0.00172813	0.00187486	0.000880368	0	0.000228244	3.26e-05	0.000701034	0	0.000619518	1.63e-05	0.000391275	0.000114122	0	0	0	0	0	0.000782549	0.00120643	4.89e-05	0	0.000179334	0	1.63e-05	1.63e-05	0.000440184	0	0.000440184	1.63e-05	0	8.15e-05	6.52e-05	0	1.63e-05	0	8.15e-05	0.000864065	0	0	4.89e-05	0	6.52e-05	0	k__Bacteria; p__Firmicutes; c__Clostridia; o__Clostridiales; f__Lachnospiraceae; g__Roseburia; s__unidentified
OTU_10811	0	0	0	4.89e-05	0	1.63e-05	1.63e-05	0	0	0	0	0	0	0	0	0	0	0	0	0	0	0	0	0	0	0	0	0	0	0	0	0	0	0	0	0	0	0	0	0	0	0	0	0	0	0	0	k__Bacteria; p__Firmicutes; c__Clostridia; o__Clostridiales; f__Christensenellaceae
OTU_10812	0	0	0	3.26e-05	0	0	0	0	0	0	0	0	0	0	0	0	0	0	0	0	0	0	0	0	0	0	0	0	0	0	0	0	0	0	1.63e-05	0	0	0	0	0	0	0	0	0	0	0	0	k__Bacteria; p__Firmicutes; c__Clostridia; o__Clostridiales; f__Ruminococcaceae
OTU_10813	0	0	0	0	3.26e-05	0	0	0	0	0	0	0	0	0	0	0	0	0	0	0	0	0	0	0	0	0	0	0	0	0	0	0	0	0	0	0	0	0	0	0	0	0	0	0	0	0	0	k__Bacteria; p__Firmicutes; c__Clostridia; o__Clostridiales; f__Ruminococcaceae; g__Ruminococcaceae_UCG-014
OTU_10814	0	0	0	0	1.63e-05	0	0	0	0	0	0	0	0	0	0	0	0	0	0	0	0	0	0	0	0	0	0	0	0	0	0	0	0	0	1.63e-05	0	0	0	0	0	0	0	0	0	0	0	0	k__Bacteria; p__Proteobacteria; c__Betaproteobacteria; o__Burkholderiales; f__Alcaligenaceae; g__Parasutterella; s__unidentified
OTU_10815	0	0	0	0	0	3.26e-05	0	0	0	0	0	0	0	0	0	0	0	0	0	0	0	0	0	0	0	0	0	0	0	0	0	0	0	0	0	0	0	0	0	0	0	0	0	0	0	0	0	k__Bacteria; p__Saccharibacteria; c__Unknown_Class; o__Unknown_Order; f__Unknown_Family; g__Candidatus_Saccharimonas; s__unidentified
OTU_10816	0	0	0	0	0	0	3.26e-05	0	0	0	0	0	0	0	0	0	0	0	0	0	0	0	0	0	0	0	0	0	0	0	0	0	0	0	0	0	0	3.26e-05	0	0	0	0	0	0	0	0	0	k__Bacteria; p__Firmicutes; c__Clostridia; o__Clostridiales; f__Christensenellaceae; g__unidentified; s__unidentified
OTU_10817	1.63e-05	0	0	0	0	0	0	0	0	0	0	0	0	1.63e-05	0	0	0	0	0	0	0	0	0	0	0	0	0	0	0	0	0	0	0	0	0	0	0	0	0	0	0	0	3.26e-05	0	0	0	0	k__Bacteria; p__Firmicutes; c__Clostridia; o__Clostridiales; f__Ruminococcaceae; g__Ruminococcaceae_UCG-014; s__unidentified
OTU_10818	3.26e-05	0	0	0	0	0	0	0	0	0	0	0	0	0	0	0	0	0	0	0	0	0	0	0	0	0	0	0	0	0	0	0	0	0	0	0	0	0	0	0	0	0	0	0	0	0	3.26e-05	k__Bacteria
OTU_10819	0	0	0	0	0	0	0	0	1.63e-05	0	0	1.63e-05	0	0	0	0	0	0	0	0	0	0	0	0	0	0	0	0	0	0	0	0	0	0	0	0	0	0	0	0	1.63e-05	0	0	0	0	0	0	k__Bacteria; p__Proteobacteria; c__Deltaproteobacteria; o__Bdellovibrionales; f__Bdellovibrionaceae; g__OM27_clade; s__unidentified
OTU_1082	0	0	0	0	0	0	0	0	0	0	0	0	0	0	0	0	0	0	0	0	0	0	0	0	0	0	0	0	0	0	0	0	0	0	0	0	0	6.52e-05	0	0	0	0	0	0	0	0	0	k__Bacteria; p__Proteobacteria; c__Betaproteobacteria; o__Neisseriales; f__Neisseriaceae; g__Aquaspirillum; s__unidentified
OTU_10820	3.26e-05	0	0	0	0	0	0	0	3.26e-05	0	4.89e-05	0	0	3.26e-05	1.63e-05	3.26e-05	0	0	0	0	0	0	0	0	0	0	0	0	0	0	0	0	0	0	0	0	0	0	0	0	0	1.63e-05	0	0	0	0	0	k__Bacteria; p__Actinobacteria; c__Acidimicrobiia; o__Acidimicrobiales; f__unidentified; g__unidentified; s__unidentified
OTU_10821	0	0	0	0	0	0	0	0	1.63e-05	0	0	0	0	0	0	0	0	0	0	0	0	0	0	0	0	0	0	0	0	0	0	0	0	0	0	0	0	0	0	0	0	0	0	0	0	0	0	k__Bacteria; p__Saccharibacteria; c__unidentified; o__unidentified; f__unidentified; g__unidentified; s__unidentified
OTU_10822	0	0	0	0	0	0	0	0	3.26e-05	0	0	0	0	4.89e-05	0	0	1.63e-05	0	0	0	0	1.63e-05	0	0	0	0	0	0	1.63e-05	0	0	0	0	0	0	0	0	0	0	0	0	0	0	0	0	0	0	k__Bacteria; p__Firmicutes; c__Clostridia; o__Clostridiales; f__Ruminococcaceae; g__Oscillibacter; s__unidentified
OTU_10823	0	0	0	0	0	0	0	0	3.26e-05	0	0	0	0	0	0	0	0	0	0	0	1.63e-05	0	0	0	0	0	0	0	1.63e-05	0	0	0	0	0	0	0	0	0	0	0	0	0	0	0	0	0	0	k__Bacteria; p__Saccharibacteria; c__Unknown_Class; o__Unknown_Order; f__Unknown_Family; g__Candidatus_Saccharimonas; s__unidentified
OTU_10824	0	0	0	0	0	0	0	0	0	0	0	0	0	0	1.63e-05	0	0	0	0	0	0	0	0	0	0	0	0	0	0	0	0	0	0	0	0	0	0	0	0	0	0	0	0	0	0	0	0	k__Bacteria; p__Chloroflexi; c__TK10; o__unidentified; f__unidentified; g__unidentified; s__unidentified
OTU_10825	0	0	0	0	0	0	0	0	0	0	3.26e-05	0	0	0	0	0	0	0	0	0	0	0	0	0	0	0	0	0	0	0	0	0	0	0	0	0	0	0	0	0	0	0	0	0	0	0	0	k__Bacteria; p__Proteobacteria; c__Deltaproteobacteria; o__Desulfurellales; f__Desulfurellaceae; g__H16
OTU_10826	0	0	0	0	0	0	0	0	0	0	1.63e-05	0	0	1.63e-05	1.63e-05	1.63e-05	0	0	0	0	0	0	0	0	0	0	0	0	0	0	0	0	0	0	0	0	0	0	0	0	0	0	0	0	0	0	0	k__Bacteria; p__Armatimonadetes; c__Fimbriimonadia; o__Fimbriimonadales; f__Fimbriimonadaceae; g__unidentified; s__unidentified
OTU_10827	0	0	0	0	0	0	0	0	0	0	0	3.26e-05	0	3.26e-05	3.26e-05	0	0	0	0	0	0	0	0	0	0	0	0	0	0	0	0	0	0	0	0	0	0	0	0	3.26e-05	0	0	0	0	0	0	0	k__Bacteria; p__Chloroflexi; c__Thermomicrobia; o__JG30-KF-CM45; f__unidentified; g__unidentified; s__unidentified
OTU_10828	1.63e-05	0	0	0	0	0	0	0	4.89e-05	0	0	3.26e-05	3.26e-05	4.89e-05	0	3.26e-05	0	8.15e-05	6.52e-05	0.000114122	4.89e-05	0	0	0	0	0	0	0	0	0	0.000130425	1.63e-05	0	0	0	0	0	0	3.26e-05	0	3.26e-05	0	0	0	1.63e-05	0	0	k__Bacteria; p__Chloroflexi; c__Anaerolineae; o__Anaerolineales; f__Anaerolineaceae; g__unidentified; s__unidentified
OTU_10829	0	0	0	0	0	0	0	0	0	0	0	1.63e-05	1.63e-05	1.63e-05	0	0	0	0	0	0	0	0	0	0	0	0	0	0	0	0	0	0	0	0	0	0	0	0	0	0	0	0	0	0	0	0	0	k__Bacteria; p__Gemmatimonadetes; c__Gemmatimonadetes; o__Gemmatimonadales; f__Gemmatimonadaceae; g__unidentified; s__unidentified
OTU_1083	0	0	0	0	0	0	0	0	0	0	0	0	0	0	0	0	0	1.63e-05	1.63e-05	0	0	0	0	0	0	0	0	0	0	0	1.63e-05	0	0	0	0	0	0	0	3.26e-05	0	0	0	0	0	0	0	0	k__Bacteria; p__Proteobacteria; c__Deltaproteobacteria; o__Myxococcales; f__Archangiaceae; g__Anaeromyxobacter; s__unidentified
OTU_10830	0	0	0	0	0	0	0	0	0	0	0	3.26e-05	0	0	0	0	0	0	0	0	0	0	0	0	0	0	0	0	0	0	0	0	0	0	0	0	0	0	0	0	0	0	0	0	0	0	0	k__Bacteria
OTU_10831	0	0	0	0	0	0	0	0	0	0	0	1.63e-05	1.63e-05	0	1.63e-05	3.26e-05	0	0	0	0	0	0	0	0	0	0	0	0	1.63e-05	0	0	0	0	0	0	0	0	0	0	1.63e-05	1.63e-05	0	0	0	0	0	0	k__Bacteria; p__Chloroflexi; c__S085; o__unidentified; f__unidentified; g__unidentified; s__unidentified
OTU_10832	0	0	0	0	0	0	0	0	0	0	0	3.26e-05	0	0	0	0	0	0	0	0	0	0	0	0	0	0	0	0	0	0	0	0	0	0	0	0	0	0	0	0	0	0	0	0	0	0	0	k__Bacteria; p__Proteobacteria; c__Deltaproteobacteria; o__Bdellovibrionales; f__Bdellovibrionaceae; g__OM27_clade; s__unidentified
OTU_10833	0	0	0	0	0	0	0	0	0	0	0	0	3.26e-05	0	0	0	0	0	0	0	0	0	0	0	0	0	0	0	0	0	0	0	0	0	0	0	0	0	0	0	0	0	0	0	0	0	0	k__Bacteria; p__Firmicutes; c__Clostridia; o__Clostridiales; f__Family_XIII
OTU_10834	0	0	0	0	0	0	0	0	0	0	0	0	3.26e-05	0	0	0	0	0	0	0	0	0	0	0	0	3.26e-05	0	0	0	0	0	0	0	0	1.63e-05	0	0	0	0	0	0	0	0	0	0	0	0	k__Bacteria; p__Firmicutes; c__Clostridia; o__Clostridiales; f__Ruminococcaceae
OTU_10835	0	0	0	0	0	0	0	0	0	0	0	1.63e-05	3.26e-05	0	1.63e-05	1.63e-05	0	0	0	0	1.63e-05	0	0	0	0	0	0	0	0	0	0	0	0	0	0	0	0	0	0	1.63e-05	0	0	0	0	0	0	0	k__Bacteria; p__Chloroflexi; c__JG30-KF-CM66; o__unidentified; f__unidentified; g__unidentified; s__unidentified
OTU_10836	0	0	0	0	0	0	0	0	1.63e-05	0	0	0	0	1.63e-05	0	0	0	0	0	0	0	0	0	0	0	0	0	0	0	0	0	0	0	0	0	0	0	0	0	0	0	0	0	0	0	0	0	k__Bacteria; p__Armatimonadetes; c__Fimbriimonadia; o__Fimbriimonadales; f__Fimbriimonadaceae; g__unidentified; s__unidentified
OTU_10838	0	0	0	0	0	0	0	0	0	0	0	0	0	1.63e-05	0	0	0	0	0	0	0	0	0	0	0	0	0	0	0	0	0	0	0	0	0	0	0	0	0	0	0	0	0	0	0	0	0	k__Bacteria; p__Chloroflexi; c__Thermomicrobia; o__JG30-KF-CM45; f__unidentified; g__unidentified; s__unidentified
OTU_10839	0	0	0	0	0	0	0	0	8.15e-05	8.15e-05	0	1.63e-05	0	0.00021194	4.89e-05	0	0	0	0	0	0	1.63e-05	0	0	0	0	0.000130425	4.89e-05	3.26e-05	0	0	0	0	0	0	0	0	0	0	0	0	0.000163031	0	0	0	0	0	k__Bacteria; p__Firmicutes; c__Clostridia; o__Clostridiales; f__Lachnospiraceae
OTU_1084	0	0	0	0	0	0	0	0	0	0	0	0	0	0	0	0	0	1.63e-05	3.26e-05	0	0	0	0	0	0	0	0	0	0	0	1.63e-05	0	0	0	0	0	0	0	4.89e-05	0	0	0	0	0	0	0	0	k__Bacteria; p__Proteobacteria; c__Gammaproteobacteria
OTU_10840	0	0	0	0	0	0	0	0	0	0	1.63e-05	0	0	0	1.63e-05	0	0	0	0	0	0	0	0	0	0	0	1.63e-05	0	0	0	0	3.26e-05	0	0	0	0	0	0	1.63e-05	1.63e-05	0	0	0	0	0	0	0	k__Bacteria; p__Armatimonadetes; c__Fimbriimonadia; o__Fimbriimonadales; f__Fimbriimonadaceae; g__unidentified; s__unidentified
OTU_10841	0	0	0	0	0	0	0	0	0	0	0	0	0	0	1.63e-05	0	0	0	0	0	0	0	0	0	0	0	0	0	0	0	0	0	0	0	0	0	0	0	0	0	0	0	0	0	0	0	0	k__Bacteria; p__Firmicutes; c__Clostridia; o__Clostridiales; f__Ruminococcaceae
OTU_10843	0	0	0	0	0	0	0	0	0	0	0	0	0	0	0	1.63e-05	0	0	0	0	0	0	0	0	0	0	0	0	0	0	0	0	0	0	0	0	0	0	0	0	0	0	0	0	0	0	0	k__Bacteria; p__Proteobacteria
OTU_10844	0	0	0	0	0	0	0	0	0	0	0	0	0	0	0	1.63e-05	0	0	0	0	0	0	0	0	0	0	0	0	0	0	0	0	0	0	0	0	0	0	0	0	0	0	0	0	0	0	0	k__Bacteria; p__Proteobacteria; c__Betaproteobacteria
OTU_10845	0	0	0	0	0	0	0	0	0	0	0	0	0	0	0	0	0	0	3.26e-05	0	0	0	0	0	0	0	0	0	0	0	0	0	0	0	0	0	0	0	0	0	0	0	3.26e-05	0	0	0	0	k__Bacteria; p__Actinobacteria; c__Acidimicrobiia; o__Acidimicrobiales
OTU_10846	0	0	0	0	0	0	0	0	0	0	0	0	0	0	0	0	0	4.89e-05	3.26e-05	3.26e-05	0	0	0	0	0	0	0	0	0	0	3.26e-05	0	0	0	0	0	0	0	0	0	0	0	0	0	0	0	0	k__Bacteria; p__Chloroflexi; c__SBR2076; o__unidentified; f__unidentified; g__unidentified; s__unidentified
OTU_10847	0	0	0	0	0	0	0	0	0	0	0	0	0	0	0	0	0	6.52e-05	0	3.26e-05	0	0	0	0	0	0	0	0	0	0	1.63e-05	0	0	0	0	0	0	0	0	0	0	0	0	0	0	0	0	k__Bacteria; p__Chloroflexi; c__Anaerolineae; o__Anaerolineales; f__Anaerolineaceae; g__uncultured; s__anaerobic_bacterium_MO-CFX2
OTU_10848	0	0	0	0	0	0	0	0	0	0	0	0	0	0	0	0	0	0	0	1.63e-05	0	0	0	0	0	0	0	0	0	0	1.63e-05	0	0	0	0	0	0	0	0	0	0	0	0	0	0	0	0	k__Bacteria; p__Firmicutes; c__Clostridia; o__Clostridiales; f__Heliobacteriaceae
OTU_10849	0	0	0	0	0	0	0	0	0	0	0	0	0	0	0	0	0	1.63e-05	0	0	0	0	0	0	0	0	0	0	0	0	0	0	0	0	0	0	0	0	3.26e-05	0	0	0	0	0	0	0	0	k__Bacteria; p__Firmicutes; c__Clostridia; o__Clostridiales; f__Family_XIII; g__Eubacterium_brachy_group; s__unidentified
OTU_1085	0	0	0	0	0	0	0	0	0	0	0	0	0	0	1.63e-05	0	0	0	0	0	0	0	0	0	0	0	0	0	0	0	0	0	0	0	0	0	0	0	6.52e-05	0	0	0	0	0	0	0	0	k__Bacteria; p__Proteobacteria; c__Deltaproteobacteria; o__Desulfurellales; f__Desulfurellaceae; g__H16; s__unidentified
OTU_10850	0	0	0	0	0	0	0	0	0	0	0	0	0	0	0	0	0	0	6.52e-05	0	0	0	0	0	0	0	0	0	0	0	0	0	0	0	0	0	0	0	0	0	0	0	0	0	0	0	0	k__Bacteria; p__Proteobacteria
OTU_10851	0	0	0	0	0	0	0	0	1.63e-05	0	0	0	1.63e-05	0	0	4.89e-05	0	0	1.63e-05	0	0	0	0	0	1.63e-05	0	0	0	0	0	3.26e-05	0	0	0	0	0	0	0	0	0	0	0	0	0	0	0	0	k__Bacteria; p__Proteobacteria; c__Alphaproteobacteria; o__Rhodospirillales; f__MSB-1E8; g__unidentified; s__unidentified
OTU_10852	0	0	0	0	0	0	0	0	0	0	0	0	0	0	0	0	0	0	1.63e-05	0	3.26e-05	0	0	0	0	0	0	0	0	0	0	0	0	0	0	0	0	0	0	0	0	0	0	0	4.89e-05	0	3.26e-05	k__Bacteria; p__Actinobacteria; c__Acidimicrobiia; o__Acidimicrobiales; f__unidentified; g__unidentified; s__unidentified
OTU_10853	0	0	0	0	0	0	0	0	0	0	0	0	0	0	0	0	0	1.63e-05	8.15e-05	0	3.26e-05	1.63e-05	0	0	0	0	0	0	0	0	6.52e-05	0	0	0	0	0	0	0	1.63e-05	0	0	0	0	0	0	0	0	k__Bacteria; p__Firmicutes; c__Clostridia; o__Clostridiales; f__Ruminococcaceae; g__Ruminiclostridium_1; s__unidentified
OTU_10854	0	0	0	0	0	0	0	0	0	0	0	0	0	0	0	0	0	9.78e-05	0.000114122	3.26e-05	9.78e-05	0	0	0	0	0	0	0	0	0	9.78e-05	0	0	0	0	0	0	0	6.52e-05	0	0	0	0	0	0	0	0	k__Bacteria; p__Chloroflexi; c__SJA-15; o__unidentified; f__unidentified; g__unidentified; s__unidentified
OTU_10855	0	0	0	0	0	0	0	0	0	0	0	0	0	0	0	0	0	0	0	3.26e-05	1.63e-05	0	0	0	0	0	0	0	0	0	3.26e-05	0	0	0	0	0	0	0	0	0	0	0	0	0	0	0	0	k__Bacteria; p__Cyanobacteria; c__Melainabacteria; o__Gastranaerophilales; f__unidentified; g__unidentified; s__unidentified
OTU_10856	0	0	0	0	0	0	0	0	0	0	0	0	0	0	0	0	0	0	0	1.63e-05	3.26e-05	0	0	0	0	0	0	0	0	0	0	0	0	0	0	0	0	0	0	0	0	0	0	0	0	0	0	k__Bacteria; p__Firmicutes; c__Clostridia; o__Clostridiales; f__Family_XIII; g__Eubacterium_saphenum_group; s__unidentified
OTU_10857	0	0	0	0	0	0	0	0	0	0	0	0	0	0	0	0	0	0	0	4.89e-05	0	0	1.63e-05	0	0	0	0	0	0	0	0	0	0	0	0	0	0	0	0	0	0	0	0	0	0	0	0	k__Bacteria; p__Chloroflexi; c__SJA-15; o__unidentified; f__unidentified; g__unidentified; s__unidentified
OTU_10858	0	0	0	0	0	0	0	0	0	0	0	0	0	0	1.63e-05	0	0	0.000228244	0.000130425	0.000114122	0.000114122	0	0	0	0	0	0	0	0	0	0.000163031	0	0	0	0	0	0	0	0.000130425	0	0	0	0	0	0	0	0	k__Bacteria; p__Acidobacteria; c__Solibacteres; o__Solibacterales; f__Solibacteraceae_Subgroup_3; g__Candidatus_Solibacter; s__unidentified
OTU_10859	0	0	0	0	0	0	0	0	1.63e-05	0	0	0	0	0	0	0	0	0	0	0	1.63e-05	0	0	0	0	0	0	0	0	0	1.63e-05	0	0	0	0	0	0	0	0	0	0	0	0	0	0	0	0	k__Bacteria; p__Saccharibacteria
OTU_1086	0	0	0	0	0	0	0	0	0	0	0	0	0	0	3.26e-05	0	0	0	0	0	0	0	0	0	0	0	0	0	0	0	0	0	0	0	0	0	0	0	9.78e-05	0	0	0	0	0	0	0	0	k__Bacteria; p__Gemmatimonadetes; c__S0134_terrestrial_group; o__unidentified; f__unidentified; g__unidentified; s__unidentified
OTU_10860	0	0	0	0	0	4.89e-05	0	0	1.63e-05	1.63e-05	1.63e-05	0	0	0	0	0	0	0	0	0	1.63e-05	0	0	0	0	0	0	0	0	0	0	0	0	0	3.26e-05	0	0	0	0	0	0	0	0	0	1.63e-05	4.89e-05	0	k__Bacteria; p__Saccharibacteria
OTU_10861	0	0	0	0	0	0	0	0	0	0	0	0	0	0	0	0	0	0	0	0	3.26e-05	0	0	0	0	0	0	0	0	0	0	0	0	0	0	0	0	0	0	0	0	0	0	0	0	0	0	k__Bacteria; p__Saccharibacteria
OTU_10862	0	0	0	0	0	0	0	0	0	0	0	0	0	0	0	0	0	0	0	0	4.89e-05	0	0	0	0	0	0	0	0	0	0	0	0	0	0	0	0	0	0	0	0	0	0	0	0	0	0	k__Bacteria; p__Firmicutes; c__Clostridia; o__Clostridiales; f__Family_XIII; g__uncultured
OTU_10863	0	0	0	0	0	0	0	0	0	0	0	0	0	0	0	0	0	0	0	0	4.89e-05	0	0	0	0	0	0	0	0	0	0	0	0	0	0	0	0	0	0	0	0	0	0	0	0	0	0	k__Bacteria; p__SR1_Absconditabacteria; c__unidentified; o__unidentified; f__unidentified; g__unidentified; s__unidentified
OTU_10864	0	0	0	0	0	0	0	0	0	0	0	0	0	0	0	0	0	0	0	0	0	3.26e-05	0	0	0	0	0	0	0	0	0	0	0	0	0	0	0	0	0	0	0	0	0	0	0	0	0	k__Bacteria; p__Cyanobacteria; c__Cyanobacteria
OTU_10865	0	0	0	0	0	0	0	0	0	0	0	0	0	0	0	0	0	0	0	0	0	0.000146728	0	0	0	0	0	0	0	0	0	0	0	0	0	0	0	0	0	0	0	0	0	0	0	0	0	k__Bacteria; p__Cyanobacteria; c__Cyanobacteria; o__SubsectionIII; f__FamilyI
OTU_10866	0	0	0	0	0	0	0	0	0	0	0	0	0	0	0	0	0	0	0	0	0	1.63e-05	0	0	0	0	0	0	0	0	0	0	0	0	0	0	0	0	0	0	0	0	0	0	0	0	0	k__Bacteria; p__Actinobacteria; c__Acidimicrobiia; o__Acidimicrobiales; f__Acidimicrobiaceae; g__CL500-29_marine_group; s__unidentified
OTU_10867	0	0	0	0	0	0	0	0	0	0	0	0	0	0	0	0	0	0	0	0	0	9.78e-05	0	0	0	0	0	0	0	0	0	0	0	0	0	0	0	0	0	0	0	0	0	0	0	0	0	k__Bacteria; p__Cyanobacteria; c__Chloroplast
OTU_10868	0	0	0	0	0	0	0	0	0	0	0	0	0	0	0	0	0	0	0	0	0	6.52e-05	0	0	0	0	0	0	0	0	0	0	0	0	0	0	0	0	0	0	0	0	0	0	0	0	0	k__Bacteria; p__Cyanobacteria; c__Cyanobacteria; o__SubsectionI; f__FamilyI; g__Microcystis; s__unidentified
OTU_10869	0	0	0	1.63e-05	0	0	0	0	0	0	0	0	0	0	0	0	0	0	0	0	0	3.26e-05	0	0	0	0	0	0	0	0	0	0	0	0	0	0	0	0	0	0	0	0	0	0	0	0	0	k__Bacteria; p__Firmicutes; c__Clostridia; o__Clostridiales; f__Ruminococcaceae; g__Ruminococcaceae_UCG-010; s__unidentified
OTU_1087	0	0	0	0	0	0	0	0	0	0	0	0	0	0	0	0	0	0	0	0	0	0	0	0	0	0	0	0	0	0	0	0	0	0	0	0	0	0	4.89e-05	0	0	0	0	0	0	0	0	k__Bacteria; p__Proteobacteria; c__Alphaproteobacteria
OTU_10870	0	0	0	0	0	0	0	0	1.63e-05	0	1.63e-05	0	0	3.26e-05	0	0	0	0	0	0	0	3.26e-05	0	0	1.63e-05	0	0	0	1.63e-05	1.63e-05	0	0	0	0	0	0	0	0	0	0	0	1.63e-05	0	0	0	0	0	k__Bacteria; p__Firmicutes; c__Clostridia; o__Clostridiales; f__Ruminococcaceae; g__Ruminiclostridium; s__unidentified
OTU_10871	0	0	0	0	0	0	0	0	0	0	0	0	0	0	0	0	0	0	0	0	0	0	3.26e-05	0	0	0	0	0	0	0	0	0	0	0	0	0	0	0	0	0	0	0	0	0	0	0	0	k__Bacteria; p__Chloroflexi; c__JG30-KF-CM66; o__unidentified; f__unidentified; g__unidentified; s__unidentified
OTU_10872	0	0	0	0	0	0	0	0	0	0	0	0	0	0	0	0	0	0	0	0	0	0	0.000114122	0	0	0	0	0	0	0	0	0	0	0	0	0	0	0	0	0	0	0	0	0	0	0	0	k__Bacteria; p__Actinobacteria; c__Acidimicrobiia; o__Acidimicrobiales; f__unidentified; g__unidentified; s__unidentified
OTU_10873	0	0	0	0	0	0	0	0	0	0	0	0	0	0	0	0	0	0	0	0	0	0	6.52e-05	0	0	0	0	0	0	0	0	0	0	0	0	0	0	0	0	0	0	0	0	0	0	0	0	k__Bacteria; p__Chloroflexi; c__JG37-AG-4; o__unidentified; f__unidentified; g__unidentified; s__unidentified
OTU_10874	0	0	0	0	0	0	0	0	0	0	0	0	0	0	0	0	0	0	0	0	0	0	3.26e-05	0	0	0	0	0	0	0	0	0	0	0	0	0	0	0	0	0	0	0	0	0	0	0	0	k__Bacteria; p__Chloroflexi; c__TK10; o__unidentified; f__unidentified; g__unidentified; s__unidentified
OTU_10875	0	0	0	0	0	0	0	0	0	0	0	0	0	0	0	0	0	0	0	0	0	0	6.52e-05	0	0	0	0	0	0	0	0	0	0	0	0	0	0	0	0	0	0	0	0	0	0	0	0	k__Bacteria; p__Gemmatimonadetes; c__Gemmatimonadetes; o__Gemmatimonadales; f__Gemmatimonadaceae; g__unidentified; s__unidentified
OTU_10876	0	0	0	0	0	0	0	0	0	0	0	0	0	0	0	0	0	0	0	0	0	0	4.89e-05	0	0	0	0	0	0	0	0	0	0	0	0	0	0	0	0	0	0	0	0	0	0	0	0	k__Bacteria; p__Chloroflexi; c__Ktedonobacteria; o__C0119; f__unidentified; g__unidentified; s__unidentified
OTU_10877	0	0	0	0	0	0	0	0	0	0	0	0	0	0	0	0	0	0	0	0	0	0	8.15e-05	0	0	0	0	0	0	0	0	0	0	0	0	0	0	0	0	0	0	0	0	0	0	0	0	k__Bacteria; p__Chloroflexi; c__Ktedonobacteria; o__Ktedonobacterales; f__HSB_OF53-F07; g__unidentified; s__unidentified
OTU_10878	0	0	0	0	0	0	0	0	0	0	0	0	0	0	0	0	0	0	0	0	0	0	3.26e-05	0	0	0	0	0	0	0	0	0	0	0	0	0	0	0	0	0	0	0	0	0	0	0	0	k__Bacteria; p__Chloroflexi; c__Ktedonobacteria; o__Thermogemmatisporales; f__1921-2; g__unidentified; s__unidentified
OTU_10879	0	0	0	0	0	0	0	0	0	0	0	0	0	0	0	0	0	0	0	0	0	0	3.26e-05	0	0	0	0	0	0	0	0	0	0	0	0	0	1.63e-05	0	0	0	0	0	0	0	0	0	0	k__Bacteria; p__Firmicutes; c__Clostridia; o__Clostridiales; f__Family_XIII; g__Family_XIII_AD3011_group; s__unidentified
OTU_1088	0	0	0	0	0	0	0	0	0	0	0	0	0	0	0	1.63e-05	0	0	0	0	0	0	0	0	0	0	0	0	0	0	0	1.63e-05	0	0	0	0	0	0	0	1.63e-05	0	0	0	0	0	0	0	k__Bacteria; p__Proteobacteria; c__Deltaproteobacteria; o__Oligoflexales; f__0319-6G20; g__unidentified; s__unidentified
OTU_10880	0	0	0	0	0	0	0	0	0	0	0	0	0	0	0	0	0	0	0	0	0	0	3.26e-05	0	0	0	0	0	0	0	0	0	0	0	0	0	0	0	0	0	0	0	0	0	0	0	0	k__Bacteria; p__Actinobacteria
OTU_10881	0	0	0	0	0	0	0	0	0	0	0	0	0	0	0	0	0	0	0	0	0	0	6.52e-05	0	0	0	0	0	0	0	0	0	0	0	0	0	0	0	0	0	0	0	0	0	0	0	0	k__Bacteria; p__Chloroflexi; c__Ktedonobacteria; o__C0119; f__unidentified; g__unidentified; s__unidentified
OTU_10882	0	0	0	0	0	0	0	0	0	0	0	0	0	0	0	0	0	0	0	0	0	0	4.89e-05	0	0	0	0	0	0	0	0	0	0	0	0	0	0	0	0	0	0	0	0	0	0	0	0	k__Bacteria; p__Chloroflexi; c__Ktedonobacteria
OTU_10883	0	0	0	0	0	0	0	0	0	0	0	0	0	0	0	0	0	0	0	0	0	0	4.89e-05	0	0	0	0	0	0	0	0	0	0	0	0	0	0	0	0	0	0	0	0	0	0	0	0	k__Bacteria; p__Cyanobacteria; c__Cyanobacteria
OTU_10884	0	0	0	0	0	0	0	0	0	0	0	0	1.63e-05	0	0	0	0	0	0	0	0	0	0	0	0	0	3.26e-05	0	0	0	0	0	0	0	0	0	0	0	0	0	0	0	0	0	0	0	0	k__Bacteria; p__Gemmatimonadetes; c__Gemmatimonadetes; o__Gemmatimonadales; f__Gemmatimonadaceae; g__unidentified; s__unidentified
OTU_10885	0	0	0	0	0	0	0	0	0	0	0	0	0	0	0	0	0	0	0	0	0	0	0	0	0	0	0	0	0	0	0	0	0	0	0	0	0	0	0	0	0	0	0	0	1.63e-05	0	0	k__Bacteria; p__Firmicutes; c__Clostridia; o__Clostridiales; f__Eubacteriaceae; g__Eubacterium
OTU_10886	0	0	0	0	0	0	0	0	0	0	0	0	0	0	0	0	0	0	0	0	0	0	0	0	0	0	3.26e-05	0	1.63e-05	0	0	0	0	0	0	0	0	0	0	0	0	0	0	0	1.63e-05	0	0	k__Bacteria; p__Firmicutes; c__Clostridia; o__Clostridiales; f__Family_XIII; g__Mogibacterium; s__unidentified
OTU_10887	0	0	0	0	0	0	0	0	0	0	0	0	0	0	0	0	0	0	0	0	0	0	0	0	0	0	0	0	4.89e-05	0	0	0	0	0	0	0	0	0	0	0	0	0	0	0	0	0	0	k__Bacteria; p__Tectomicrobia; c__Tectomicrobia_Incertae_Sedis; o__Unknown_Order; f__Unknown_Family; g__Candidatus_Entotheonella; s__unidentified
OTU_10888	0	0	0	0	0	0	0	0	0	0	1.63e-05	0	0	0	0	0	0	0	0	0	0	0	0	0	0	0	0	0	0	1.63e-05	0	0	0	0	0	0	0	0	0	0	0	0	0	0	0	0	0	k__Bacteria; p__Firmicutes; c__Clostridia; o__Clostridiales; f__Peptococcaceae; g__uncultured
OTU_10889	0	1.63e-05	0	0	0	0	0	0	0	0	0	0	0	0	0	0	0	0	0	0	0	0	0	0	0	0	0	0	0	0	0	0	0	0	4.89e-05	0	0	3.26e-05	0	0	0	0	0	0	0	0	0	k__Bacteria; p__Firmicutes; c__Clostridia; o__Clostridiales; f__Ruminococcaceae; g__Ruminococcaceae_NK4A214_group; s__unidentified
OTU_1089	0	0	0	0	0	0	0	0	0	0	0	0	0	0	0	0	0	0	0	0	0	0	0	0	0	0	0	0	0	0	0	1.63e-05	0	0	0	0	0	0	0	0	0	0	0	0	0	0	0	k__Bacteria
OTU_10890	0	0	0	0	0	0	0	0	0	0	0	0	0	0	0	0	0	0	0	0	0	0	0	0	0	0	0	0	0	4.89e-05	0	0	0	0	0	0	0	0	0	0	0	0	0	0	0	0	0	k__Bacteria; p__Firmicutes; c__Clostridia; o__Clostridiales; f__Lachnospiraceae; g__Roseburia; s__unidentified
OTU_10891	0	0	0	0	0	0	0	0	0	0	0	0	0	0	0	0	0	0	0	0	0	0	0	0	0	0	0	0	0	0	4.89e-05	0	0	0	0	0	0	0	0	0	0	0	0	0	0	0	0	k__Bacteria; p__Chloroflexi; c__SJA-15; o__unidentified; f__unidentified; g__unidentified; s__unidentified
OTU_10892	0	0	0	0	0	0	0	0	0	0	0	0	0	0	0	0	0	0	0	0	0	0	0	0	0	0	0	0	0	0	6.52e-05	0	0	0	0	0	0	0	1.63e-05	0	0	0	0	0	0	0	0	k__Bacteria; p__Chloroflexi; c__SBR2076; o__unidentified; f__unidentified; g__unidentified; s__unidentified
OTU_10893	0	0	0	0	0	0	0	9.78e-05	0	0	0	0	0	0	0	0	0	0	0	0	0	0	0	0	0	0	0	0	0	0	0	0	0	0	0	4.89e-05	0.016564	0.0328508	0	0	0	0	0	0	0	0	0	k__Bacteria; p__Proteobacteria; c__Epsilonproteobacteria; o__Campylobacterales; f__Campylobacteraceae; g__Campylobacter; s__Campylobacter_sp._feline_oral_taxon_100
OTU_10894	0	0	0	0	0	0	0	0	0	0	0	0	0	0	0	0	0	0	0	0	0	0	0	0	0	0	0	0	0	0	0	0	0	0	0	0	0	6.52e-05	0	0	0	0	0	0	0	0	0	k__Bacteria; p__Saccharibacteria; c__TM7_phylum_sp._canine_oral_taxon_237; o__TM7_phylum_sp._canine_oral_taxon_237; f__TM7_phylum_sp._canine_oral_taxon_237; g__TM7_phylum_sp._canine_oral_taxon_237; s__TM7_phylum_sp._canine_oral_taxon_237
OTU_10895	0	0	0	0	0	0	0	0	0	0	0	0	0	0	0	0	0	0	0	0	0	0	0	0	0	0	0	0	0	0	0	0	0	0	0	0	1.63e-05	6.52e-05	0	0	0	0	0	0	0	0	0	k__Bacteria; p__Synergistetes; c__Synergistia; o__Synergistales; f__Synergistaceae; g__Fretibacterium; s__Synergistales_bacterium_canine_oral_taxon_094
OTU_10896	0	0	0	0	0	0	0	0	0	0	0	0	0	0	0	0	0	0	0	0	0	0	0	0	0	0	0	0	0	0	0	0	0	0	0	0	0	4.89e-05	0	0	0	0	0	0	0	0	0	k__Bacteria; p__Saccharibacteria; c__TM7_phylum_sp._canine_oral_taxon_237; o__TM7_phylum_sp._canine_oral_taxon_237; f__TM7_phylum_sp._canine_oral_taxon_237; g__TM7_phylum_sp._canine_oral_taxon_237; s__TM7_phylum_sp._canine_oral_taxon_237
OTU_10897	0	0	0	0	0	0	0	0	0	0	0	0	0	0	0	0	0	0	0	0	0	0	0	0	0	0	0	0	0	0	0	0	0	0	0	0	0	3.26e-05	0	0	0	0	0	0	0	0	0	k__Bacteria; p__Firmicutes; c__Clostridia; o__Clostridiales; f__Peptostreptococcaceae; g__Proteocatella; s__unidentified
OTU_10898	0	0	0	0	0	0	0	0	0	0	0	0	0	0	0	0	0	0	0	0	0	0	0	0	0	0	0	0	0	0	0	0	0	0	0	0	0	1.63e-05	0	0	0	0	0	0	0	0	0	k__Bacteria; p__Firmicutes; c__Clostridia; o__Clostridiales; f__Family_XII; g__Fusibacter; s__Peptostreptococcaceae_bacterium_feline_oral_taxon_067
OTU_10899	0	0	0	0	0	0	0	0	0	0	0	0	0	0	0	0	0	0	0	0	0	0	0	0	0	0	0	3.26e-05	1.63e-05	0	0	0	0	0	0	0	0	8.15e-05	0	0	0	0	0	0	0	0	0	k__Bacteria; p__Firmicutes; c__Clostridia; o__Clostridiales; f__Family_XIII; g__Eubacterium_nodatum_group; s__unidentified
OTU_109	0	0	0	0	3.26e-05	0	0	0	0	0	0	0	0	0	0	0	0	0	3.26e-05	0	0	0	0	0	0	0	0	0	0	0	0	0	0	0	0	0	0	0	0	0	0	0	0	0	0	0	0	k__Bacteria
OTU_1090	3.26e-05	0	0	0	0	0	0	0	0	0	0	0	1.63e-05	0	0	0	0	0	0	0	0	0	0	0	0	0	0	0	0	0	0	0	0	0	0	0	0	0	0	1.63e-05	0	1.63e-05	0	0	0	0	0	k__Bacteria; p__Proteobacteria; c__Deltaproteobacteria; o__Myxococcales; f__Haliangiaceae; g__Haliangium; s__unidentified
OTU_10900	0	0	0	0	0	0	0	3.26e-05	0	0	0	0	0	0	0	0	0	0	0	0	0	0	0	0	0	0	0	0	0	0	0	0	0	0	0	0	1.63e-05	0.000293456	0	0	0	0	0	0	0	0	0	k__Bacteria; p__Synergistetes; c__Synergistia; o__Synergistales; f__Synergistaceae; g__Fretibacterium; s__Synergistales_bacterium_canine_oral_taxon_094
OTU_10901	0	0	0	0	0	0	0	0	0	0	0	0	0	0	0	0	0	0	0	0	0	0	0	0	0	0	0	0	0	0	0	0	0	0	0	0	0	0	4.89e-05	0	0	0	0	0	0	0	0	k__Bacteria; p__Proteobacteria
OTU_10902	0	0	0	0	0	0	0	0	0	0	0	0	0	0	0	0	0	0	0	0	0	0	0	0	0	0	0	0	0	0	0	0	0	0	0	0	0	0	6.52e-05	0	0	0	0	0	0	0	0	k__Bacteria; p__Proteobacteria; c__Alphaproteobacteria; o__Rickettsiales; f__Mitochondria; g__Colubraria_reticulata; s__Colubraria_reticulata
OTU_10903	0	0	0	0	0	0	0	0	0	0	0	0	0	0	0	0	0	0	0	0	0	0	1.63e-05	0	0	0	0	0	0	0	0	0	0	0	0	0	0	0	4.89e-05	0	0	0	0	0	0	0	0	k__Bacteria; p__Cyanobacteria; c__Cyanobacteria; o__SubsectionIV; f__FamilyI; g__unidentified; s__unidentified
OTU_10904	0	0	0	0	0	0	0	0	0	0	0	0	1.63e-05	0	0	0	0	0	0	1.63e-05	0	0	0	0	0	0	0	0	0	0	1.63e-05	0	0	0	0	0	0	0	1.63e-05	0	0	0	0	3.26e-05	0	0	0	k__Bacteria; p__Chloroflexi; c__Anaerolineae; o__Anaerolineales; f__Anaerolineaceae; g__unidentified; s__unidentified
OTU_10905	4.89e-05	0	0	0	0	0	0	0	0	0	0	0	0	0	0	0	0	0	0	0	0	0	0	0	0	0	0	0	0	0	0	3.26e-05	0	0	0	0	0	0	0	0	0	0	0	0	0	0	0	k__Bacteria; p__Firmicutes; c__Clostridia; o__Clostridiales; f__Lachnospiraceae; g__Epulopiscium; s__unidentified
OTU_10906	0	0	0	0	0	0	0	0	0	0	0	0	0	0	1.63e-05	0	0	0	0	0	0	0	0	0	0	0	0	0	0	0	0	0	0	0	0	0	0	0	0	8.15e-05	0	0	0	0	0	0	0	k__Bacteria; p__Chloroflexi; c__TK10; o__unidentified; f__unidentified; g__unidentified; s__unidentified
OTU_10907	0	0	0	0	0	0	0	0	0	0	0	0	0	0	0	0	0	0	0	0	0	0	0	0	0	0	0	0	0	0	0	0	0	0	0	0	0	0	0	6.52e-05	0	0	0	0	0	0	0	k__Bacteria; p__Chloroflexi
OTU_10908	0	0	0	0	0	0	0	0	0	0	0	0	0	0	0	0	0	0	0	0	0	0	0	0	0	0	0	0	0	0	0	0	0	0	0	0	0	0	0	0	4.89e-05	0	0	0	0	0	0	k__Bacteria; p__Proteobacteria
OTU_10909	0	0	0	0	0	0	0	0	0	0	0	0	0	0	0	0	0	0	0	0	0	0	0	0	0	0	0	0	0	0	0	0	0	0	0	0	0	0	0	0	0	0	0	4.89e-05	0	0	0	k__Bacteria; p__Synergistetes; c__Synergistia; o__Synergistales; f__Synergistaceae; g__Fretibacterium; s__unidentified
OTU_1091	1.63e-05	0	0	0	0	0	0	0	0	0	0	0	0	0	0	0	0	0	0	0	0	0	0	0	0	0	0	0	0	0	0	0	0	0	0	0	0	0	0	1.63e-05	0	0	0	0	0	0	0	k__Bacteria; p__Acidobacteria; c__AT-s3-28; o__unidentified; f__unidentified; g__unidentified; s__unidentified
OTU_10910	0	0	0	0	0	0	0	0	0	0	0	0	0	0	0	0	0	0	0	0	0	0	0	0	0	0	0	0	0	0	0	0	0	0	0	0	0	0	0	0	0	0	0	0	1.63e-05	0	0	k__Bacteria; p__Firmicutes; c__Bacilli; o__Bacillales; f__Bacillaceae
OTU_10911	0	3.26e-05	0	0	0	0	0	0	0	0	0	0	0	0	0	0	0	0	0	0	0	0	0	0	0	0	0	0	0	0	0	0	0	0	0	0	0	0	0	0	0	0	0	0	0	0	0	k__Bacteria; p__Firmicutes; c__Clostridia; o__Clostridiales; f__Ruminococcaceae; g__Ruminococcaceae_UCG-009; s__unidentified
OTU_10912	0	3.26e-05	0	0	0	0	0	0	0	0	0	0	0	0	0	0	0	0	0	0	0	0	0	0	0	0	0	0	0	0	0	0	0	0	0	0	0	0	0	0	0	0	0	0	0	0	0	k__Bacteria; p__Synergistetes; c__Synergistia; o__Synergistales; f__Synergistaceae; g__Pyramidobacter; s__unidentified
OTU_10913	0	3.26e-05	0	0	0	0	0	0	0	0	0	0	0	0	0	0	0	0	0	0	0	0	0	0	0	0	0	0	0	0	0	0	0	0	0	0	0	0	0	0	0	0	0	0	0	0	0	k__Bacteria; p__Firmicutes; c__Clostridia; o__Clostridiales; f__Eubacteriaceae; g__Anaerofustis; s__unidentified
OTU_10914	0	3.26e-05	0	0	0	0	0	0	0	0	0	0	0	0	1.63e-05	0	0	0	0	0	0	0	0	0	0	0	0	0	0	0	0	0	0	0	0	0	0	0	0	0	0	0	0	0	0	0	0	k__Bacteria; p__Firmicutes; c__Clostridia; o__Clostridiales; f__Lachnospiraceae
OTU_10915	0	1.63e-05	0	0	0	0	0	0	0	0	0	0	0	0	0	0	0	0	0	0	0	0	0	0	0	0	0	0	0	0	0	0	0	0	0	0	0	0	0	0	0	0	0	0	0	0	0	k__Bacteria; p__Firmicutes; c__Clostridia; o__Clostridiales; f__Lachnospiraceae; g__Lachnospiraceae_NC2004_group; s__unidentified
OTU_10916	0	0	1.63e-05	0	0	0	0	0	0	0	0	0	0	0	0	0	0	0	0	0	0	0	0	0	0	0	0	0	0	0	0	0	0	0	0	0	0	0	0	0	0	0	0	0	0	0	0	k__Bacteria; p__Firmicutes; c__Clostridia; o__Clostridiales
OTU_10917	0	0.0047116	0.000864065	0.000929277	0.00299977	0.00277153	0.00433663	0	0	0	0.000586912	1.63e-05	0.000538003	0.000831458	0.000489093	6.52e-05	0	0	0	0	0	0.000603215	0.000717337	1.63e-05	0	8.15e-05	0	0	0.000277153	0.00026085	0	0.000619518	0	0	0	8.15e-05	8.15e-05	0.000163031	0	6.52e-05	0.000619518	0	0	3.26e-05	0	0	3.26e-05	k__Bacteria; p__Firmicutes; c__Clostridia; o__Clostridiales; f__Lachnospiraceae; g__Ruminococcus_torques_group; s__unidentified
OTU_10918	0	0	1.63e-05	0	0	0	0	0	0	0	0	0	0	0	0	0	0	0	0	0	0	0	0	0	0	0	0	0	0	0	0	0	0	0	0	0	0	0	0	0	0	0	0	0	0	0	0	k__Bacteria; p__Firmicutes; c__Clostridia; o__Clostridiales; f__Lachnospiraceae
OTU_10919	0	0	0	1.63e-05	0	0	0	0	0	0	0	0	0	0	0	0	0	0	0	0	0	0	0	0	0	0	0	0	0	0	0	0	0	0	0	0	0	0	0	0	0	0	0	0	0	0	0	k__Bacteria; p__Firmicutes; c__Clostridia; o__Clostridiales; f__Lachnospiraceae
OTU_1092	0	0	0	0	0	0	0	0	0	1.63e-05	0	0	0	0	0	0	0	0	0	0	0	0	0	0	0	0	0	0	0	0	0	0	0	0	0	0	0	0	0	3.26e-05	0	0	0	0	0	0	0	k__Bacteria; p__Proteobacteria; c__Deltaproteobacteria; o__Myxococcales; f__P3OB-42; g__unidentified; s__unidentified
OTU_10920	0	1.63e-05	0	1.63e-05	0	1.63e-05	1.63e-05	0	0	0	0	0	0	0	0	0	0	0	0	0	0	0	0	0	0	0	0	0	0	0	0	0	0	0	0	0	0	0	0	0	0	0	0	0	0	0	0	k__Bacteria; p__Firmicutes; c__Clostridia; o__Clostridiales; f__Ruminococcaceae; g__Ruminococcaceae_UCG-010; s__unidentified
OTU_10921	0	4.89e-05	0	1.63e-05	3.26e-05	1.63e-05	1.63e-05	0	0	0	0	0	0	0	0	0	0	0	0	0	0	0	0	0	0	0	0	0	0	0	0	0	0	0	0	0	0	0	0	1.63e-05	0	0	0	0	0	0	0	k__Bacteria; p__Firmicutes; c__Clostridia; o__Clostridiales; f__Lachnospiraceae; g__Roseburia
OTU_10922	0	0	0	1.63e-05	0	0	0	0	0	0	0	0	0	0	0	0	0	0	0	0	0	0	0	0	0	0	0	0	0	0	0	0	0	0	0	0	0	0	0	0	0	0	0	0	0	0	0	k__Bacteria; p__Firmicutes; c__Clostridia; o__Clostridiales; f__Ruminococcaceae; g__Ruminococcaceae_UCG-002; s__unidentified
OTU_10923	0	1.63e-05	1.63e-05	1.63e-05	0	0	1.63e-05	0	3.26e-05	0	0	0	0	0	0	0	0	0	0	0	0	0	0	0	0	0	0	0	0	0	0	1.63e-05	0	0	0	0	0	0	0	0	3.26e-05	0	0	0	0	0	0	k__Bacteria; p__Firmicutes; c__Clostridia; o__Clostridiales; f__Lachnospiraceae
OTU_10924	0	0.000423881	0.000342365	0.000358668	0.000293456	0.000423881	0.000358668	0	9.78e-05	0	3.26e-05	0	3.26e-05	4.89e-05	1.63e-05	0	0	0	0	0	0	0	4.89e-05	0	0	1.63e-05	0	0	0	6.52e-05	0	0.000244547	0	0	0	0	0	0	0	1.63e-05	0.000244547	0	1.63e-05	0	0	0	0	k__Bacteria; p__Firmicutes; c__Clostridia; o__Clostridiales; f__Lachnospiraceae; g__Lachnospira; s__unidentified
OTU_10925	0	0	0	0	3.26e-05	0	0	0	0	0	0	0	0	0	0	0	0	0	0	0	0	0	0	0	0	0	0	0	0	0	0	0	0	0	0	0	0	0	0	0	0	0	0	0	0	0	0	k__Bacteria; p__Firmicutes; c__Clostridia; o__Clostridiales; f__Ruminococcaceae
OTU_10926	0	0	0	0	0	0	0	0	0	0	1.63e-05	0	0	0	0	0	0	0	0	0	0	0	0	0	0	0	0	0	0	0	0	0	0	0	0	0	0	0	0	1.63e-05	0	0	0	0	0	0	0	k__Bacteria; p__Saccharibacteria
OTU_10927	0	0	0	3.26e-05	0	0	0	0	0	0	0	0	0	0	0	0	0	0	0	0	0	0	0	0	0	0	0	0	0	0	0	0	0	0	0	0	0	0	0	0	0	0	0	0	0	0	0	k__Bacteria; p__Firmicutes; c__Clostridia; o__Clostridiales; f__Lachnospiraceae
OTU_10928	0	0	0	0	3.26e-05	0	0	0	0	0	0	0	0	0	0	0	0	0	0	0	0	0	0	0	0	0	0	0	0	0	0	0	0	0	0	0	0	0	0	0	0	0	0	0	0	0	0	k__Bacteria; p__Firmicutes; c__Clostridia; o__Clostridiales; f__Ruminococcaceae; g__Ruminococcaceae_UCG-011; s__unidentified
OTU_10929	0	0	0	0	3.26e-05	0	0	0	0	0	0	0	0	0	0	0	0	0	0	0	0	0	0	0	0	0	0	0	0	0	0	0	0	0	0	0	0	0	0	0	0	0	0	0	0	0	0	k__Bacteria; p__Firmicutes; c__Clostridia; o__Clostridiales; f__Peptostreptococcaceae
OTU_1093	0	0	0	0	0	0	0	0	0	0	0	0	0	0	0	0	0	0	0	0	0	0	0	0	0	0	0	0	0	0	0	0	0	0	0	0	0	0	0	3.26e-05	0	0	0	0	0	0	0	k__Bacteria; p__Proteobacteria; c__Betaproteobacteria; o__Nitrosomonadales; f__Nitrosomonadaceae; g__unidentified; s__unidentified
OTU_10930	0	0	0	0	3.26e-05	0	0	0	0	0	0	0	0	0	0	0	0	0	0	0	0	0	0	0	0	0	0	0	0	0	0	0	0	0	0	0	0	0	0	0	0	0	0	0	0	0	0	k__Bacteria; p__Firmicutes; c__Clostridia; o__Clostridiales; f__Ruminococcaceae; g__Ruminococcaceae_UCG-003; s__unidentified
OTU_10931	0	0	0	0	1.63e-05	9.78e-05	0	0	0	0	3.26e-05	0	0	0	0	0	0	0	0	0	0	0	0	0	0	0	0	0	0	0	0	0	0	0	0	0	0	0	0	0	0	0	0	0	0	0	0	k__Bacteria; p__Firmicutes; c__Clostridia; o__Clostridiales; f__Ruminococcaceae
OTU_10932	0	0	1.63e-05	0	1.63e-05	4.89e-05	0	0	0	0	0	0	0	0	0	0	0	0	0	0	0	0	0	0	0	0	0	0	0	0	0	0	0	0	0	0	0	0	0	0	0	0	0	0	0	0	0	k__Bacteria; p__Firmicutes; c__Clostridia; o__Clostridiales; f__Lachnospiraceae
OTU_10934	0	0	0	0	1.63e-05	0	3.26e-05	0	0	0	0	0	0	0	0	0	0	0	0	0	0	0	1.63e-05	0	0	0	0	0	0	0	0	0	0	0	0	0	0	0	0	0	0	0	0	0	0	0	0	k__Bacteria; p__Firmicutes; c__Bacilli; o__Lactobacillales; f__Streptococcaceae; g__Streptococcus
OTU_10935	0	0	0	0	0	0	3.26e-05	0	0	0	0	0	0	0	0	0	0	0	0	0	0	0	0	0	0	0	0	0	0	0	0	0	0	0	0	0	0	0	0	0	0	0	0	0	0	0	0	k__Bacteria; p__Firmicutes; c__Clostridia; o__Clostridiales; f__Ruminococcaceae
OTU_10936	0	0	0	0	0	0	0	3.26e-05	0	0	0	0	0	0	0	0	0	0	0	1.63e-05	0	0	0	0	0	0	0	0	0	0	0	0	0	0	0	0	0	0	0	0	0	0	0	0	0	0	0	k__Bacteria; p__Cyanobacteria; c__Chloroplast
OTU_10937	3.26e-05	0	0	0	0	0	0	0	0	0	0	0	0	0	0	0	0	0	0	0	0	0	0	0	0	0	0	0	0	0	0	0	0	0	0	0	0	0	0	0	0	0	0	0	0	0	0	k__Bacteria; p__Firmicutes; c__Clostridia; o__Clostridiales; f__Lachnospiraceae; g__Lachnoanaerobaculum; s__unidentified
OTU_10938	3.26e-05	0	0	0	0	0	0	0	0	0	0	0	0	0	0	0	0	0	0	0	0	0	0	0	0	0	0	0	0	0	0	0	0	0	0	0	0	0	0	0	0	0	0	0	0	0	0	k__Bacteria; p__Gemmatimonadetes; c__Gemmatimonadetes; o__Gemmatimonadales; f__Gemmatimonadaceae; g__unidentified; s__unidentified
OTU_10939	3.26e-05	0	0	0	0	0	0	0	0	1.63e-05	1.63e-05	0	3.26e-05	0	3.26e-05	0	0	0	0	1.63e-05	0	0	0	0	0	0	0	0	0	0	0	0	0	0	0	0	0	0	0	3.26e-05	0	3.26e-05	0	0	0	0	0	k__Bacteria; p__Chloroflexi; c__S085; o__unidentified; f__unidentified; g__unidentified; s__unidentified
OTU_10940	3.26e-05	0	0	0	0	0	0	0	6.52e-05	1.63e-05	0	0	0	3.26e-05	0	0	0	0	0	0	0	0	0	0	0	0	0	0	0	0	0	0	1.63e-05	0	0	0	0	0	0	1.63e-05	0	0	0	0	0	0	0	k__Bacteria; p__Fusobacteria; c__Fusobacteriia; o__Fusobacteriales
OTU_10941	1.63e-05	0	0	0	0	0	0	0	0	0	0	0	0	0	0	0	0	0	0	0	0	0	0	0	0	0	0	0	0	0	0	0	0	0	0	0	0	0	0	0	0	0	0	0	0	0	0	k__Bacteria; p__Chloroflexi; c__TK10; o__unidentified; f__unidentified; g__unidentified; s__unidentified
OTU_10942	1.63e-05	0	0	0	0	0	0	0	0	0	1.63e-05	0	0	0	0	0	0	0	0	0	0	0	0	0	0	0	0	0	0	0	0	0	0	0	0	0	0	0	0	0	0	0	0	0	0	0	0	k__Bacteria; p__Firmicutes; c__Clostridia; o__Clostridiales; f__Ruminococcaceae; g__Ruminiclostridium_1; s__unidentified
OTU_10943	1.63e-05	0	0	0	0	0	0	0	0	0	0	0	0	0	0	0	0	0	0	0	0	0	0	0	0	0	0	0	0	0	0	0	0	0	0	0	0	0	0	0	0	0	0	0	0	0	0	k__Bacteria; p__Fusobacteria; c__Fusobacteriia; o__Fusobacteriales
OTU_10944	3.26e-05	0	0	0	0	0	0	0	0	0	0	0	0	0	0	0	0	0	0	0	0	0	0	0	0	0	0	0	0	0	0	0	0	0	0	0	0	0	0	0	0	0	0	0	0	0	0	k__Bacteria; p__Chloroflexi; c__Anaerolineae; o__Anaerolineales; f__Anaerolineaceae; g__unidentified; s__unidentified
OTU_10945	1.63e-05	0	0	0	0	0	0	0	1.63e-05	1.63e-05	0	0	0	3.26e-05	0	0	0	0	0	0	0	9.78e-05	1.63e-05	0	1.63e-05	0	1.63e-05	0	0	0	0	0	0	0	0	0	0	0	0	0	0	3.26e-05	1.63e-05	0	0	0	0	k__Bacteria; p__Firmicutes; c__Clostridia; o__Clostridiales; f__Lachnospiraceae
OTU_10946	3.26e-05	0	0	0	0	0	0	0	1.63e-05	0	0	0	0	0	0	0	0	0	0	0	0	0	0	0	0	0	0	0	0	0	0	1.63e-05	0	0	0	0	0	0	0	0	0	0	0	0	0	0	0	k__Bacteria; p__Chloroflexi; c__JG30-KF-CM66; o__unidentified; f__unidentified; g__unidentified; s__unidentified
OTU_10947	1.63e-05	0	0	0	0	0	0	0	3.26e-05	0	0	0	0	1.63e-05	0	0	0	0	0	0	0	0	0	0	0	0	0	1.63e-05	0	0	0	0	0	0	0	0	0	0	0	0	0	0	0	0	0	0	0	k__Bacteria; p__Firmicutes; c__Clostridia; o__Clostridiales; f__Ruminococcaceae; g__Anaerotruncus; s__unidentified
OTU_10948	0	0	0	0	0	0	0	0	1.63e-05	0	0	0	0	0	0	0	0	0	0	0	0	0	0	0	0	0	0	0	0	0	0	0	0	0	0	0	0	0	0	0	0	0	0	0	0	0	0	k__Bacteria; p__Fusobacteria; c__Fusobacteriia; o__Fusobacteriales
OTU_10949	0	0	0	0	0	0	0	0	3.26e-05	0	0	0	0	0	0	0	0	0	0	0	0	0	0	0	0	0	0	0	0	0	0	0	0	0	0	0	0	0	0	0	0	0	0	0	0	0	0	k__Bacteria; p__Saccharibacteria
OTU_1095	0	0	0	0	0	0	0	0	0	0	0	3.26e-05	1.63e-05	0	0	0	0	0	0	0	0	0	0	0	0	0	4.89e-05	0	0	0	0	0	0	0	0	0	0	0	0	0	0	0	0	0	0	0	0	k__Bacteria; p__Acidobacteria; c__Subgroup_22
OTU_10950	0	0	0	0	0	0	0	0	1.63e-05	0	0	0	0	0	0	0	0	0	0	0	0	0	0	0	0	0	0	0	0	0	0	1.63e-05	0	0	0	0	0	0	0	0	0	0	0	0	0	0	0	k__Bacteria; p__Saccharibacteria; c__unidentified; o__unidentified; f__unidentified; g__unidentified; s__unidentified
OTU_10952	0	0	0	0	0	0	0	0	1.63e-05	0	0	0	0	0	0	0	0	0	0	0	0	0	0	0	0	0	0	0	0	0	0	0	0	0	0	0	0	0	0	0	0	0	0	0	0	0	0	k__Bacteria; p__Gemmatimonadetes; c__Gemmatimonadetes; o__Gemmatimonadales; f__Gemmatimonadaceae; g__unidentified; s__unidentified
OTU_10953	0	0	0	0	0	0	0	0	1.63e-05	0	0	0	0	0	0	0	0	0	0	0	0	0	0	0	0	0	0	0	0	0	0	0	0	0	0	0	0	0	0	0	0	0	0	0	0	0	0	k__Bacteria; p__Cyanobacteria; c__Cyanobacteria; o__SubsectionIII; f__FamilyI; g__Leptolyngbya
OTU_10955	0	0	0	0	0	0	0	0	3.26e-05	0	0	0	0	1.63e-05	0	3.26e-05	0	0	0	0	0	0	0	0	0	0	0	0	0	0	0	0	0	0	0	0	0	0	0	0	1.63e-05	0	0	0	0	0	0	k__Bacteria; p__Chloroflexi; c__TK10; o__unidentified; f__unidentified; g__unidentified; s__unidentified
OTU_10956	0	0	0	0	0	0	0	0	3.26e-05	0	0	0	0	0	0	0	0	0	0	0	0	0	0	0	0	0	0	0	0	0	0	0	0	0	0	0	0	0	0	0	0	0	0	0	0	0	0	k__Bacteria; p__Saccharibacteria; c__Unknown_Class; o__Unknown_Order; f__Unknown_Family; g__Candidatus_Saccharimonas; s__unidentified
OTU_10957	0	0	0	0	0	0	0	0	4.89e-05	0	0	0	0	0	0	0	0	0	0	0	0	0	0	0	0	0	0	0	0	0	0	0	0	0	0	0	0	0	0	0	0	0	0	0	0	0	0	k__Bacteria
OTU_10958	0	0	0	0	0	0	0	0	1.63e-05	1.63e-05	0	0	0	0	0	0	0	0	0	1.63e-05	1.63e-05	0	0	0	0	0	0	0	0	0	3.26e-05	0	0	0	0	0	0	0	0	0	0	0	0	0	0	0	0	k__Bacteria; p__Gemmatimonadetes; c__Gemmatimonadetes; o__Gemmatimonadales; f__Gemmatimonadaceae; g__unidentified; s__unidentified
OTU_10959	0	0	0	0	0	0	0	0	1.63e-05	0	0	0	0	0	1.63e-05	0	0	0	0	0	0	0	0	0	0	0	0	0	0	0	0	0	0	0	0	0	0	0	0	0	0	0	0	0	0	0	0	k__Bacteria; p__Proteobacteria; c__Deltaproteobacteria; o__Bdellovibrionales; f__Bdellovibrionaceae; g__OM27_clade; s__unidentified
OTU_1096	0	0	0	0	0	0	0	0	0	0	0	0	0	0	0	0	0	0	0	0	0	0	0	0	0	0	0	0	0	0	0	0	0	0	0	0	0	0	0	0	1.63e-05	0	0	0	0	0	0	k__Bacteria; p__Proteobacteria
OTU_10960	0	0	0	0	0	0	0	0	3.26e-05	0	0	1.63e-05	0	0	0	3.26e-05	0	0	0	0	0	0	0	0	0	0	0	0	0	0	0	0	0	0	0	0	0	0	0	0	1.63e-05	0	0	0	0	0	0	k__Bacteria; p__Actinobacteria; c__Acidimicrobiia; o__Acidimicrobiales; f__Iamiaceae; g__Iamia; s__unidentified
OTU_10961	0	0	0	0	0	0	0	0	0	0	1.63e-05	1.63e-05	0	0	0	0	0	0	0	0	0	0	0	0	0	0	0	0	0	0	0	0	0	0	0	0	0	0	0	0	0	0	0	0	0	0	0	k__Bacteria; p__Saccharibacteria; c__unidentified; o__unidentified; f__unidentified; g__unidentified; s__unidentified
OTU_10962	1.63e-05	0	0	0	0	0	0	0	1.63e-05	0	1.63e-05	0	0	0	0	1.63e-05	0	0	0	0	0	0	0	0	0	0	0	0	0	0	0	1.63e-05	0	0	0	0	0	0	0	0	0	0	0	0	0	0	0	k__Bacteria; p__Actinobacteria; c__Acidimicrobiia; o__Acidimicrobiales
OTU_10963	0	0	0	0	0	0	0	0	3.26e-05	0	0	0	0	0	0	0	0	0	0	0	0	0	0	0	0	0	0	0	0	0	0	0	0	0	0	0	0	0	0	0	0	0	0	0	0	0	0	k__Bacteria; p__Chloroflexi; c__JG30-KF-CM66; o__unidentified; f__unidentified; g__unidentified; s__unidentified
OTU_10965	1.63e-05	0	0	0	0	0	0	0	1.63e-05	1.63e-05	1.63e-05	0	0	1.63e-05	0	0	0	0	0	0	0	0	0	0	0	0	0	0	0	4.89e-05	0	0	0	0	0	0	0	0	0	0	0	0	3.26e-05	0	0	0	0	k__Bacteria; p__Saccharibacteria; c__Unknown_Class; o__Unknown_Order; f__Unknown_Family; g__Candidatus_Saccharimonas; s__unidentified
OTU_10966	0	0	0	0	0	0	0	0	0	1.63e-05	0	0	0	0	0	0	0	0	0	0	0	0	0	0	0	0	0	0	0	0	0	0	0	0	0	0	0	0	0	0	0	0	0	0	0	0	0	k__Bacteria; p__Chloroflexi; c__Thermomicrobia; o__JG30-KF-CM45; f__unidentified; g__unidentified; s__unidentified
OTU_10967	0	0	0	0	0	0	0	0	0	1.63e-05	0	0	0	0	0	0	0	0	0	0	0	0	0	0	0	0	0	0	0	0	0	0	0	0	0	0	0	0	0	0	0	0	0	0	0	0	0	k__Bacteria; p__Acidobacteria; c__Blastocatellia; o__Blastocatellales; f__Blastocatellaceae_Subgroup_4
OTU_10968	0	0	0	0	0	0	0	0	0	1.63e-05	0	0	0	0	0	0	0	0	0	0	0	0	0	0	0	0	0	0	0	0	0	0	0	0	0	0	0	0	0	0	0	0	0	0	0	0	0	k__Bacteria; p__Actinobacteria; c__Acidimicrobiia; o__Acidimicrobiales; f__unidentified; g__unidentified; s__unidentified
OTU_10969	0	0	0	0	0	0	0	0	0	1.63e-05	0	0	0	0	0	0	0	0	0	0	0	0	0	0	0	0	0	0	0	0	0	0	0	0	0	0	0	0	0	0	0	0	0	0	0	0	0	k__Bacteria; p__Saccharibacteria; c__unidentified; o__unidentified; f__unidentified; g__unidentified; s__unidentified
OTU_1097	0	0	0	0	0	0	0	0	0	0	0	0	0	0	0	0	0	0	0	0	0	0	0	0	0	0	0	0	0	0	0	0	0	0	0	0	0	0	0	0	0	4.89e-05	0	0	0	0	0	k__Bacteria; p__Proteobacteria; c__Deltaproteobacteria; o__Desulfurellales; f__Desulfurellaceae; g__H16; s__unidentified
OTU_10970	0	0	0	0	0	0	0	0	0	1.63e-05	0	0	0	0	0	0	0	0	0	0	0	0	0	0	0	0	0	0	0	0	0	0	0	0	0	0	0	0	0	0	0	0	0	0	0	0	0	k__Bacteria
OTU_10971	0	0	0	0	0	0	0	0	0	1.63e-05	0	0	0	1.63e-05	0	0	0	0	0	0	0	0	0	0	0	0	0	0	0	0	0	0	0	0	0	0	0	0	0	0	0	0	0	0	0	0	0	k__Bacteria; p__Chloroflexi; c__JG30-KF-CM66; o__unidentified; f__unidentified; g__unidentified; s__unidentified
OTU_10972	0	0	0	0	0	0	0	0	0	1.63e-05	0	0	0	0	0	0	0	0	0	0	0	0	0	0	0	0	0	0	0	0	0	0	0	0	0	0	0	0	0	0	0	0	0	0	0	0	0	k__Bacteria; p__Armatimonadetes; c__Fimbriimonadia; o__Fimbriimonadales; f__Fimbriimonadaceae; g__unidentified; s__unidentified
OTU_10973	0	0	0	0	0	0	0	0	6.52e-05	0	0	0	0	1.63e-05	0	8.15e-05	0	0	0	0	0	0	3.26e-05	0	0	0	0	0	1.63e-05	0	1.63e-05	0	0	0	0	0	0	0	3.26e-05	1.63e-05	0	1.63e-05	1.63e-05	0	0	0	0	k__Bacteria; p__Acidobacteria; c__Blastocatellia; o__Blastocatellales; f__Blastocatellaceae_Subgroup_4
OTU_10975	0	1.63e-05	0	0	0	0	0	0	0	0	3.26e-05	0	0	0	0	0	0	0	0	0	0	0	0	0	0	0	0	0	0	1.63e-05	0	0	0	0	0	0	0	0	0	0	1.63e-05	0	0	0	0	0	0	k__Bacteria; p__Firmicutes; c__Clostridia; o__Clostridiales; f__Ruminococcaceae; g__Ruminococcaceae_UCG-010; s__unidentified
OTU_10976	0	0	0	0	0	0	0	0	0	0	1.63e-05	0	0	0	0	0	0	0	0	0	0	0	0	0	0	0	0	0	0	0	0	0	0	0	0	0	0	0	0	0	0	1.63e-05	0	0	0	0	0	k__Bacteria; p__Gemmatimonadetes; c__Gemmatimonadetes; o__Gemmatimonadales; f__Gemmatimonadaceae; g__unidentified; s__unidentified
OTU_10977	0	0	0	0	0	0	0	0	0	0	1.63e-05	0	0	0	0	0	0	0	0	0	0	0	0	0	0	0	0	0	0	0	0	0	0	0	0	0	0	0	0	0	0	0	0	0	0	0	0	k__Bacteria; p__Firmicutes; c__Clostridia; o__Clostridiales; f__Christensenellaceae; g__Christensenellaceae_R-7_group; s__unidentified
OTU_10978	0	0	0	0	0	0	0	0	0	0	1.63e-05	0	0	0	0	0	0	0	0	0	0	0	0	0	0	0	0	0	0	0	0	0	0	0	0	0	0	0	0	0	0	0	0	0	0	0	0	k__Bacteria
OTU_10979	1.63e-05	0	0	0	0	0	0	0	1.63e-05	0	3.26e-05	4.89e-05	1.63e-05	1.63e-05	0	4.89e-05	0	0	0	0	0	0	0	0	0	0	0	0	0	0	0	1.63e-05	0	0	0	0	0	0	0	1.63e-05	1.63e-05	0	0	0	0	0	0	k__Bacteria; p__Chloroflexi; c__S085; o__unidentified; f__unidentified; g__unidentified; s__unidentified
OTU_1098	0	0	0	0	0	0	0	0	0	0	0	0	0	0	0	0	0	0	0	0	0	0	0	0	0	0	0	0	0	0	0	0	0	0	0	0	0	0	0	0	0	3.26e-05	0	0	0	0	0	k__Bacteria; p__Proteobacteria; c__Deltaproteobacteria; o__NB1-j; f__unidentified; g__unidentified; s__unidentified
OTU_10980	0	0	0	0	0	0	1.63e-05	0	0	0	6.52e-05	0	0	0	3.26e-05	0	0	0	0	0	0	0	0	0	0	1.63e-05	0	3.26e-05	0	3.26e-05	0	3.26e-05	0	0	0	0	0	0	0	0	0	0	0	0	0	0	0	k__Bacteria; p__Firmicutes; c__Clostridia; o__Clostridiales; f__Christensenellaceae; g__Christensenellaceae_R-7_group; s__unidentified
OTU_10981	0	0	0	0	0	0	0	0	0	0	1.63e-05	0	0	0	0	0	0	0	0	0	0	0	0	0	0	0	0	0	0	0	0	0	0	0	0	0	0	0	0	0	0	0	0	0	0	0	0	k__Bacteria; p__Firmicutes; c__Clostridia; o__Clostridiales; f__Ruminococcaceae
OTU_10983	0	0	0	0	0	0	0	0	0	0	0	1.63e-05	0	0	0	3.26e-05	0	0	0	0	0	0	0	0	0	0	0	0	0	0	0	0	0	0	0	0	0	0	0	0	0	1.63e-05	0	0	0	0	0	k__Bacteria; p__Acidobacteria; c__Acidobacteria; o__Acidobacteriales; f__Acidobacteriaceae_Subgroup_1; g__unidentified; s__unidentified
OTU_10984	0	0	0	0	0	0	0	0	0	0	0	1.63e-05	1.63e-05	0	0	0	0	0	0	0	0	0	0	0	0	0	0	0	0	0	0	0	0	0	0	0	0	0	0	0	0	0	0	0	0	0	0	k__Bacteria; p__Saccharibacteria; c__unidentified; o__unidentified; f__unidentified; g__unidentified; s__unidentified
OTU_10985	1.63e-05	0	0	0	0	0	0	0	3.26e-05	0	3.26e-05	6.52e-05	0	0.000114122	0	8.15e-05	0	0	0	0	0	0	0	0	0	0	1.63e-05	0	0	0	0	4.89e-05	0	0	0	0	0	0	0	8.15e-05	0	6.52e-05	0	0	4.89e-05	0	0	k__Bacteria; p__Actinobacteria; c__Acidimicrobiia; o__Acidimicrobiales; f__unidentified; g__unidentified; s__unidentified
OTU_10986	0	0	0	0	0	0	0	0	0	0	0	1.63e-05	0	0	0	0	0	0	0	0	0	0	0	0	0	0	0	0	0	0	0	0	0	0	0	0	0	0	0	0	0	0	0	0	0	0	0	k__Bacteria; p__Gemmatimonadetes; c__Gemmatimonadetes; o__Gemmatimonadales; f__Gemmatimonadaceae; g__unidentified; s__unidentified
OTU_10987	0	0	0	0	0	0	0	0	0	0	0	1.63e-05	0	0	0	0	0	0	0	0	0	0	0	0	0	0	0	0	0	0	0	0	0	0	0	0	0	0	0	0	0	0	0	0	0	0	0	k__Bacteria; p__Actinobacteria; c__Acidimicrobiia; o__Acidimicrobiales
OTU_10988	0	0	0	0	0	0	0	0	0	0	0	1.63e-05	0	0	0	0	0	0	0	0	0	0	0	0	0	0	0	0	0	0	0	0	0	0	0	0	0	0	0	0	0	0	0	0	0	0	0	k__Bacteria
OTU_10989	0	0	0	0	0	0	0	0	0	0	3.26e-05	0	1.63e-05	0	0	0	0	0	0	0	0	0	0	0	0	0	0	0	0	0	0	0	0	0	0	0	0	0	0	0	0	0	0	0	0	0	0	k__Bacteria; p__Firmicutes; c__Clostridia; o__Clostridiales; f__Family_XIII; g__Eubacterium_brachy_group; s__unidentified
OTU_1099	0	0	0	0	0	0	0	0	0	0	0	0	0	0	0	0	0	0	0	0	0	0	0	0	0	0	0	0	0	0	0	0	0	0	0	0	0	0	0	0	0	4.89e-05	0	0	0	0	0	k__Bacteria; p__Proteobacteria; c__Alphaproteobacteria; o__Rhizobiales
OTU_10990	0	0	0	0	0	0	0	0	0	0	0	0	1.63e-05	1.63e-05	0	0	0	0	0	0	0	0	0	0	0	0	0	0	0	0	0	0	0	0	0	0	0	0	0	0	0	0	0	0	0	0	0	k__Bacteria; p__Proteobacteria; c__Deltaproteobacteria; o__Bdellovibrionales; f__Bdellovibrionaceae; g__OM27_clade; s__unidentified
OTU_10991	0	0	0	0	0	0	0	0	0	0	0	0	1.63e-05	0	0	0	0	0	0	0	0	0	0	0	0	0	0	0	0	0	0	0	0	0	0	0	0	0	0	0	0	0	0	0	0	0	0	k__Bacteria; p__Cyanobacteria; c__Chloroplast
OTU_10992	0	0	0	0	0	0	0	0	0	0	0	0	1.63e-05	0	0	0	0	0	0	0	0	0	0	0	0	0	0	0	0	0	0	0	0	0	0	0	0	0	0	0	0	0	0	0	0	0	0	k__Bacteria; p__Cyanobacteria; c__Chloroplast
OTU_10993	0	0	0	0	0	0	0	0	0	0	0	1.63e-05	0	0	1.63e-05	1.63e-05	0	0	0	0	0	0	0	0	0	0	0	0	0	0	3.26e-05	0	0	0	0	0	0	0	0	1.63e-05	0	0	0	0	0	0	0	k__Bacteria; p__Gemmatimonadetes; c__Gemmatimonadetes; o__Gemmatimonadales; f__Gemmatimonadaceae; g__unidentified; s__unidentified
OTU_10994	0	0	0	0	0	0	0	0	0	0	0	0	1.63e-05	0	0	0	0	0	0	0	0	0	0	0	0	0	0	0	0	0	0	0	0	0	0	0	0	0	0	0	0	0	0	0	0	0	0	k__Bacteria; p__Firmicutes; c__Clostridia; o__Clostridiales
OTU_10995	0	0	0	0	0	0	0	0	0	0	0	0	4.89e-05	0	1.63e-05	0	0	0	0	0	0	0	0	0	0	0	0	0	0	0	0	0	0	0	0	0	0	0	0	0	0	0	0	0	0	0	0	k__Bacteria; p__Actinobacteria; c__Acidimicrobiia; o__Acidimicrobiales; f__Iamiaceae; g__Iamia; s__unidentified
OTU_10996	0	0	0	0	0	0	0	0	0	0	0	0	3.26e-05	0	0	3.26e-05	0	0	0	0	0	0	0	0	0	0	0	0	1.63e-05	0	0	0	0	0	0	0	0	0	0	0	0	0	0	0	0	0	0	k__Bacteria; p__Chloroflexi; c__JG30-KF-CM66; o__unidentified; f__unidentified; g__unidentified; s__unidentified
OTU_10997	0	0	0	0	0	0	0	0	0	0	0	0	1.63e-05	0	0	0	0	0	0	3.26e-05	1.63e-05	0	0	0	0	0	0	0	0	0	1.63e-05	0	0	0	0	0	0	0	0	0	0	0	0	0	0	0	0	k__Bacteria; p__Armatimonadetes; c__Fimbriimonadia; o__Fimbriimonadales; f__Fimbriimonadaceae; g__unidentified; s__unidentified
OTU_10998	0	0	0	0	0	0	0	0	0	0	0	0	1.63e-05	0	0	0	0	0	0	0	0	0	0	0	0	0	0	0	0	0	0	3.26e-05	0	0	3.26e-05	0	0	0	0	0	0	0	0	0	0	0	0	k__Bacteria; p__Firmicutes; c__Clostridia; o__Clostridiales; f__Ruminococcaceae; g__unidentified; s__unidentified
OTU_10999	0	0	0	0	0	0	0	0	0	0	0	0	3.26e-05	0	0	0	0	0	0	0	0	0	0	0	0	0	0	0	0	0	0	0	0	0	0	0	0	0	0	0	0	0	0	0	0	0	0	k__Bacteria
OTU_11	0	0	0	0	0	0	0	0	0	0	1.63e-05	3.26e-05	0	0	0	0	0	0	0	0	3.26e-05	0	0	0	0	0	0	0	0	0	0	0	0	0	0	0	0	0	0	0	1.63e-05	0	0	0	0	0	0	k__Bacteria; p__Gemmatimonadetes; c__Gemmatimonadetes; o__Gemmatimonadales; f__Gemmatimonadaceae; g__unidentified; s__unidentified
OTU_110	0	1.63e-05	0	0	0	0	0	0	0	0	1.63e-05	0	0	0	0	0	0	0	0	0	0	0	0	0	0	0	1.63e-05	0	0	0	0	0	0	0	0	0	0	0	0	0	0	1.63e-05	0	0	0	0	6.52e-05	k__Bacteria
OTU_1100	0	0	0	0	0	0	0	0	0	0	0	0	0	0	0	0	0	0	0	0	0	0	0	0	0	0	0	0	0	0	0	0	0	0	0	0	0	0	0	0	0	1.63e-05	0	0	0	0	0	k__Bacteria; p__Proteobacteria; c__Deltaproteobacteria
OTU_11000	0	0	0	0	0	0	0	0	0	0	0	0	0	3.26e-05	0	0	0	0	0	0	0	0	0	0	0	0	0	0	0	0	0	0	0	0	0	0	0	0	0	0	0	0	0	0	0	0	0	k__Bacteria; p__Firmicutes; c__Clostridia; o__Clostridiales
OTU_11001	0	0	0	0	0	0	0	0	0	0	0	0	0	6.52e-05	0	0	0	0	0	0	0	0	0	0	0	0	0	0	0	0	0	0	0	0	0	0	0	0	0	0	0	0	0	0	0	0	0	k__Bacteria; p__Firmicutes; c__Clostridia; o__Clostridiales; f__Ruminococcaceae; g__Oscillibacter; s__unidentified
OTU_11002	0	0	0	0	0	0	0	0	0	0	0	0	0	1.63e-05	0	0	0	0	0	0	0	0	0	0	1.63e-05	0	0	0	0	0	0	0	0	0	0	0	0	0	0	0	0	0	0	0	0	0	0	k__Bacteria; p__Firmicutes; c__Clostridia; o__Clostridiales; f__Family_XIII; g__Anaerovorax; s__unidentified
OTU_11003	0	0	0	0	0	0	0	0	0	0	0	0	0	3.26e-05	0	0	0	0	0	0	0	0	0	0	0	0	0	0	0	0	0	0	0	0	0	0	0	0	0	0	0	0	0	0	0	0	0	k__Bacteria; p__Actinobacteria; c__Acidimicrobiia; o__Acidimicrobiales; f__Iamiaceae; g__Iamia; s__unidentified
OTU_11004	1.63e-05	0	0	0	0	0	0	0	0	0	0	0	0	1.63e-05	3.26e-05	0	0	0	0	0	0	0	0	0	0	0	0	0	1.63e-05	0	0	0	0	0	0	0	0	0	0	0	0	0	0	0	0	0	0	k__Bacteria; p__Chloroflexi; c__S085; o__unidentified; f__unidentified; g__unidentified; s__unidentified
OTU_11005	0	0	0	0	0	0	0	0	0	0	0	0	0	1.63e-05	0	0	0	0	0	0	0	0	0	0	0	0	0	0	0	0	0	0	0	0	0	0	0	0	0	0	0	0	0	0	0	0	0	k__Bacteria; p__Acidobacteria; c__Holophagae
OTU_11006	0	0	0	0	0	0	0	0	0	0	0	0	0	1.63e-05	1.63e-05	0	0	0	0	0	0	0	0	0	0	0	0	0	1.63e-05	0	0	0	0	0	0	0	0	0	0	0	0	0	0	0	0	0	0	k__Bacteria; p__Firmicutes; c__Clostridia; o__Clostridiales; f__Lachnospiraceae
OTU_11007	0	0	0	0	0	0	0	0	0	0	0	0	0	3.26e-05	0	0	0	0	0	0	0	0	0	0	0	0	0	0	0	0	0	0	0	0	0	0	0	0	0	0	0	0	0	0	0	0	0	k__Bacteria; p__Actinobacteria; c__Acidimicrobiia; o__Acidimicrobiales; f__Acidimicrobiaceae; g__unidentified; s__unidentified
OTU_11008	1.63e-05	0	0	0	0	0	0	0	0	0	0	1.63e-05	0	1.63e-05	0	0	0	0	0	0	0	0	0	0	0	0	0	0	0	0	0	0	0	0	0	0	0	0	0	0	0	0	0	0	0	0	0	k__Bacteria; p__Gemmatimonadetes; c__Gemmatimonadetes; o__Gemmatimonadales; f__Gemmatimonadaceae; g__unidentified; s__unidentified
OTU_11009	0	0	0	0	0	0	0	0	0	0	0	0	0	3.26e-05	0	0	0	0	0	0	0	0	0	0	0	0	0	0	0	0	0	0	0	0	0	0	0	0	0	0	0	0	0	0	0	0	0	k__Bacteria; p__Firmicutes; c__Clostridia; o__Clostridiales; f__Ruminococcaceae
OTU_1101	0	0	0	0	0	0	0	0	0	0	0	0	0	0	0	1.63e-05	0	0	0	0	0	0	0	0	0	0	0	0	0	0	0	0	0	0	0	0	0	0	0	0	0	3.26e-05	0	0	0	0	0	k__Bacteria; p__Proteobacteria; c__Deltaproteobacteria; o__NB1-j; f__unidentified; g__unidentified; s__unidentified
OTU_11010	0	0	0	0	0	0	0	0	0	0	0	0	0	3.26e-05	0	0	0	0	0	0	0	1.63e-05	0	0	0	0	0	0	0	0	0	0	0	0	0	0	0	0	0	0	0	0	0	0	0	0	0	k__Bacteria; p__Firmicutes; c__Clostridia; o__Clostridiales; f__Ruminococcaceae
OTU_11011	0	0	0	0	0	0	0	0	0	0	0	0	0	3.26e-05	0	0	0	0	0	0	0	0	0	0	0	0	0	0	0	0	0	0	0	0	0	0	0	0	0	0	0	0	0	0	0	0	0	k__Bacteria; p__Saccharibacteria; c__unidentified; o__unidentified; f__unidentified; g__unidentified; s__unidentified
OTU_11012	0	0	0	0	0	0	0	0	0	0	0	0	0	3.26e-05	0	0	0	0	0	0	0	0	0	0	0	0	0	0	0	0	0	0	0	0	0	0	0	0	0	0	0	0	0	0	0	0	0	k__Bacteria; p__Actinobacteria; c__Acidimicrobiia; o__Acidimicrobiales
OTU_11013	0	0	0	0	0	0	0	0	0	0	0	0	0	3.26e-05	0	0	0	0	0	0	0	0	0	0	0	0	0	0	0	0	0	0	0	0	0	0	0	0	0	0	0	0	0	0	0	0	0	k__Bacteria; p__Firmicutes; c__Clostridia; o__Clostridiales; f__Ruminococcaceae
OTU_11014	0	0	0	0	0	0	0	0	0	1.63e-05	0	0	0	0.00021194	4.89e-05	0	0	0	0	0	0	0	0	0	0	0	0	1.63e-05	9.78e-05	0	0	0	0	0	0	0	0	0	0	0	0	0	0	0	0	0	0	k__Bacteria; p__Firmicutes; c__Clostridia; o__Clostridiales; f__Ruminococcaceae; g__Oscillibacter; s__unidentified
OTU_11015	0	0	0	0	0	0	0	0	0	0	0	0	0	3.26e-05	0	0	0	0	0	0	0	0	0	0	0	0	0	0	0	0	0	0	0	0	0	0	0	0	0	0	0	0	0	0	0	0	0	k__Bacteria; p__Firmicutes; c__Clostridia; o__Clostridiales
OTU_11017	0	0	0	0	0	0	0	0	0	0	0	0	0	0	1.63e-05	0	0	0	0	0	0	0	0	0	0	0	0	0	0	0	0	0	0	0	0	0	0	0	0	0	0	0	0	0	0	0	0	k__Bacteria; p__Microgenomates; c__Candidatus_Pacebacteria; o__unidentified; f__unidentified; g__unidentified; s__unidentified
OTU_11018	0	0	0	0	0	0	0	0	0	0	0	0	0	0	3.26e-05	0	0	0	0	0	0	0	0	0	0	0	0	0	0	0	0	0	0	0	0	0	0	0	0	0	0	0	0	0	0	0	0	k__Bacteria; p__Firmicutes; c__Clostridia; o__Clostridiales; f__Ruminococcaceae
OTU_11019	0	0	0	0	0	0	0	0	0	0	0	0	0	0	1.63e-05	0	0	0	0	0	0	0	0	0	0	0	0	0	0	0	0	0	0	0	0	0	0	0	0	0	0	0	0	0	0	0	0	k__Bacteria; p__Armatimonadetes; c__Fimbriimonadia; o__Fimbriimonadales; f__Fimbriimonadaceae; g__unidentified; s__unidentified
OTU_1102	0	0	0	0	0	0	0	0	0	0	0	0	0	0	0	0	0	0	0	0	0	0	0	0	0	0	0	0	0	0	0	0	0	0	0	0	0	0	0	0	0	4.89e-05	0	0	0	0	0	k__Bacteria; p__Latescibacteria; c__unidentified; o__unidentified; f__unidentified; g__unidentified; s__unidentified
OTU_11020	0	0	0	0	0	0	0	0	0	0	0	0	0	0	1.63e-05	0	0	0	0	0	0	0	0	0	0	0	0	0	0	0	0	0	0	0	0	0	0	0	0	0	0	0	0	0	0	0	0	k__Bacteria
OTU_11021	0	0	0	0	0	0	0	0	0	0	0	0	0	0	0	0	0	0	0	0	0	0	0	0	0	0	0	0	0	0	3.26e-05	0	0	0	0	0	0	0	0	0	0	0	0	0	0	0	0	k__Bacteria; p__Firmicutes; c__Clostridia; o__Clostridiales; f__Family_XIII; g__unidentified; s__unidentified
OTU_11022	0	0	0	0	0	0	0	0	0	0	0	0	0	0	1.63e-05	0	0	0	0	0	0	0	0	0	0	0	0	0	0	0	0	0	0	0	0	0	0	0	0	0	0	0	0	0	0	0	0	k__Bacteria; p__Proteobacteria; c__Alphaproteobacteria; o__Sphingomonadales; f__Sphingomonadaceae
OTU_11023	0	0	0	0	0	0	0	0	0	0	0	1.63e-05	0	0	0	3.26e-05	0	0	0	0	0	0	0	0	0	0	0	0	0	0	0	0	0	0	0	0	0	0	1.63e-05	0	0	0	0	0	0	0	0	k__Bacteria; p__Saccharibacteria; c__unidentified; o__unidentified; f__unidentified; g__unidentified; s__unidentified
OTU_11024	0	0	0	0	0	0	0	0	0	0	0	0	0	0	1.63e-05	0	0	0	0	0	0	0	0	0	0	0	0	0	0	0	0	0	0	0	0	0	0	0	0	0	0	0	0	0	0	0	0	k__Bacteria; p__Firmicutes; c__Clostridia; o__Clostridiales; f__Ruminococcaceae; g__Ruminococcaceae_NK4A214_group; s__unidentified
OTU_11025	0	0	0	0	0	0	0	0	0	0	0	0	0	0	1.63e-05	0	0	0	0	0	0	0	0	0	0	0	0	0	0	0	0	0	0	0	0	0	0	0	3.26e-05	0	0	0	0	0	0	0	0	k__Bacteria; p__Chloroflexi; c__TK10; o__unidentified; f__unidentified; g__unidentified; s__unidentified
OTU_11028	0	0	0	0	0	0	0	0	0	0	0	0	0	0	0	0	0	0	0	0	0	0	0	0	0	0	0	0	0	0	0	0	0	0	0	0	0	0	0	4.89e-05	0	0	0	0	0	0	0	k__Bacteria; p__Chloroflexi; c__JG30-KF-CM66; o__unidentified; f__unidentified; g__unidentified; s__unidentified
OTU_11029	1.63e-05	0	0	0	0	0	0	0	1.63e-05	3.26e-05	0	0	0	0	0	1.63e-05	0	0	1.63e-05	0	0	0	0	0	0	0	0	0	0	0	1.63e-05	0	0	0	0	0	0	0	0	0	0	1.63e-05	0	0	0	0	0	k__Bacteria; p__Acidobacteria; c__Blastocatellia; o__Blastocatellales; f__Blastocatellaceae_Subgroup_4; g__11-24; s__unidentified
OTU_1103	1.63e-05	0	0	0	0	0	0	0	0	0	0	0	0	0	0	0	0	0	0	0	0	0	0	0	0	0	0	0	0	0	0	0	0	0	0	0	0	0	0	0	0	3.26e-05	0	0	0	0	0	k__Bacteria; p__Acidobacteria; c__Subgroup_22; o__unidentified; f__unidentified; g__unidentified; s__unidentified
OTU_11030	0	0	0	0	0	0	0	0	0	0	0	0	0	0	0	1.63e-05	0	0	0	0	0	0	0	0	0	0	0	0	0	0	0	0	0	0	0	0	0	0	0	0	0	0	0	0	0	0	0	k__Bacteria; p__Proteobacteria; c__Deltaproteobacteria; o__NB1-j; f__unidentified; g__unidentified; s__unidentified
OTU_11031	0	0	0	0	0	0	0	0	0	0	0	0	0	0	0	1.63e-05	0	0	0	0	0	0	0	0	0	0	0	0	0	0	0	0	0	0	0	0	0	0	0	0	0	0	0	0	0	0	0	k__Bacteria; p__Actinobacteria; c__Actinobacteria; o__Corynebacteriales; f__Mycobacteriaceae; g__Mycobacterium
OTU_11032	0	0	0	0	0	0	0	0	0	0	0	0	0	0	0	3.26e-05	0	0	0	0	0	0	0	0	0	0	0	0	0	0	0	0	0	0	0	0	0	0	0	0	0	0	0	0	0	0	0	k__Bacteria; p__Cyanobacteria; c__Chloroplast
OTU_11034	0	0	0	0	0	0	0	0	0	0	0	0	0	0	0	1.63e-05	0	0	0	0	0	0	0	0	0	0	0	0	0	0	0	0	0	0	0	0	0	0	0	0	0	0	0	0	0	0	0	k__Bacteria; p__Gemmatimonadetes; c__Gemmatimonadetes; o__Gemmatimonadales; f__Gemmatimonadaceae; g__unidentified; s__unidentified
OTU_11035	0	0	0	0	0	0	0	0	0	0	0	0	1.63e-05	0	1.63e-05	3.26e-05	0	0	0	0	0	0	0	0	0	0	0	0	0	0	0	0	0	0	0	0	0	0	0	0	0	0	0	0	0	0	0	k__Bacteria; p__Chloroflexi; c__TK10; o__unidentified; f__unidentified; g__unidentified; s__unidentified
OTU_11036	0	0	0	0	0	0	0	0	0	0	0	0	0	0	1.63e-05	3.26e-05	0	0	0	0	0	0	0	0	0	0	0	0	0	0	0	0	0	0	0	0	0	0	0	4.89e-05	0	0	0	0	0	0	0	k__Bacteria; p__Chloroflexi; c__P2-11E; o__unidentified; f__unidentified; g__unidentified; s__unidentified
OTU_11037	0	0	0	0	0	0	0	0	0	0	0	0	0	0	0	1.63e-05	0	0	0	0	0	0	0	0	0	0	0	0	0	0	0	0	0	0	0	0	0	0	0	0	0	0	0	0	0	0	0	k__Bacteria; p__Saccharibacteria
OTU_11038	0	0	0	0	0	0	0	0	0	0	0	0	0	0	0	1.63e-05	0	0	0	0	0	0	0	0	0	0	0	0	0	0	0	0	0	0	0	0	0	0	0	0	0	0	0	0	0	0	0	k__Bacteria
OTU_11039	0	0	0	0	0	0	0	0	0	0	0	0	0	0	0	1.63e-05	0	0	0	0	0	0	0	0	0	0	0	0	0	0	0	0	0	0	0	0	0	0	0	0	0	0	0	0	0	0	0	k__Bacteria; p__Saccharibacteria; c__unidentified; o__unidentified; f__unidentified; g__unidentified; s__unidentified
OTU_1104	0	0	0	0	0	0	0	0	0	0	0	0	0	0	0	0	0	0	0	0	0	0	0	0	0	0	0	0	0	0	0	0	0	0	0	0	0	0	0	0	0	4.89e-05	0	0	0	0	0	k__Bacteria; p__Proteobacteria; c__Deltaproteobacteria; o__Desulfuromonadales; f__Geobacteraceae; g__Geobacter; s__unidentified
OTU_11040	0	0	0	0	0	0	0	0	0	0	0	0	0	0	0	1.63e-05	0	0	0	0	0	0	0	0	0	0	0	0	0	0	0	0	0	0	0	0	0	0	0	0	0	0	0	0	0	0	0	k__Bacteria; p__Acidobacteria; c__Subgroup_6
OTU_11041	0	0	0	0	0	0	0	0	0	0	3.26e-05	0	0	0	0	3.26e-05	0	1.63e-05	0	0	4.89e-05	0	0	0	0	0	0	0	0	0	0	0	0	0	0	0	0	0	0	0	0	0	0	0	0	1.63e-05	0	k__Bacteria; p__Saccharibacteria; c__unidentified; o__unidentified; f__unidentified; g__unidentified; s__unidentified
OTU_11042	0	0	0	0	0	0	0	0	0	0	0	0	0	0	0	3.26e-05	0	0	0	0	0	0	0	0	0	0	0	0	0	0	0	0	0	0	0	0	0	0	0	0	0	0	0	0	0	0	0	k__Bacteria; p__Bacteroidetes; c__Cytophagia; o__Cytophagales; f__Cytophagaceae; g__Adhaeribacter
OTU_11043	0	0	0	0	0	0	0	0	0	0	0	0	0	0	0	1.63e-05	0	0	0	0	0	0	0	0	0	0	0	0	0	0	0	0	0	0	0	0	0	0	0	0	0	0	0	0	0	0	0	k__Bacteria; p__Planctomycetes; c__Planctomycetacia; o__Planctomycetales; f__Planctomycetaceae; g__unidentified; s__unidentified
OTU_11044	0	0	0	0	0	0	0	0	0	0	0	0	0	0	0	3.26e-05	0	0	0	0	0	0	0	0	0	0	0	0	0	0	0	0	0	0	0	0	0	0	0	0	0	0	0	0	0	0	0	k__Bacteria; p__Acidobacteria; c__Subgroup_6
OTU_11045	0	0	0	0	0	0	0	0	0	0	1.63e-05	0	0	0	0	3.26e-05	0	0	0	0	0	0	0	0	0	0	0	0	0	0	0	0	4.89e-05	3.26e-05	3.26e-05	0	0	0	0	0	0	0	0	0	0	0	0	k__Bacteria; p__Saccharibacteria; c__unidentified; o__unidentified; f__unidentified; g__unidentified; s__unidentified
OTU_11046	0	0	0	0	0	0	0	0	0	0	0	0	0	0	0	1.63e-05	0	0	0	0	0	0	0	0	0	0	0	0	0	0	0	0	0	0	0	0	0	0	0	0	0	0	0	0	0	0	0	k__Bacteria; p__Proteobacteria; c__Betaproteobacteria; o__Nitrosomonadales; f__Nitrosomonadaceae; g__uncultured; s__beta_proteobacterium_A0837
OTU_11047	0	0	0	0	0	0	0	0	0	0	0	0	0	0	0	3.26e-05	0	0	0	0	0	0	0	0	0	0	0	0	0	0	0	0	0	0	0	0	0	0	0	0	0	0	0	0	0	0	0	k__Bacteria; p__Gemmatimonadetes; c__Gemmatimonadetes; o__Gemmatimonadales; f__Gemmatimonadaceae; g__unidentified; s__unidentified
OTU_11048	0	0	0	0	0	0	0	0	0	0	0	0	0	0	0	0	0	3.26e-05	0	0	0	0	0	0	0	0	0	0	0	0	0	0	0	0	0	0	0	0	0	0	0	0	0	0	0	0	0	k__Bacteria; p__Cyanobacteria; c__Cyanobacteria; o__SubsectionIII; f__FamilyI; g__cyanobacterium_scsio_T-2; s__cyanobacterium_scsio_T-2
OTU_11049	0	0	0	0	0	0	0	0	0	0	0	0	0	0	0	0	0	1.63e-05	0	0	0	0	0	0	0	0	0	0	0	0	0	0	0	0	0	0	0	0	0	0	0	0	0	0	0	0	0	k__Bacteria
OTU_1105	0	0	0	0	0	0	0	0	0	0	0	0	0	0	0	0	0	0	0	0	0	0	1.63e-05	0	0	0	0	0	0	0	0	0	0	0	0	0	0	0	0	0	0	4.89e-05	0	0	0	0	0	k__Bacteria; p__Gemmatimonadetes; c__Gemmatimonadetes; o__Gemmatimonadales; f__Gemmatimonadaceae; g__unidentified; s__unidentified
OTU_11050	0	0	0	0	0	0	0	0	0	0	0	0	0	0	0	0	0	6.52e-05	3.26e-05	1.63e-05	0	0	0	1.63e-05	0	0	0	0	0	0	3.26e-05	0	0	0	0	0	0	0	3.26e-05	0	0	0	0	0	0	0	0	k__Bacteria; p__Proteobacteria; c__Alphaproteobacteria; o__Rhodospirillales; f__MSB-1E8; g__unidentified; s__unidentified
OTU_11051	0	0	0	0	0	0	0	0	1.63e-05	0	0	0	1.63e-05	0	0	0	0	3.26e-05	0	1.63e-05	0	0	0	0	0	0	0	0	0	0	0	0	0	0	0	0	0	0	0	0	0	0	0	0	1.63e-05	0	0	k__Bacteria; p__Chloroflexi; c__Thermomicrobia; o__JG30-KF-CM45; f__unidentified; g__unidentified; s__unidentified
OTU_11052	0	0	0	0	0	0	0	0	0	0	0	0	0	0	0	0	0	3.26e-05	0	0	0	0	0	0	0	0	0	0	0	0	0	0	0	0	0	0	0	0	0	0	0	0	0	0	0	0	0	k__Bacteria; p__Chloroflexi; c__TK10; o__Clostridiales_bacterium_PH28_bin88; f__Clostridiales_bacterium_PH28_bin88; g__Clostridiales_bacterium_PH28_bin88; s__Clostridiales_bacterium_PH28_bin88
OTU_11053	0	0	0	0	0	0	0	0	0	0	0	0	0	0	0	0	0	4.89e-05	4.89e-05	0	0	0	0	0	0	0	0	0	0	0	3.26e-05	0	0	0	0	0	0	0	1.63e-05	0	0	0	0	0	0	0	0	k__Bacteria; p__Chloroflexi; c__SBR2076; o__unidentified; f__unidentified; g__unidentified; s__unidentified
OTU_11054	0	0	0	0	0	0	0	0	0	0	0	0	0	0	0	0	0	3.26e-05	0	0	0	0	0	0	0	0	0	0	0	0	0	0	0	0	0	0	0	0	0	0	0	0	0	0	0	0	0	k__Bacteria; p__Cyanobacteria; c__Chloroplast
OTU_11055	0	0	0	0	0	0	0	0	0	3.26e-05	0	0	0	1.63e-05	0	0	0	1.63e-05	0	0	0	0	1.63e-05	0	0	0	0	0	0	0	0	0	0	0	0	0	0	0	0	0	0	3.26e-05	0	0	0	0	0	k__Bacteria; p__Gemmatimonadetes; c__Gemmatimonadetes; o__Gemmatimonadales; f__Gemmatimonadaceae; g__unidentified; s__unidentified
OTU_11056	0	0	0	0	0	0	0	0	0	0	0	0	0	0	0	0	0	3.26e-05	0	0	0	0	0	0	0	0	0	0	0	0	0	0	0	0	0	0	0	0	0	0	0	0	0	0	0	0	0	k__Bacteria; p__Proteobacteria; c__Deltaproteobacteria; o__Bradymonadales
OTU_11057	0	0	0	0	0	0	0	0	0	0	0	0	0	0	0	0	0	1.63e-05	1.63e-05	0	0	0	0	0	0	0	0	0	0	0	0	0	0	0	0	0	0	0	0	0	0	0	0	0	0	0	0	k__Bacteria; p__Chloroflexi; c__Anaerolineae; o__Anaerolineales; f__Anaerolineaceae; g__uncultured; s__anaerobic_bacterium_MO-CFX2
OTU_11058	0	0	0	0	0	0	0	0	0	0	0	0	0	0	0	0	0	1.63e-05	0	0	0	0	0	0	0	0	0	0	0	0	1.63e-05	0	0	0	0	0	0	0	0	0	0	0	0	0	0	0	0	k__Bacteria; p__Peregrinibacteria; c__unidentified; o__unidentified; f__unidentified; g__unidentified; s__unidentified
OTU_11059	0	0	0	0	0	0	0	0	0	0	0	1.63e-05	1.63e-05	0	0	0	0	6.52e-05	0	0	0	0	0	0	0	0	0	0	0	0	0	0	0	0	0	0	0	0	0	0	0	0	0	0	0	0	0	k__Bacteria; p__Chloroflexi; c__JG30-KF-CM66; o__unidentified; f__unidentified; g__unidentified; s__unidentified
OTU_1106	0	0	0	0	0	0	0	0	0	0	0	0	0	0	0	0	0	0	0	0	0	0	0	0	0	0	0	0	0	0	0	0	0	0	0	0	0	0	0	0	0	3.26e-05	0	0	0	0	0	k__Bacteria
OTU_11060	0	0	0	0	0	0	0	0	0	0	0	0	0	0	0	0	0	1.63e-05	0	0	0	0	0	0	0	0	0	0	0	0	0	0	0	0	0	0	0	0	0	0	0	0	0	0	0	0	0	k__Bacteria; p__Chlorobi; c__Chlorobia; o__Chlorobiales; f__SJA-28; g__unidentified; s__unidentified
OTU_11061	0	0	0	0	0	0	0	0	0	0	0	0	0	0	0	0	0	1.63e-05	1.63e-05	0	0	0	0	0	0	0	0	0	0	0	0	0	0	0	0	0	0	0	3.26e-05	0	0	0	0	0	0	0	0	k__Bacteria; p__Peregrinibacteria; c__unidentified; o__unidentified; f__unidentified; g__unidentified; s__unidentified
OTU_11062	0	0	0	0	0	0	0	0	0	0	0	0	0	0	0	0	0	0	1.63e-05	0	0	0	0	0	0	0	0	0	0	0	0	0	0	0	0	0	0	0	0	0	0	0	0	0	0	0	0	k__Bacteria; p__Chloroflexi; c__SJA-15; o__unidentified; f__unidentified; g__unidentified; s__unidentified
OTU_11063	0	0	0	0	0	0	0	0	0	0	0	0	0	0	0	0	0	0	1.63e-05	1.63e-05	0	0	0	0	0	0	0	0	0	0	3.26e-05	0	0	0	0	0	0	0	0	0	0	0	0	0	0	0	0	k__Bacteria; p__Chloroflexi; c__Anaerolineae; o__Anaerolineales; f__Anaerolineaceae; g__uncultured; s__anaerobic_bacterium_MO-CFX2
OTU_11064	0	0	0	0	0	0	0	0	0	0	0	0	0	0	0	0	0	0	3.26e-05	0	0	0	0	0	0	0	0	0	0	0	0	0	0	0	0	0	0	0	0	0	0	0	0	0	0	0	0	k__Bacteria; p__Bacteroidetes; c__Bacteroidetes_vadinHA17; o__unidentified; f__unidentified; g__unidentified; s__unidentified
OTU_11065	0	0	0	0	0	0	0	0	0	0	0	0	0	0	0	0	0	0	3.26e-05	0	0	0	0	0	0	0	0	0	0	0	0	0	0	0	0	0	0	0	0	0	0	0	0	0	0	0	0	k__Bacteria; p__Chloroflexi; c__Caldilineae; o__Caldilineales; f__Caldilineaceae
OTU_11066	0	0	0	0	0	0	0	0	0	0	0	0	0	0	0	0	0	0	1.63e-05	0	0	0	0	0	0	0	0	0	0	0	0	0	0	0	0	0	0	0	0	0	0	0	0	0	0	0	0	k__Bacteria
OTU_11067	0	0	0	0	0	0	0	0	0	0	0	0	0	0	0	0	0	0	3.26e-05	0	0	0	0	0	0	0	0	0	0	0	0	0	0	0	0	0	0	0	0	0	0	0	0	0	0	0	0	k__Bacteria; p__Firmicutes; c__Clostridia; o__Clostridiales; f__Ruminococcaceae
OTU_11068	0	0	0	0	0	0	0	0	0	0	0	0	0	0	0	0	0	0	1.63e-05	0	0	0	0	0	0	0	0	0	0	0	0	0	0	0	0	0	0	0	0	0	0	0	0	0	0	0	0	k__Bacteria; p__Cyanobacteria; c__Melainabacteria; o__Obscuribacterales; f__unidentified; g__unidentified; s__unidentified
OTU_11069	0	0	0	0	0	0	0	0	0	0	0	0	0	0	0	0	0	0	3.26e-05	0	0	0	0	0	0	0	0	0	0	0	0	0	0	0	0	0	0	0	0	0	0	0	0	0	0	0	0	k__Bacteria; p__Firmicutes; c__Clostridia; o__Clostridiales; f__Family_XIII
OTU_1107	0	0	0	0	0	0	0	0	0	0	0	0	0	0	3.26e-05	3.26e-05	0	0	0	0	0	0	0	0	0	0	0	0	0	0	0	0	0	0	0	0	0	0	0	0	0	4.89e-05	0	0	0	0	0	k__Bacteria; p__Proteobacteria; c__Deltaproteobacteria; o__Myxococcales; f__Haliangiaceae; g__Haliangium; s__unidentified
OTU_11070	0	0	0	0	0	0	0	0	0	0	0	0	0	0	0	0	0	0	3.26e-05	0	0	0	0	0	0	0	0	0	0	0	4.89e-05	0	0	0	0	0	0	0	0	0	0	0	0	0	0	0	0	k__Bacteria; p__Armatimonadetes; c__Fimbriimonadia; o__Fimbriimonadales; f__Fimbriimonadaceae; g__unidentified; s__unidentified
OTU_11071	0	0	0	0	0	0	0	0	0	0	0	0	0	0	0	0	0	0	4.89e-05	0	0	0	0	0	0	0	0	0	0	0	0	0	0	0	0	0	0	0	0	0	0	0	0	0	0	0	0	k__Bacteria; p__Chloroflexi; c__SJA-15; o__unidentified; f__unidentified; g__unidentified; s__unidentified
OTU_11072	0	0	0	0	0	0	0	0	0	0	0	0	0	0	0	0	0	0	1.63e-05	0	0	0	0	0	0	0	0	0	0	0	0	0	0	0	0	0	0	0	0	0	0	0	0	0	0	0	0	k__Bacteria; p__Chloroflexi; c__SHA-26; o__unidentified; f__unidentified; g__unidentified; s__unidentified
OTU_11073	0	0	0	0	0	0	0	0	0	0	0	0	0	0	0	0	0	0	1.63e-05	0	0	0	0	0	0	0	0	0	0	0	0	0	0	0	0	0	0	0	0	0	0	0	0	0	0	0	0	k__Bacteria; p__Cyanobacteria; c__Cyanobacteria; o__SubsectionIII; f__FamilyI; g__cyanobacterium_scsio_T-2; s__cyanobacterium_scsio_T-2
OTU_11074	0	0	0	0	0	0	0	0	0	0	0	0	0	0	0	0	0	0	0	1.63e-05	0	0	0	0	0	0	0	0	0	0	0	0	0	0	0	0	0	0	0	0	0	0	0	0	0	0	0	k__Bacteria; p__Proteobacteria; c__Alphaproteobacteria; o__Rhizobiales
OTU_11075	0	0	0	0	0	0	0	0	0	0	0	0	0	0	0	0	0	0	0	1.63e-05	0	0	0	0	0	0	0	0	0	0	0	0	0	0	0	0	0	0	0	0	0	0	0	0	0	0	0	k__Bacteria; p__Firmicutes; c__Clostridia; o__Clostridiales; f__Family_XII
OTU_11076	0	0	0	0	0	0	0	0	0	0	0	0	0	0	0	0	0	0	0	3.26e-05	0	0	1.63e-05	0	0	0	0	0	0	0	0	0	0	0	0	0	0	0	0	0	0	0	0	0	0	0	0	k__Bacteria; p__Saccharibacteria; c__unidentified; o__unidentified; f__unidentified; g__unidentified; s__unidentified
OTU_11077	0	0	0	0	0	0	0	0	0	0	0	0	0	0	0	0	0	3.26e-05	0	0	0	0	0	0	0	0	0	0	0	0	0	0	0	0	0	0	0	0	0	0	0	0	0	0	0	0	0	k__Bacteria; p__Chloroflexi; c__SBR2076; o__unidentified; f__unidentified; g__unidentified; s__unidentified
OTU_11078	0	0	0	0	0	0	0	0	0	0	0	0	0	0	0	0	0	0	0	3.26e-05	0	0	0	0	0	0	0	0	0	0	0	0	0	0	0	0	0	0	0	0	0	0	0	0	0	0	0	k__Bacteria; p__Acidobacteria; c__Acidobacteria; o__Acidobacteriales; f__Acidobacteriaceae_Subgroup_1; g__unidentified; s__unidentified
OTU_11079	0	0	0	0	0	0	0	0	0	0	0	0	0	0	0	0	0	0	0	1.63e-05	0	0	0	0	0	0	0	0	0	0	0	0	0	0	0	0	0	0	0	0	0	0	0	0	0	0	0	k__Bacteria; p__Saccharibacteria; c__unidentified; o__unidentified; f__unidentified; g__unidentified; s__unidentified
OTU_1108	0	0	0	0	0	0	0	0	0	0	0	0	0	0	0	0	0	0	0	0	0	0	0	0	0	0	0	0	0	0	0	0	0	0	0	0	0	0	0	0	0	0	0	3.26e-05	1.63e-05	0	0	k__Bacteria; p__Firmicutes; c__Bacilli; o__Bacillales; f__Bacillaceae; g__Bacillus; s__Thermobacillus_sp._VO15
OTU_11080	0	0	0	0	0	0	0	0	0	0	0	0	0	0	0	0	0	0	1.63e-05	3.26e-05	0	0	0	0	0	0	0	0	0	0	0	0	0	0	0	0	0	0	0	0	0	0	0	0	0	0	0	k__Bacteria; p__Saccharibacteria
OTU_11081	0	0	0	0	0	0	0	0	0	0	0	0	0	0	0	0	0	0	0	0	1.63e-05	0	0	0	0	0	0	0	0	0	0	0	0	0	0	0	0	0	0	0	0	0	0	0	0	0	0	k__Bacteria; p__Firmicutes; c__Clostridia; o__Clostridiales; f__Ruminococcaceae; g__Ruminiclostridium_1; s__unidentified
OTU_11082	0	0	0	0	0	0	0	0	0	0	0	0	0	0	0	0	0	0	0	0	1.63e-05	0	0	0	0	0	0	0	0	0	0	0	0	0	0	0	0	0	0	0	0	0	0	0	0	0	0	k__Bacteria
OTU_11083	0	0	0	0	0	0	0	0	0	0	0	0	0	0	0	0	0	0	0	0	1.63e-05	0	0	0	0	0	0	0	0	0	0	0	0	0	0	0	0	0	0	0	0	0	0	0	0	0	0	k__Bacteria; p__Cyanobacteria; c__Cyanobacteria; o__SubsectionI; f__FamilyI
OTU_11084	0	0	0	0	0	0	0	0	0	0	0	0	0	0	0	0	0	0	0	0	1.63e-05	3.26e-05	0	0	0	0	0	0	0	0	1.63e-05	0	0	0	0	0	0	0	0	0	0	0	0	0	0	0	0	k__Bacteria; p__Chloroflexi; c__SJA-15; o__unidentified; f__unidentified; g__unidentified; s__unidentified
OTU_11085	0	0	0	0	0	0	0	0	0	0	0	0	0	0	0	0	0	0	0	0	3.26e-05	0	0	0	0	0	0	0	0	0	0	0	0	0	0	0	0	0	0	0	0	0	0	0	0	0	0	k__Bacteria; p__Saccharibacteria
OTU_11086	0	0	0	0	0	0	0	0	0	0	0	0	0	0	0	0	0	0	0	0	1.63e-05	0	0	0	0	0	0	0	0	0	0	0	0	0	0	0	0	0	0	0	0	0	0	0	0	0	0	k__Bacteria
OTU_11087	0	0	0	0	0	0	0	0	0	0	0	0	0	0	0	0	0	0	0	0	8.15e-05	0	0	0	0	0	0	0	0	0	0	0	0	0	0	0	0	0	0	0	0	0	0	0	0	0	0	k__Bacteria; p__Saccharibacteria; c__TM7_phylum_sp._canine_oral_taxon_237; o__TM7_phylum_sp._canine_oral_taxon_237; f__TM7_phylum_sp._canine_oral_taxon_237; g__TM7_phylum_sp._canine_oral_taxon_237; s__TM7_phylum_sp._canine_oral_taxon_237
OTU_11088	0	0	0	0	0	0	0	0	0	0	0	0	0	0	0	0	0	0	0	0	3.26e-05	0	0	0	0	0	0	0	0	0	0	0	0	0	0	0	0	0	0	0	0	0	0	0	0	0	0	k__Bacteria; p__Parcubacteria; c__unidentified; o__unidentified; f__unidentified; g__unidentified; s__unidentified
OTU_11089	0	0	0	0	0	0	0	0	0	0	0	0	0	0	0	0	0	0	0	0	1.63e-05	0	0	0	0	0	0	0	0	0	0	0	0	0	0	0	0	0	0	0	0	0	0	0	0	0	0	k__Bacteria; p__Cyanobacteria; c__Cyanobacteria
OTU_1109	0	0	0	0	0	0	0	0	0	0	0	0	0	0	0	0	0	0	0	0	0	0	0	0	0	0	0	0	0	0	0	0	0	0	0	0	0	0	0	0	0	1.63e-05	0	4.89e-05	0	0	0	k__Bacteria; p__Proteobacteria; c__Deltaproteobacteria; o__Desulfurellales; f__Desulfurellaceae; g__H16; s__unidentified
OTU_11090	0	0	0	0	0	0	0	0	0	0	0	0	0	0	0	0	0	0	0	0	1.63e-05	0	0	0	0	0	0	0	0	0	0	0	0	0	0	0	0	0	0	0	0	0	0	0	0	0	0	k__Bacteria; p__Chloroflexi; c__Anaerolineae; o__Anaerolineales; f__Anaerolineaceae; g__unidentified; s__unidentified
OTU_11092	0	0	0	0	0	0	0	0	0	0	0	0	0	0	0	0	0	0	0	0	3.26e-05	0	0	0	0	0	0	0	0	0	0	0	0	0	0	0	0	0	0	0	0	0	0	0	0	0	0	k__Bacteria; p__Bacteroidetes; c__Sphingobacteriia; o__Sphingobacteriales; f__Chitinophagaceae
OTU_11093	0	0	0	0	0	0	0	0	0	0	0	0	0	0	0	0	0	0	0	0	1.63e-05	0	0	0	0	0	0	0	0	0	0	0	0	0	0	0	0	0	0	0	0	0	0	0	0	0	0	k__Bacteria; p__Firmicutes; c__Clostridia; o__Clostridiales; f__Ruminococcaceae; g__Ruminiclostridium_1; s__unidentified
OTU_11094	0	0	0	0	0	0	0	0	0	0	0	0	0	0	0	0	0	0	0	0	3.26e-05	0	0	0	0	0	0	0	0	0	0	0	0	0	0	0	0	0	0	0	0	0	0	0	0	0	0	k__Bacteria; p__Chloroflexi; c__SBR2076; o__unidentified; f__unidentified; g__unidentified; s__unidentified
OTU_11095	0	0	0	0	0	0	0	0	0	0	0	0	0	0	0	0	0	0	0	0	1.63e-05	0	0	0	0	0	0	0	0	0	0	0	0	0	0	0	0	0	0	0	0	0	0	0	0	0	0	k__Bacteria; p__Actinobacteria; c__Thermoleophilia; o__Solirubrobacterales
OTU_11096	0	0	0	0	0	0	0	0	0	0	0	0	0	0	0	0	0	0	0	0	0	3.26e-05	0	0	0	0	0	0	0	0	0	0	0	0	0	0	0	0	0	0	0	0	0	0	0	0	0	k__Bacteria
OTU_11097	0	0	0	0	0	0	0	0	0	0	0	0	0	0	0	0	0	0	0	0	0	3.26e-05	0	0	0	0	0	0	0	0	0	0	0	0	0	0	0	0	0	0	0	0	0	0	0	0	0	k__Bacteria; p__Cyanobacteria; c__Cyanobacteria
OTU_11098	0	0	0	0	0	0	0	0	0	0	0	0	0	0	0	0	0	0	0	0	0	0	0	0	0	0	0	0	0	0	0	0	0	0	0	0	0	0	0	0	0	0	0	0	1.63e-05	0	0	k__Bacteria; p__Firmicutes; c__Limnochordia; o__Limnochordales; f__Limnochordaceae; g__unidentified; s__unidentified
OTU_11099	0	0	0	0	0	0	0	0	0	0	0	0	0	0	0	0	0	0	0	0	0	1.63e-05	0	0	0	0	0	0	0	0	0	0	0	0	0	0	0	0	0	0	0	0	0	0	0	0	0	k__Bacteria; p__Proteobacteria
OTU_111	0	0	0	0	0	0	0	0	0	0	0	0	0	0	0	0	0	0	0	0	0	0	0	0	0	0	0	0	0	0	0	0	0	0	0	0	0	0	0	0	0	0	0	4.89e-05	0	0	0	k__Bacteria
OTU_1110	0	0	0	0	0	0	0	0	0	0	0	0	0	0	0	0	0	0	0	0	0	0	0	0	0	0	0	0	0	0	0	0	0	0	0	0	0	0	0	0	0	0	0	6.52e-05	0	0	0	k__Bacteria; p__Latescibacteria; c__unidentified; o__unidentified; f__unidentified; g__unidentified; s__unidentified
OTU_11100	0	0	0	0	0	0	0	0	0	0	0	0	0	0	0	0	0	0	0	0	0	1.63e-05	0	0	0	0	0	0	0	0	0	0	0	0	0	0	0	0	0	0	0	0	0	0	0	0	0	k__Bacteria; p__Proteobacteria; c__Deltaproteobacteria; o__Bdellovibrionales; f__Bdellovibrionaceae; g__OM27_clade; s__unidentified
OTU_11101	0	0	0	0	0	0	0	0	0	0	0	0	0	0	0	0	0	0	0	0	0	6.52e-05	0	0	0	0	0	0	0	0	0	0	0	0	0	0	0	0	0	0	0	0	0	0	0	0	0	k__Bacteria; p__Firmicutes; c__Clostridia; o__Clostridiales; f__Ruminococcaceae
OTU_11102	0	0	0	0	0	0	0	0	0	0	0	0	0	0	0	0	0	0	0	0	0	3.26e-05	0	0	0	0	0	0	0	0	0	0	0	0	0	0	0	0	0	0	0	0	0	0	0	0	0	k__Bacteria; p__Cyanobacteria; c__Cyanobacteria; o__SubsectionIII; f__FamilyI; g__Prochlorothrix; s__unidentified
OTU_11103	0	0	0	0	0	0	0	0	0	0	0	0	0	0	0	0	0	0	0	0	0	4.89e-05	0	0	0	0	0	0	0	0	0	0	0	0	0	0	0	0	0	0	0	0	0	0	0	0	0	k__Bacteria; p__Firmicutes; c__Clostridia; o__Clostridiales
OTU_11104	0	0	0	0	0	0	0	0	0	0	0	0	0	0	0	0	0	0	0	0	0	1.63e-05	0	0	0	0	0	0	0	0	0	0	0	0	0	0	0	0	0	0	0	0	0	0	0	0	0	k__Bacteria; p__Firmicutes; c__Clostridia
OTU_11105	0	0	0	0	0	0	0	0	0	0	0	0	0	0	0	0	0	0	0	0	0	6.52e-05	0	0	0	0	0	0	0	0	0	0	0	0	0	0	0	0	0	0	0	0	0	0	0	0	0	k__Bacteria; p__Cyanobacteria; c__Cyanobacteria; o__SubsectionI; f__FamilyI; g__Merismopedia; s__unidentified
OTU_11106	0	0	0	0	0	0	0	0	0	0	0	0	0	0	0	0	0	0	0	0	0	3.26e-05	0	0	0	0	0	0	0	0	0	0	0	0	0	0	0	0	0	0	0	0	0	0	0	0	0	k__Bacteria; p__Firmicutes; c__Clostridia; o__Clostridiales; f__Family_XI; g__Sedimentibacter; s__unidentified
OTU_11107	0	0	0	0	0	0	0	0	0	0	0	0	0	0	0	0	0	0	0	0	0	1.63e-05	0	0	0	0	0	0	0	0	0	0	0	0	0	0	0	0	0	0	0	0	0	0	0	0	0	k__Bacteria; p__Cyanobacteria; c__Cyanobacteria; o__SubsectionI; f__FamilyI
OTU_11108	0	0	0	0	0	0	0	0	0	0	0	0	0	0	0	0	0	0	0	0	0	0	0	0	0	0	0	0	0	0	0	0	0	0	0	0	0	0	0	0	0	0	0	0	8.15e-05	0	0	k__Bacteria; p__Firmicutes; c__Clostridia; o__Clostridiales; f__Caldicoprobacteraceae; g__Caldicoprobacter; s__unidentified
OTU_11109	0	0	0	0	0	0	0	0	0	0	0	0	0	0	0	0	0	0	0	0	0	3.26e-05	0	0	0	0	0	0	0	0	0	0	0	0	0	0	0	0	0	0	0	0	0	0	0	0	0	k__Bacteria; p__Cyanobacteria; c__Cyanobacteria
OTU_1111	0	0	0	0	0	0	0	0	0	0	0	0	0	0	0	3.26e-05	0	0	0	0	0	0	0	0	0	0	0	0	0	0	0	0	0	0	0	0	0	0	0	0	0	0	0	0	0.000146728	0	0	k__Bacteria; p__Gemmatimonadetes; c__AKAU4049; o__unidentified; f__unidentified; g__unidentified; s__unidentified
OTU_11110	0	0	0	0	0	0	0	0	0	0	0	0	0	0	0	0	0	0	0	0	0	1.63e-05	0	0	0	0	0	0	0	0	0	0	0	0	0	0	0	0	0	0	0	0	0	0	0	0	0	k__Bacteria; p__Bacteroidetes; c__Sphingobacteriia; o__Sphingobacteriales; f__Saprospiraceae; g__uncultured
OTU_11112	0	0	0	0	0	0	0	0	0	0	0	0	0	0	0	0	0	0	0	0	0	3.26e-05	0	0	0	0	0	0	0	0	0	0	0	0	0	0	0	0	0	0	0	0	0	0	0	0	0	k__Bacteria; p__Proteobacteria
OTU_11114	0	0	0	0	0	0	0	0	0	0	0	0	0	0	0	0	0	0	0	0	0	3.26e-05	0	0	0	0	0	0	0	0	0	0	0	0	0	0	0	0	0	0	0	0	0	0	0	0	0	k__Bacteria; p__Cyanobacteria; c__Cyanobacteria; o__SubsectionIII; f__FamilyI
OTU_11115	0	0	0	0	0	0	0	0	0	0	0	0	0	0	0	0	0	0	0	0	0	3.26e-05	0	0	0	0	0	0	0	0	0	0	0	0	0	0	0	0	0	0	0	0	0	0	0	0	0	k__Bacteria; p__Cyanobacteria; c__Cyanobacteria; o__SubsectionI; f__FamilyI
OTU_11116	0	0	0	0	0	0	0	0	0	0	0	0	0	0	0	0	0	0	0	0	0	1.63e-05	0	0	0	0	0	0	0	0	0	0	0	0	0	0	0	0	0	0	0	0	0	0	0	0	0	k__Bacteria; p__Cyanobacteria; c__Chloroplast; o__Phalacroma_mitra; f__Phalacroma_mitra; g__Phalacroma_mitra; s__Phalacroma_mitra
OTU_11118	0	0	0	0	0	0	0	0	0	0	0	0	0	0	0	0	0	0	0	0	0	1.63e-05	0	0	0	0	0	0	0	0	0	0	0	0	0	0	0	0	0	0	0	0	0	0	0	0	0	k__Bacteria; p__Cyanobacteria; c__Chloroplast
OTU_11119	0	0	0	0	0	0	0	0	0	0	0	0	0	0	0	0	0	0	0	0	0	4.89e-05	0	0	0	0	0	0	0	0	0	0	0	0	0	0	0	0	0	0	0	0	0	0	0	0	0	k__Bacteria; p__Firmicutes; c__Clostridia
OTU_1112	0	0	0	0	0	0	0	0	0	0	0	0	0	0	0	0	0	0	0	0	0	0	0	0	0	0	0	0	0	0	0	0	0	0	0	0	0	0	0	0	0	0	0	3.26e-05	0	0	0	k__Bacteria; p__Acidobacteria; c__Subgroup_6; o__Unknown_Order; f__Unknown_Family; g__Vicinamibacter; s__unidentified
OTU_11120	0	0	0	0	0	0	0	0	0	0	0	0	0	0	0	0	0	0	0	0	0	3.26e-05	0	0	0	0	0	0	0	0	0	0	0	0	0	0	0	0	0	0	0	0	0	0	0	0	0	k__Bacteria; p__Firmicutes; c__Limnochordia; o__Limnochordales; f__Limnochordaceae; g__unidentified; s__unidentified
OTU_11121	0	0	0	0	0	0	0	0	0	0	0	0	0	0	0	0	0	0	0	0	0	0	3.26e-05	0	0	0	0	0	0	0	0	0	0	0	0	0	0	0	0	0	0	0	0	0	0	0	0	k__Bacteria; p__Firmicutes; c__Clostridia; o__Clostridiales; f__Lachnospiraceae; g__Cellulosilyticum; s__unidentified
OTU_11122	0	0	0	0	0	0	0	0	0	0	0	0	0	0	0	0	0	0	0	0	0	0	3.26e-05	0	0	0	0	0	0	0	0	0	0	0	0	0	0	0	0	0	0	0	0	0	0	0	0	k__Bacteria
OTU_11123	0	0	0	0	0	0	0	0	0	0	0	0	0	0	0	0	0	0	0	0	0	0	6.52e-05	0	0	0	0	0	0	0	0	0	0	0	0	0	0	0	0	0	0	0	0	0	0	0	0	k__Bacteria; p__Chloroflexi; c__Ktedonobacteria; o__Ktedonobacterales; f__Thermosporotrichaceae; g__unidentified; s__unidentified
OTU_11124	0	0	0	0	0	0	0	0	0	0	0	0	0	0	0	0	0	0	0	0	0	0	3.26e-05	0	0	0	0	0	0	0	0	0	0	0	0	0	0	0	0	0	0	0	0	0	0	0	0	k__Bacteria; p__Chloroflexi; c__Ktedonobacteria; o__C0119; f__unidentified; g__unidentified; s__unidentified
OTU_11125	0	0	0	0	0	0	0	0	0	0	0	0	0	0	0	0	0	0	0	0	0	0	4.89e-05	0	0	0	0	0	0	0	0	0	0	0	0	0	0	0	0	0	0	0	0	0	0	0	0	k__Bacteria; p__Chloroflexi; c__Ktedonobacteria; o__Ktedonobacterales; f__Thermosporotrichaceae; g__unidentified; s__unidentified
OTU_11126	0	0	0	0	0	0	0	0	0	0	0	0	0	0	0	0	0	0	0	0	0	0	9.78e-05	0	0	0	0	0	0	0	0	0	0	0	0	0	0	0	0	0	0	0	0	0	0	0	0	k__Bacteria; p__Chloroflexi; c__Ktedonobacteria; o__Ktedonobacterales; f__Ktedonobacteraceae; g__Ktedonobacter; s__unidentified
OTU_11127	0	1.63e-05	3.26e-05	1.63e-05	0	1.63e-05	3.26e-05	0	1.63e-05	0	0	0	0	0	0	1.63e-05	0	0	0	0	0	0	1.63e-05	0	0	0	0	0	0	0	0	3.26e-05	0	0	0	0	0	0	0	0	4.89e-05	0	0	0	0	0	0	k__Bacteria; p__Firmicutes; c__Clostridia; o__Clostridiales; f__Lachnospiraceae
OTU_11129	0	0	0	0	0	0	0	0	0	0	0	0	0	0	0	0	0	0	0	0	0	0	4.89e-05	0	0	0	0	0	0	0	0	0	0	0	0	0	0	0	0	0	0	0	0	0	0	0	0	k__Bacteria; p__Chloroflexi
OTU_1113	0	0	0	0	0	0	0	0	0	0	0	0	0	0	0	0	0	0	0	0	0	0	0	0	0	0	0	0	0	0	0	0	0	0	0	0	0	0	0	0	0	0	0	4.89e-05	0	0	0	k__Bacteria; p__Proteobacteria; c__Deltaproteobacteria; o__Oligoflexales; f__0319-6G20; g__unidentified; s__unidentified
OTU_11130	0	0	0	0	0	0	0	0	0	0	0	0	0	0	0	0	0	0	0	0	0	0	1.63e-05	0	0	0	0	0	0	0	0	0	0	0	0	0	0	0	0	0	0	0	0	0	0	0	0	k__Bacteria; p__Firmicutes; c__Clostridia; o__Clostridiales; f__Ruminococcaceae; g__Eubacterium_coprostanoligenes_group; s__unidentified
OTU_11131	0	0	0	0	0	0	0	0	0	0	0	0	0	0	0	0	0	0	0	0	0	0	3.26e-05	0	0	0	0	0	0	0	0	0	0	0	0	0	0	0	0	0	0	0	0	0	0	0	0	k__Bacteria
OTU_11132	0	0	0	0	0	0	0	0	0	0	0	0	0	0	0	0	0	0	0	0	0	0	3.26e-05	0	0	0	0	0	0	0	0	0	0	0	0	0	0	0	0	0	0	0	0	0	0	0	0	k__Bacteria; p__Chloroflexi; c__JG37-AG-4; o__unidentified; f__unidentified; g__unidentified; s__unidentified
OTU_11133	0	0	0	0	0	0	0	0	0	0	1.63e-05	0	0	0	0	0	0	0	0	0	0	0	1.63e-05	0	0	0	0	0	0	0	0	0	0	0	0	0	0	0	0	0	0	0	0	0	0	0	0	k__Bacteria; p__Actinobacteria; c__Acidimicrobiia; o__Acidimicrobiales; f__unidentified; g__unidentified; s__unidentified
OTU_11134	0	0	0	0	0	0	0	0	0	0	0	0	0	0	0	0	0	0	0	0	0	0	1.63e-05	0	0	0	0	0	0	0	0	0	0	0	0	0	0	0	0	0	0	0	0	0	0	0	0	k__Bacteria; p__Chloroflexi; c__JG37-AG-4; o__unidentified; f__unidentified; g__unidentified; s__unidentified
OTU_11136	0	0	0	0	0	0	0	0	0	0	0	0	0	0	0	0	0	0	0	0	0	0	1.63e-05	0	0	0	0	0	0	0	0	0	0	0	0	0	0	0	0	0	0	0	0	0	0	0	0	k__Bacteria; p__Proteobacteria; c__Gammaproteobacteria; o__Orbales; f__Orbaceae; g__unidentified; s__unidentified
OTU_11137	0	0	0	0	0	0	0	0	0	0	0	1.63e-05	0	0	0	0	0	0	0	0	0	0	1.63e-05	0	0	0	0	0	0	0	0	0	0	0	0	0	0	0	0	0	0	0	0	0	0	0	0	k__Bacteria; p__Saccharibacteria
OTU_11138	0	0	0	0	0	0	0	0	0	0	0	0	0	0	0	0	0	0	0	0	0	0	1.63e-05	0	0	0	0	0	0	0	0	0	0	0	0	0	0	0	0	0	0	0	0	0	0	0	0	k__Bacteria; p__Chloroflexi; c__JG30-KF-CM66; o__unidentified; f__unidentified; g__unidentified; s__unidentified
OTU_11139	0	0	0	0	0	0	0	0	0	0	0	0	0	0	0	0	0	0	0	0	0	0	3.26e-05	0	0	0	0	0	0	0	0	0	0	0	0	0	0	0	0	0	0	0	0	0	0	0	0	k__Bacteria; p__Actinobacteria; c__Acidimicrobiia; o__Acidimicrobiales; f__unidentified; g__unidentified; s__unidentified
OTU_1114	0	0	0	0	0	0	0	0	0	0	0	0	0	0	0	0	0	0	0	0	0	0	0	0	0	0	0	0	0	0	0	0	0	0	0	0	0	0	0	0	0	0	0	0	6.52e-05	0	0	k__Bacteria; p__Proteobacteria; c__Gammaproteobacteria; o__Pseudomonadales; f__Pseudomonadaceae; g__Oblitimonas; s__unidentified
OTU_11140	0	0	0	0	0	0	0	0	0	0	0	0	0	0	0	0	0	0	0	0	0	0	3.26e-05	0	0	0	0	0	0	0	0	0	0	0	0	0	0	0	0	0	0	0	0	0	0	0	0	k__Bacteria; p__Saccharibacteria; c__unidentified; o__unidentified; f__unidentified; g__unidentified; s__unidentified
OTU_11141	0	0	0	0	0	0	0	0	0	0	0	0	0	0	0	0	0	0	0	0	0	0	1.63e-05	0	0	0	0	0	0	0	0	0	0	0	0	0	0	0	0	0	0	0	0	0	0	0	0	k__Bacteria; p__Cyanobacteria; c__Chloroplast
OTU_11142	0	0	0	0	0	0	0	0	0	0	0	0	0	0	0	0	0	0	0	0	0	0	1.63e-05	0	0	0	0	0	0	0	0	0	0	0	0	0	0	0	0	0	0	0	0	0	0	0	0	k__Bacteria; p__Firmicutes; c__Limnochordia; o__Limnochordales; f__Limnochordaceae; g__unidentified; s__unidentified
OTU_11143	0	0	0	0	0	0	0	0	0	0	0	0	0	0	0	0	0	0	0	0	0	0	3.26e-05	0	0	0	0	0	0	0	0	0	0	0	0	0	0	0	0	0	0	0	0	0	0	0	0	k__Bacteria; p__Chloroflexi; c__JG37-AG-4; o__unidentified; f__unidentified; g__unidentified; s__unidentified
OTU_11144	0	0	0	0	0	0	0	0	0	1.63e-05	0	0	1.63e-05	0	0	0	0	0	0	0	0	0	3.26e-05	0	0	0	0	0	0	0	0	0	0	0	0	0	0	0	0	0	0	0	0	0	0	0	0	k__Bacteria; p__Proteobacteria; c__Deltaproteobacteria; o__Myxococcales; f__Archangiaceae; g__Anaeromyxobacter; s__unidentified
OTU_11145	0	0	0	0	0	0	0	0	0	0	0	0	0	0	0	0	0	0	0	0	0	0	3.26e-05	0	0	0	0	0	0	0	0	0	0	0	0	0	0	0	0	0	0	0	0	0	0	0	0	k__Bacteria; p__Chloroflexi; c__SHA-26; o__unidentified; f__unidentified; g__unidentified; s__unidentified
OTU_11146	0	0	0	0	0	0	0	0	0	0	1.63e-05	0	0	0	0	0	0	0	0	0	0	0	3.26e-05	0	0	0	0	0	0	0	0	0	0	0	0	0	0	0	0	0	0	0	0	0	0	0	0	k__Bacteria
OTU_11147	0	0	0	0	0	0	0	0	0	0	0	0	0	1.63e-05	0	0	3.26e-05	0	0	0	0	0	0	0	0	0	0	0	0	0	0	0	0	0	0	0	0	0	0	0	0	0	0	0	0	0	0	k__Bacteria; p__Firmicutes; c__Clostridia; o__Clostridiales; f__Ruminococcaceae
OTU_11148	0	0	0	0	0	0	0	0	0	0	0	0	0	0	0	0	0	1.63e-05	1.63e-05	1.63e-05	0	0	0	1.63e-05	4.89e-05	0	0	0	0	0	0	0	0	0	0	0	0	0	0	0	0	0	0	4.89e-05	0	0	0	k__Bacteria; p__Proteobacteria; c__Alphaproteobacteria; o__Rhodospirillales; f__MSB-1E8; g__unidentified; s__unidentified
OTU_11149	0	0	0	0	0	0	0	0	0	0	0	0	0	0	3.26e-05	6.52e-05	0	0	1.63e-05	0	0	0	0	0	0.000114122	0	0	0	0	0	0	1.63e-05	0	0	0	0	0	0	0	3.26e-05	1.63e-05	0	0	0	0	0	0	k__Bacteria; p__Gemmatimonadetes; c__Gemmatimonadetes; o__Gemmatimonadales; f__Gemmatimonadaceae; g__unidentified; s__unidentified
OTU_1115	0	0	0	0	0	0	0	0	0	0	0	0	0	0	0	0	0	0	0	0	0	0	0	0	0	0	0	0	0	0	0	0	0	0	0	0	0	0	0	0	0	0	0	0	3.26e-05	0	0	k__Bacteria; p__Chloroflexi; c__Gitt-GS-136; o__unidentified; f__unidentified; g__unidentified; s__unidentified
OTU_11150	0	0	0	0	0	0	0	0	0	0	0	0	0	0	0	0	0	0	0	0	0	0	0	0	3.26e-05	0	0	0	0	0	0	0	0	0	0	0	0	0	0	0	0	0	0	0	0	0	0	k__Bacteria; p__Chloroflexi; c__TK10; o__unidentified; f__unidentified; g__unidentified; s__unidentified
OTU_11151	0	0	0	0	0	0	0	0	0	0	0	0	0	0	0	0	0	0	0	0	0	0	0	0	1.63e-05	0	0	0	0	0	0	0	0	0	0	0	0	0	0	0	0	0	0	0	0	0	0	k__Bacteria; p__Chloroflexi; c__Anaerolineae; o__Anaerolineales; f__Anaerolineaceae; g__unidentified; s__unidentified
OTU_11152	0	0	0	0	0	0	0	0	0	0	0	0	0	0	0	0	0	0	0	0	0	0	0	0	0	1.63e-05	0	0	0	0	0	0	0	0	0	0	0	0	0	0	0	0	0	0	0	0	0	k__Bacteria; p__Firmicutes; c__Clostridia; o__Clostridiales; f__Lachnospiraceae
OTU_11153	0	0	0	0	0	0	0	0	0	0	0	0	0	0	0	0	0	0	0	0	0	0	0	0	0	3.26e-05	0	0	0	0	0	0	0	0	0	0	0	0	0	0	0	0	0	0	0	0	0	k__Bacteria; p__Actinobacteria; c__Actinobacteria; o__Micrococcales
OTU_11154	0	0	0	0	0	0	0	0	0	0	0	0	0	0	0	0	0	0	0	0	0	0	0	0	0	0	1.63e-05	0	0	0	0	0	0	0	0	0	0	0	0	0	0	1.63e-05	0	0	0	0	0	k__Bacteria; p__Firmicutes; c__Clostridia; o__Clostridiales; f__Ruminococcaceae; g__Ruminococcaceae_UCG-014; s__unidentified
OTU_11155	0	0	0	0	0	0	0	0	0	0	0	0	0	0	0	0	0	0	0	0	0	0	0	0	0	0	0	0	1.63e-05	0	0	0	0	0	0	0	0	0	0	0	0	0	1.63e-05	0	0	0	0	k__Bacteria; p__Firmicutes; c__Clostridia; o__Clostridiales; f__Family_XIII
OTU_11156	0	0	0	0	0	0	0	0	0	0	0	0	0	0	0	0	0	0	0	0	0	0	0	0	0	0	0	0	3.26e-05	0	0	0	0	0	0	0	0	0	0	0	0	0	0	0	0	0	0	k__Bacteria; p__Firmicutes; c__Clostridia; o__Clostridiales; f__Christensenellaceae; g__Christensenellaceae_R-7_group; s__metagenome
OTU_11157	0	0	0	0	0	0	0	0	0	0	0	0	0	0	0	0	0	0	0	0	0	0	0	0	0	0	1.63e-05	0	0	0	0	0	0	0	0	0	0	0	0	0	0	0	0	0	0	0	0	k__Bacteria; p__Firmicutes; c__Clostridia; o__Clostridiales; f__Ruminococcaceae; g__Ruminiclostridium_1; s__iron-reducing_bacterium_enrichment_culture_clone_FEA_2_C7
OTU_11158	0	0	0	0	0	0	0	0	0	0	0	0	0	0	0	0	0	0	0	0	0	0	0	0	0	0	1.63e-05	0	0	0	0	0	0	0	0	0	0	0	0	0	0	0	0	0	0	0	0	k__Bacteria; p__Proteobacteria
OTU_11159	0	0	0	0	0	0	0	0	0	0	0	0	0	0	0	0	0	0	0	0	0	0	0	0	0	0	1.63e-05	0	3.26e-05	0	0	0	0	0	0	0	0	0	0	0	0	0	0	0	0	0	0	k__Bacteria; p__Actinobacteria; c__Acidimicrobiia; o__Acidimicrobiales; f__Iamiaceae; g__Iamia; s__unidentified
OTU_1116	0	0	0	0	0	0	0	0	0	0	0	0	0	0	0	0	0	0	0	0	0	0	0	0	0	0	0	0	0	0	0	0	0	0	0	0	0	0	0	0	0	0	0	1.63e-05	6.52e-05	0	0	k__Bacteria; p__Nitrospirae; c__Nitrospira; o__Nitrospirales; f__0319-6A21; g__unidentified; s__unidentified
OTU_11160	0	0	0	0	0	0	0	0	4.89e-05	0	0	0	0	0.000114122	1.63e-05	0	0	1.63e-05	1.63e-05	3.26e-05	1.63e-05	8.15e-05	0	0	0	0	0	0	8.15e-05	0	1.63e-05	0	0	0	0	0	0	0	0	0	0	1.63e-05	1.63e-05	0	0	0	0	k__Bacteria; p__Firmicutes; c__Clostridia; o__Clostridiales; f__Ruminococcaceae
OTU_11161	0	0	0	0	0	0	0	0	0	0	0	0	0	0	0	0	0	0	0	0	0	0	0	0	0	0	0	0	3.26e-05	0	0	0	0	0	0	0	0	0	0	0	0	0	0	0	0	0	0	k__Bacteria; p__Chloroflexi; c__TK10; o__unidentified; f__unidentified; g__unidentified; s__unidentified
OTU_11162	0	0	0	0	0	0	0	0	0	0	0	0	0	0	0	0	0	0	0	0	0	0	0	0	0	0	0	0	1.63e-05	0	0	0	0	0	0	0	0	0	0	0	0	0	0	0	0	0	0	k__Bacteria; p__Chloroflexi; c__JG30-KF-CM66; o__unidentified; f__unidentified; g__unidentified; s__unidentified
OTU_11163	0	0	0	0	0	0	0	0	0	0	0	0	0	4.89e-05	0	0	0	0	0	0	0	3.26e-05	0	0	0	0	0	0	0.000228244	0	0	0	0	0	0	0	0	0	0	0	0	0	0	0	0	0	0	k__Bacteria; p__Firmicutes; c__Limnochordia; o__Limnochordales; f__Limnochordaceae; g__unidentified; s__unidentified
OTU_11164	0	0	0	0	0	0	0	0	0	0	0	0	0	0	0	0	0	0	0	0	0	0	0	0	0	0	0	0	1.63e-05	0	0	0	0	0	0	0	0	0	0	0	0	0	0	0	0	0	0	k__Bacteria; p__Firmicutes; c__Clostridia; o__Clostridiales; f__Ruminococcaceae; g__Oscillibacter; s__Clostridium_leptum
OTU_11165	0	0	0	0	0	0	0	0	0	0	0	0	0	0	0	0	0	0	0	0	0	0	0	0	0	0	0	0	3.26e-05	0	0	0	0	0	0	0	0	0	0	0	0	0	0	0	0	0	0	k__Bacteria; p__Firmicutes; c__Clostridia; o__Clostridiales; f__Family_XI; g__Tepidimicrobium
OTU_11166	0	0	0	0	0	0	0	0	0	0	0	1.63e-05	0	0	0	0	0	0	0	0	0	0	0	0	0	0	0	0	0	0	0	0	0	0	0	0	0	0	0	0	0	0	0	0	0	0	0	k__Bacteria; p__Firmicutes; c__Clostridia; o__Clostridiales; f__Ruminococcaceae; g__Ruminococcus_2; s__unidentified
OTU_11167	0	0	0	0	0	0	0	0	0	0	0	0	0	0	0	0	0	0	0	0	0	0	0	0	0	0	0	0	1.63e-05	0	0	0	0	0	0	0	0	0	0	0	0	0	0	0	0	0	0	k__Bacteria; p__Firmicutes; c__Clostridia
OTU_11169	0	0	0	0	0	0	0	0	0	0	0	0	0	0	0	0	0	0	0	0	0	0	0	0	0	0	0	0	0	0	3.26e-05	0	0	0	0	0	0	0	0	0	0	0	0	0	0	0	0	k__Bacteria; p__Firmicutes; c__Clostridia; o__Clostridiales; f__Ruminococcaceae
OTU_1117	0	0	0	0	0	0	0	0	0	0	0	0	0	0	0	0	0	0	0	0	0	0	0	0	0	0	0	0	0	0	0	0	0	0	0	0	0	0	0	0	0	0	0	0	1.63e-05	0	0	k__Bacteria; p__Gemmatimonadetes; c__AKAU4049; o__unidentified; f__unidentified; g__unidentified; s__unidentified
OTU_11170	0	0	0	0	0	0	0	0	0	0	0	0	0	0	0	0	0	0	0	0	0	0	0	0	0	0	0	0	0	0	3.26e-05	0	0	0	0	0	0	0	0	0	0	0	0	0	0	0	0	k__Bacteria; p__Actinobacteria
OTU_11171	0	0	0	0	0	0	0	0	0	0	0	0	0	0	0	0	0	1.63e-05	0	0	0	0	0	0	0	0	0	0	0	0	1.63e-05	0	0	0	0	0	0	0	0	0	0	0	0	0	0	0	0	k__Bacteria; p__Chloroflexi; c__Anaerolineae; o__Anaerolineales; f__Anaerolineaceae
OTU_11172	0	0	0	0	0	0	0	0	0	0	0	0	0	0	0	0	0	0	0	0	1.63e-05	0	0	0	0	0	0	0	0	0	1.63e-05	0	0	0	0	0	0	0	3.26e-05	3.26e-05	0	1.63e-05	0	0	4.89e-05	0	0	k__Bacteria; p__Actinobacteria; c__Acidimicrobiia; o__Acidimicrobiales
OTU_11173	8.15e-05	0.00663536	0.00145098	0.00169552	0.00290195	0.000423881	0.000195637	0	4.89e-05	0.000831458	0.00252698	0.000130425	0.00236395	0.0010271	3.26e-05	0.000586912	0	0.00224983	0.00167922	0.00381493	9.78e-05	0.000326062	3.26e-05	0	0	0.0026411	0.00275523	0.000130425	0.000423881	9.78e-05	0.00642342	1.63e-05	0.00169552	0	0	0	0	0	0.00286935	1.63e-05	0.000195637	0.000244547	0.000163031	4.89e-05	0	1.63e-05	0.00179334	k__Bacteria; p__Proteobacteria; c__Gammaproteobacteria; o__Pseudomonadales; f__Pseudomonadaceae; g__Pseudomonas
OTU_11174	0	0	0	0	0	0	0	0	0	0	0	0	0	0	0	0	0	0	0	0	0	0	0	0	0	0	0	0	0	0	4.89e-05	0	0	0	0	0	0	0	0	0	0	0	0	0	0	0	0	k__Bacteria; p__Proteobacteria; c__Deltaproteobacteria; o__Bdellovibrionales; f__Bdellovibrionaceae; g__Bdellovibrio; s__unidentified
OTU_11175	0	0	0	0	0	0	0	0	0	0	0	0	0	0	0	0	0	0	0	0	0	0	0	0	0	0	0	0	0	0	3.26e-05	3.26e-05	0	0	0	0	0	0	0	0	0	0	0	0	0	0	0	k__Bacteria; p__Actinobacteria; c__Acidimicrobiia; o__Acidimicrobiales; f__Iamiaceae; g__Iamia; s__unidentified
OTU_11176	0	0	0	0	0	0	0	0	0	0	0	0	0	0	0	0	0	0	0	0	0	0	0	0	0	0	0	0	0	0	3.26e-05	0	0	0	0	0	0	0	0	0	0	0	0	0	0	0	0	k__Bacteria; p__Proteobacteria; c__Betaproteobacteria
OTU_11177	0	0	0	0	0	0	0	0	0	0	0	0	0	0	0	0	0	0	0	0	0	0	0	0	0	0	0	0	0	0	1.63e-05	0	0	0	0	0	0	0	0	0	0	0	0	0	0	0	0	k__Bacteria
OTU_11178	0	0	0	0	0	0	0	0	0	0	0	0	0	0	0	0	0	0	0	0	0	0	0	0	0	0	0	0	0	0	1.63e-05	0	0	0	0	0	0	0	0	0	0	0	0	0	0	0	0	k__Bacteria; p__Saccharibacteria; c__TM7_phylum_sp._canine_oral_taxon_237; o__TM7_phylum_sp._canine_oral_taxon_237; f__TM7_phylum_sp._canine_oral_taxon_237; g__TM7_phylum_sp._canine_oral_taxon_237; s__TM7_phylum_sp._canine_oral_taxon_237
OTU_11179	0	0	0	0	0	0	0	0	0	0	0	0	0	0	0	0	0	0	0	0	0	0	0	0	0	0	0	0	0	0	0	0	0	1.63e-05	1.63e-05	0	0	0	0	0	0	0	0	0	0	0	0	k__Bacteria; p__Saccharibacteria; c__unidentified; o__unidentified; f__unidentified; g__unidentified; s__unidentified
OTU_1118	0	0	0	1.63e-05	0	0	0	0	0	0	0	0	0	0	0	0	0	0	0	0	0	0	0	0	0	0	0	0	0	0	0	0	0	0	0	0	0	0	0	0	0	0	0	0	0	0	0	k__Bacteria
OTU_11180	0	0	0	0	0	0	0	0	0	0	0	0	0	0	0	0	0	0	0	0	0	0	0	0	0	0	0	0	0	0	0	0	0	1.63e-05	0	0	0	0	0	0	0	0	0	0	0	0	0	k__Bacteria; p__Armatimonadetes; c__Fimbriimonadia; o__Fimbriimonadales; f__Fimbriimonadaceae; g__unidentified; s__unidentified
OTU_11181	0	1.63e-05	0	0	0	1.63e-05	0	0	0	0	0	0	1.63e-05	0	0	0	0	0	0	0	0	0	0	0	0	0	0	0	0	1.63e-05	0	0	0	0	8.15e-05	0	0	3.26e-05	0	0	0	0	0	0	0	0	0	k__Bacteria; p__Firmicutes; c__Clostridia; o__Clostridiales; f__Ruminococcaceae
OTU_11182	0	0	0	0	1.63e-05	0	0	0	0	0	0	0	0	0	0	0	0	0	0	0	0	0	0	0	0	0	0	0	0	0	0	0	0	0	1.63e-05	0	0	0	0	0	0	0	0	0	0	0	0	k__Bacteria; p__Firmicutes; c__Clostridia; o__Clostridiales; f__Ruminococcaceae; g__Ruminococcaceae_UCG-002; s__unidentified
OTU_11183	0	0	0	0	0	0	0	0	0	0	0	0	0	0	0	0	0	0	0	0	0	0	0	0	0	0	0	0	0	0	0	0	0	0	3.26e-05	0	0	0	0	0	0	0	0	0	0	0	0	k__Bacteria; p__Firmicutes; c__Negativicutes; o__Selenomonadales; f__Veillonellaceae; g__Veillonella; s__Veillonella_atypica
OTU_11184	0	0	0	0	0	0	0	0	0	0	0	0	0	0	0	0	0	0	0	0	0	0	0	0	0	0	0	0	0	0	0	0	0	0	1.63e-05	0	0	0	0	0	0	0	0	0	0	0	0	k__Bacteria; p__Firmicutes; c__Clostridia; o__Clostridiales; f__Ruminococcaceae
OTU_11185	0	0	0	0	0	0	0	0	0	0	0	0	0	0	0	0	0	0	0	0	0	0	0	0	0	0	0	0	0	0	0	0	0	0	9.78e-05	0	0	0	0	0	0	0	0	0	0	0	0	k__Bacteria; p__Saccharibacteria; c__unidentified; o__unidentified; f__unidentified; g__unidentified; s__unidentified
OTU_11186	0	0	0	0	0	0	0	0	0	0	0	0	0	0	0	0	0	0	0	0	0	0	0	0	0	0	0	0	0	0	0	0	0	0	0	1.63e-05	0	0	0	0	0	0	0	0	0	0	0	k__Bacteria
OTU_11187	0	0	0	0	0	0	0	0	0	0	0	0	0	0	0	0	0	0	0	0	0	0	0	0	0	0	0	0	0	0	0	0	0	0	0	0	6.52e-05	4.89e-05	0	0	0	0	0	0	0	0	0	k__Bacteria; p__Firmicutes; c__Clostridia; o__Clostridiales; f__Family_XII; g__Fusibacter; s__unidentified
OTU_11188	0	0	0	0	0	0	0	0	0	0	0	0	0	0	0	0	0	0	0	0	0	0	0	0	0	0	0	0	0	0	0	0	0	0	0	0	1.63e-05	0	0	0	0	0	0	0	0	0	0	k__Bacteria; p__Firmicutes; c__Clostridia; o__Clostridiales; f__Christensenellaceae; g__Christensenellaceae_R-7_group; s__Clostridiales_bacterium_canine_oral_taxon_038
OTU_11189	0	0	0	0	0	0	0	0	0	0	0	0	0	0	0	0	0	0	0	0	0	0	0	0	0	0	0	0	0	0	0	0	0	0	0	0	1.63e-05	0	0	0	0	0	0	0	0	0	0	k__Bacteria; p__Firmicutes; c__Clostridia; o__Clostridiales
OTU_1119	0	0	0	1.63e-05	0	0	0	0	0	0	0	0	0	0	0	0	0	0	0	0	0	0	0	0	0	0	0	0	0	0	0	0	0	0	0	0	0	0	0	0	0	0	0	0	0	0	0	k__Bacteria; p__Firmicutes
OTU_11190	0	0	0	0	0	0	0	0	0	0	0	0	0	0	0	0	0	0	0	0	0	0	0	0	0	0	0	0	0	0	0	0	0	0	0	0	3.26e-05	1.63e-05	0	0	0	0	0	0	0	0	0	k__Bacteria; p__Firmicutes; c__Clostridia; o__Clostridiales; f__Family_XIII
OTU_11191	0	0	0	0	0	0	0	0	0	0	0	0	0	0	0	0	0	0	0	0	0	0	0	0	0	0	0	0	0	0	0	0	0	0	0	0	1.63e-05	1.63e-05	0	0	0	0	0	0	0	0	0	k__Bacteria; p__Firmicutes; c__Clostridia; o__Clostridiales; f__Peptostreptococcaceae; g__Eubacterium_yurii_group; s__unidentified
OTU_11192	0	0	0	0	0	0	0	0	0	0	0	0	0	0	0	0	0	0	0	0	0	0	0	0	0	0	0	0	0	0	0	0	0	0	0	0	1.63e-05	0	0	0	0	0	0	0	0	0	0	k__Bacteria; p__Firmicutes; c__Clostridia; o__Clostridiales
OTU_11193	0	0	0	0	0	0	0	0	0	0	0	0	0	0	0	0	0	0	0	0	0	0	0	0	0	0	0	0	0	0	0	0	0	0	0	0	1.63e-05	1.63e-05	0	0	0	0	0	0	0	0	0	k__Bacteria; p__Firmicutes; c__Clostridia; o__Clostridiales; f__Peptostreptococcaceae; g__Eubacterium_yurii_group; s__unidentified
OTU_11195	0	0	0	0	0	0	0	0	0	0	0	0	0	0	0	0	0	0	0	0	0	0	0	0	0	0	0	0	0	0	0	0	0	0	0	0	3.26e-05	0	0	0	0	0	0	0	0	0	0	k__Bacteria; p__Firmicutes; c__Clostridia; o__Clostridiales; f__Peptostreptococcaceae; g__Eubacterium_yurii_group; s__unidentified
OTU_11196	0	0	0	0	0	0	0	0	0	0	0	0	0	0	0	0	0	0	0	0	0	0	0	0	0	0	0	0	0	0	0	0	0	0	0	0	1.63e-05	0	0	0	0	0	0	0	0	0	0	k__Bacteria; p__Firmicutes; c__Clostridia; o__Clostridiales; f__Family_XII; g__Fusibacter; s__Peptostreptococcaceae_bacterium_feline_oral_taxon_067
OTU_11197	0	0	0	0	0	0	0	0	0	0	0	0	0	0	0	0	0	0	0	0	0	0	0	0	0	0	0	0	0	0	0	0	0	0	0	0	0	1.63e-05	0	0	0	0	0	0	0	0	0	k__Bacteria; p__Firmicutes; c__Clostridia; o__Clostridiales
OTU_11198	0	0	0	0	0	0	0	0	0	0	0	0	0	0	0	0	0	0	0	0	0	0	0	0	0	0	0	0	0	0	0	0	0	0	0	0	0	3.26e-05	0	0	0	0	0	0	0	0	0	k__Bacteria; p__Firmicutes; c__Clostridia; o__Clostridiales; f__Christensenellaceae; g__Christensenellaceae_R-7_group; s__Clostridiales_bacterium_canine_oral_taxon_038
OTU_11199	0	0	0	0	0	0	0	0	0	0	0	0	0	0	0	0	0	0	0	0	0	0	0	0	0	0	0	0	0	0	0	0	0	0	0	0	0	6.52e-05	0	0	0	0	0	0	0	0	0	k__Bacteria; p__Synergistetes; c__Synergistia; o__Synergistales; f__Synergistaceae; g__Fretibacterium; s__Synergistales_bacterium_canine_oral_taxon_094
OTU_112	0	0	0	0	0	0	0	0	0	0	0	0	0	0	1.63e-05	0	0	0	0	0	0	0	0	0	0	0	0	0	0	0	0	0	0	0	0	0	0	0	4.89e-05	0	0	0	0	0	0	0	0	k__Bacteria
OTU_1120	0.00324432	0.00138576	0.00265741	0.00179334	0.000961883	8.15e-05	0	0.0741628	0.00194007	4.89e-05	0.000782549	3.26e-05	0.000505396	0.000456487	0.000326062	0.00021194	1.63e-05	0.00177704	9.78e-05	8.15e-05	0.000114122	0.00754834	0.00334214	0	0	3.26e-05	0.000749943	0	0.00021194	0.000358668	6.52e-05	0.00228244	0	0	0	0.00112491	3.26e-05	0.00277153	0.000619518	0.000277153	0.00291826	9.78e-05	0.00169552	1.63e-05	0	1.63e-05	0.000326062	k__Bacteria; p__Proteobacteria; c__Gammaproteobacteria; o__Enterobacteriales; f__Enterobacteriaceae; g__Enterobacter; s__unidentified
OTU_11200	0	0	0	0	0	0	0	0	0	0	0	0	0	0	0	0	0	0	0	0	0	0	0	0	0	0	0	0	0	0	0	0	0	0	0	0	0	3.26e-05	0	0	0	0	0	0	0	0	0	k__Bacteria; p__Firmicutes; c__Clostridia; o__Clostridiales; f__Christensenellaceae; g__Christensenellaceae_R-7_group
OTU_11201	0	0	0	0	0	0	0	0	0	0	0	0	0	0	0	0	0	0	0	0	0	0	0	0	0	0	0	0	0	0	0	0	0	0	0	0	0	3.26e-05	0	0	0	0	0	0	0	0	0	k__Bacteria; p__Firmicutes; c__Clostridia; o__Clostridiales; f__Christensenellaceae; g__Christensenellaceae_R-7_group
OTU_11202	0	0	0	0	0	0	0	0	0	0	0	0	0	0	0	0	0	0	0	0	0	0	0	0	0	0	0	0	0	0	0	0	0	0	0	0	0	0.000163031	0	0	0	0	0	0	0	0	0	k__Bacteria; p__Synergistetes; c__Synergistia; o__Synergistales; f__Synergistaceae; g__Fretibacterium; s__Synergistales_bacterium_canine_oral_taxon_094
OTU_11203	0	0	0	0	0	0	0	0	0	0	0	0	0	0	0	0	0	0	0	0	0	0	0	0	0	0	0	0	0	0	0	0	0	0	0	0	0	3.26e-05	0	0	0	0	0	0	0	0	0	k__Bacteria; p__Synergistetes; c__Synergistia; o__Synergistales; f__Synergistaceae; g__Fretibacterium; s__Synergistales_bacterium_canine_oral_taxon_094
OTU_11204	0	0	0	0	0	0	0	0	0	0	0	0	0	0	0	0	0	0	0	0	0	0	0	0	0	0	0	0	0	0	0	0	0	0	0	0	0.000326062	1.63e-05	0	0	0	0	0	0	0	0	0	k__Bacteria; p__Firmicutes; c__Clostridia; o__Clostridiales; f__Peptostreptococcaceae; g__Eubacterium_yurii_group; s__unidentified
OTU_11205	0	0	0	0	0	0	0	0	0	0	0	0	0	0	0	0	0	0	0	0	0	0	0	0	0	0	0	0	0	0	0	0	0	0	0	0	0	1.63e-05	0	0	0	0	0	0	0	0	0	k__Bacteria; p__Saccharibacteria; c__unidentified; o__unidentified; f__unidentified; g__unidentified; s__unidentified
OTU_11206	0	0	0	0	0	0	0	0	0	0	0	0	0	0	0	0	0	0	0	0	0	0	0	0	0	0	0	0	0	0	0	0	0	0	0	0	0	3.26e-05	0	0	0	0	0	0	0	0	0	k__Bacteria; p__Firmicutes; c__Clostridia; o__Clostridiales; f__Peptostreptococcaceae; g__Proteocatella; s__unidentified
OTU_11207	0	0	0	0	0	0	0	0	0	0	0	0	0	0	0	0	0	0	0	0	0	0	0	0	0	0	0	0	0	0	0	0	0	0	0	0	0	1.63e-05	0	0	0	0	0	0	0	0	0	k__Bacteria; p__Synergistetes; c__Synergistia; o__Synergistales; f__Synergistaceae; g__Fretibacterium; s__Synergistales_bacterium_canine_oral_taxon_094
OTU_11208	0	0	0	0	0	0	0	0	0	0	0	0	0	0	0	0	0	0	0	0	0	0	0	0	0	0	0	0	0	0	0	0	0	0	0	0	0	3.26e-05	0	0	0	0	0	0	0	0	0	k__Bacteria; p__Firmicutes; c__Clostridia; o__Clostridiales; f__Christensenellaceae; g__Christensenellaceae_R-7_group
OTU_11209	0	0	0	0	0	0	0	0	0	0	0	0	0	0	0	0	0	0	0	0	0	0	0	0	0	0	0	0	0	0	0	0	0	0	0	0	0	4.89e-05	0	0	0	0	0	0	0	0	0	k__Bacteria; p__Synergistetes; c__Synergistia; o__Synergistales; f__Synergistaceae; g__Fretibacterium
OTU_11211	0	0	0	0	0	0	0	0	0	0	0	0	0	0	0	0	0	0	0	0	0	0	0	0	0	0	0	0	0	0	0	0	0	0	0	0	0	8.15e-05	0	0	0	0	0	0	0	0	0	k__Bacteria; p__Firmicutes; c__Clostridia; o__Clostridiales; f__Peptostreptococcaceae; g__Filifactor; s__unidentified
OTU_11212	0	0	0	0	0	0	0	0	0	0	0	0	0	0	0	0	0	0	0	0	0	0	0	0	0	0	0	0	0	0	0	0	0	0	0	0	0	3.26e-05	0	0	0	0	0	0	0	0	0	k__Bacteria; p__Firmicutes; c__Clostridia; o__Clostridiales; f__Family_XII; g__Fusibacter; s__unidentified
OTU_11213	0	0	0	0	0	0	0	0	0	0	0	0	0	0	0	0	0	0	0	0	0	0	0	0	0	0	0	0	0	0	0	0	0	0	0	0	0	3.26e-05	0	0	0	0	0	0	0	0	0	k__Bacteria; p__Firmicutes; c__Clostridia; o__Clostridiales; f__Peptostreptococcaceae; g__Proteocatella; s__unidentified
OTU_11214	0	0	0	0	0	0	0	0	0	0	0	0	0	0	0	0	0	0	0	0	0	0	0	0	0	0	0	0	0	0	0	0	0	0	0	0	0	3.26e-05	0	0	0	0	0	0	0	0	0	k__Bacteria; p__Saccharibacteria; c__Unknown_Class; o__Unknown_Order; f__Unknown_Family; g__Candidatus_Saccharimonas; s__TM7_phylum_sp._canine_oral_taxon_363
OTU_11215	0	0	0	0	0	1.63e-05	0	0	0	0	0	0	0	0	0	0	0	0	0	0	0	0	0	0	0	0	0	0	0	0	0	0	0	0	0	0	0	3.26e-05	0	0	0	0	0	0	0	0	0	k__Bacteria; p__Saccharibacteria; c__unidentified; o__unidentified; f__unidentified; g__unidentified; s__unidentified
OTU_11216	0	0	0	0	0	0	0	0	0	0	0	0	0	0	0	0	0	0	0	0	0	0	0	0	0	0	0	0	0	0	0	0	0	0	0	0	0	0.000244547	0	0	0	0	0	0	0	0	0	k__Bacteria; p__Saccharibacteria; c__Unknown_Class; o__Unknown_Order; f__Unknown_Family; g__Candidatus_Saccharimonas; s__unidentified
OTU_11217	0	0	0	0	0	0	0	0	0	0	0	0	0	0	0	0	0	0	0	0	0	0	0	0	0	0	0	0	0	0	0	0	0	0	0	0	0	3.26e-05	0	0	0	0	0	0	0	0	0	k__Bacteria; p__Firmicutes; c__Clostridia; o__Clostridiales; f__Lachnospiraceae
OTU_11218	0	0	0	0	0	0	0	0	0	0	0	0	0	0	0	0	0	0	0	0	0	0	0	0	0	0	0	0	0	0	0	0	0	0	0	0	0	4.89e-05	0	0	0	0	0	0	0	0	0	k__Bacteria; p__Synergistetes; c__Synergistia; o__Synergistales; f__Synergistaceae; g__Fretibacterium; s__Synergistales_bacterium_canine_oral_taxon_094
OTU_11219	0	0	0	0	0	0	0	0	0	0	0	0	0	0	0	0	0	0	0	0	0	0	0	0	0	0	0	0	0	0	0	0	0	0	0	0	0	1.63e-05	0	0	0	0	0	0	0	0	0	k__Bacteria; p__Firmicutes; c__Clostridia; o__Clostridiales
OTU_1122	0	0	0	0	0	0	0	1.63e-05	0	0	0	0	0	0	0	0	0	0	0	0	0	0	0	0	0	0	0	0	0	0	0	0	0	0	0	0	0	0	0	0	0	0	0	0	0	0	0	k__Bacteria; p__Spirochaetae; c__Spirochaetes; o__Spirochaetales; f__Spirochaetaceae; g__Treponema_2; s__unidentified
OTU_11220	0	0	0	0	0	0	0	0	0	0	0	0	0	0	0	0	0	0	0	0	0	0	0	0	0	0	0	0	0	0	0	0	0	0	0	0	0	3.26e-05	0	0	0	0	0	0	0	0	0	k__Bacteria; p__Synergistetes; c__Synergistia; o__Synergistales; f__Synergistaceae; g__Fretibacterium; s__Synergistales_bacterium_canine_oral_taxon_094
OTU_11222	0	0	0	0	0	0	0	0	0	0	0	0	0	0	0	0	0	0	0	0	0	0	0	0	0	0	0	0	0	0	0	0	0	0	0	0	0	3.26e-05	0	0	0	0	0	0	0	0	0	k__Bacteria; p__SR1_Absconditabacteria; c__SR1_bacterium_canine_oral_taxon_382; o__SR1_bacterium_canine_oral_taxon_382; f__SR1_bacterium_canine_oral_taxon_382; g__SR1_bacterium_canine_oral_taxon_382; s__SR1_bacterium_canine_oral_taxon_382
OTU_11223	0	0	0	0	0	0	0	0	0	0	0	0	0	0	0	0	0	0	0	0	0	0	0	0	0	0	0	0	0	0	0	0	0	0	0	0	0	1.63e-05	0	0	0	0	0	0	0	0	0	k__Bacteria
OTU_11224	0	0	0	0	0	0	0	0	0	0	0	0	0	0	0	0	0	0	0	0	0	0	0	0	0	0	0	0	0	0	0	0	0	0	0	0	0	3.26e-05	0	0	0	0	0	0	0	0	0	k__Bacteria; p__Proteobacteria; c__Betaproteobacteria
OTU_11225	0	0	0	0	0	0	0	0	0	0	0	0	0	0	0	0	0	0	0	0	0	0	0	0	0	0	0	0	0	0	0	0	0	0	0	0	0	3.26e-05	0	0	0	0	0	0	0	0	0	k__Bacteria; p__Firmicutes; c__Clostridia; o__Clostridiales; f__Peptostreptococcaceae; g__uncultured
OTU_11226	0	0	0	0	0	0	0	0	0	0	0	0	0	0	0	0	0	0	0	0	0	0	0	0	0	0	0	0	0	0	0	0	0	0	0	0	0	3.26e-05	0	0	0	0	0	0	0	0	0	k__Bacteria; p__Firmicutes; c__Clostridia; o__Clostridiales; f__Christensenellaceae; g__Christensenellaceae_R-7_group
OTU_11227	0	0	0	0	0	0	0	0	0	0	0	1.63e-05	0	0	0	0	0	0	0	0	0	0	0	0	0	0	0	0	0	0	0	0	0	0	0	0	0	0	3.26e-05	1.63e-05	1.63e-05	0	0	0	0	0	0	k__Bacteria; p__Actinobacteria; c__Acidimicrobiia; o__Acidimicrobiales; f__unidentified; g__unidentified; s__unidentified
OTU_11228	0	0	0	0	0	0	0	0	0	0	0	0	0	0	0	0	0	0	0	0	0	0	0	0	0	0	0	0	0	0	0	0	0	0	0	0	0	0	1.63e-05	0	0	0	0	0	0	0	0	k__Bacteria; p__Chloroflexi; c__S085; o__unidentified; f__unidentified; g__unidentified; s__unidentified
OTU_11229	0	0	0	0	0	0	0	0	0	0	0	0	0	0	0	0	0	0	0	0	0	0	0	0	0	0	0	0	0	0	0	0	0	0	0	0	0	0	3.26e-05	0	0	0	0	0	0	0	0	k__Bacteria
OTU_1123	3.26e-05	0	0	0	0	0	0	0	0	0	0	0	0	0	0	0	0	0	0	0	0	0	0	0	0	0	0	0	0	0	0	0	0	0	0	0	0	0	0	0	0	0	0	0	0	0	0	k__Bacteria; p__Acidobacteria; c__Subgroup_6; o__unidentified; f__unidentified; g__unidentified; s__unidentified
OTU_11230	0	0	0	0	0	0	0	0	0	0	0	0	1.63e-05	0	1.63e-05	0	0	0	0	0	0	0	0	0	0	0	0	0	1.63e-05	0	0	0	0	0	0	0	0	0	0	0	0	0	0	0	0	0	0	k__Bacteria; p__Proteobacteria; c__Deltaproteobacteria; o__Desulfurellales; f__Desulfurellaceae; g__H16; s__unidentified
OTU_11231	0	0	0	0	0	0	0	0	0	0	0	0	0	0	0	0	0	0	0	0	0	0	0	0	0	0	0	0	0	0	0	0	0	0	0	0	0	0	6.52e-05	0	0	0	0	0	0	0	0	k__Bacteria; p__Chloroflexi; c__JG30-KF-CM66; o__unidentified; f__unidentified; g__unidentified; s__unidentified
OTU_11232	0	0	0	0	0	0	0	0	0	0	0	0	0	0	1.63e-05	0	0	0	0	0	0	0	0	0	0	0	0	0	0	0	1.63e-05	0	0	0	0	0	0	0	0.000163031	0	0	0	0	0	0	0	0	k__Bacteria; p__Chloroflexi; c__JG30-KF-CM66; o__unidentified; f__unidentified; g__unidentified; s__unidentified
OTU_11233	0	0	0	0	0	0	0	0	0	0	0	0	0	0	0	0	0	0	0	0	0	0	0	0	0	0	0	0	0	0	0	0	0	0	0	0	0	0	3.26e-05	0	0	0	0	0	0	0	0	k__Bacteria; p__Acidobacteria; c__Subgroup_15; o__unidentified; f__unidentified; g__unidentified; s__unidentified
OTU_11234	0	0	0	0	0	0	0	0	0	0	0	0	0	0	0	0	0	0	0	0	0	0	0	0	0	0	0	0	0	0	0	0	0	0	0	0	0	0	3.26e-05	0	0	0	0	0	0	0	0	k__Bacteria; p__Saccharibacteria; c__unidentified; o__unidentified; f__unidentified; g__unidentified; s__unidentified
OTU_11235	0	1.63e-05	1.63e-05	0	0	4.89e-05	6.52e-05	0	8.15e-05	0	0	0	1.63e-05	0	0	0	0	0	0	0	0	0	0	0	0	0	0	0	0	0	0	4.89e-05	0	0	0	0	0	0	0	0	1.63e-05	0	0	0	0	0	0	k__Bacteria; p__Firmicutes; c__Clostridia; o__Clostridiales; f__Lachnospiraceae
OTU_11236	0	0	0	0	0	0	0	0	0	0	0	0	0	0	0	0	0	0	0	0	0	0	0	0	0	0	0	0	0	0	0	3.26e-05	0	0	0	0	0	0	0	0	0	0	0	0	0	0	0	k__Bacteria; p__Firmicutes; c__Clostridia; o__Clostridiales; f__Ruminococcaceae; g__Ruminococcaceae_UCG-003; s__unidentified
OTU_11237	0	0	0	0	0	0	0	0	0	0	0	0	0	0	0	0	0	0	0	0	0	0	0	0	0	0	0	0	0	0	0	0	0	0	0	0	0	0	0	1.63e-05	0	0	0	0	0	0	0	k__Bacteria; p__Proteobacteria; c__Gammaproteobacteria; o__Xanthomonadales
OTU_11238	0	0	0	0	0	0	0	0	0	0	0	0	0	0	0	0	0	0	0	0	0	0	0	0	0	0	0	0	0	0	0	0	0	0	0	0	0	0	0	3.26e-05	0	0	0	0	0	0	0	k__Bacteria; p__Elusimicrobia; c__Elusimicrobia; o__Lineage_IV; f__groundwater_metagenome; g__groundwater_metagenome; s__groundwater_metagenome
OTU_11239	0	0	0	0	0	0	0	0	0	0	0	0	0	0	0	0	0	0	0	0	0	0	0	0	0	0	0	0	0	0	0	0	0	0	0	0	0	0	0	4.89e-05	0	0	0	0	0	0	0	k__Bacteria; p__Chloroflexi; c__JG30-KF-CM66; o__unidentified; f__unidentified; g__unidentified; s__unidentified
OTU_1124	1.63e-05	0	0	0	0	0	0	0	0	0	0	0	0	0	0	0	0	0	0	0	0	0	0	0	0	0	0	0	0	0	0	0	0	0	0	0	0	0	0	0	0	0	0	0	0	0	0	k__Bacteria; p__Acidobacteria; c__Holophagae; o__Subgroup_7; f__unidentified; g__unidentified; s__unidentified
OTU_11240	0	0	0	0	0	0	0	0	0	0	0	0	0	0	0	0	0	0	0	0	0	0	0	0	0	0	0	0	0	0	0	0	0	0	0	0	0	0	0	1.63e-05	0	3.26e-05	0	0	0	0	0	k__Bacteria
OTU_11241	0	0	0	0	0	0	0	0	0	0	0	0	0	0	0	0	0	0	0	0	0	0	0	0	0	0	0	0	0	0	0	0	0	0	0	0	0	0	1.63e-05	0	0	0	0	0	0	0	0	k__Bacteria; p__Fusobacteria; c__Fusobacteriia; o__Fusobacteriales; f__Leptotrichiaceae; g__Leptotrichia
OTU_11242	0	0	0	0	0	0	0	0	0	0	0	0	0	0	0	0	0	0	0	0	0	0	0	0	0	0	0	0	0	0	0	0	0	0	0	0	0	0	0	3.26e-05	0	0	0	0	0	0	0	k__Bacteria
OTU_11243	0	0	0	0	0	0	0	0	0	0	0	0	0	0	0	0	0	0	0	0	0	0	0	0	0	0	0	0	0	0	0	0	0	0	0	0	0	0	0	3.26e-05	0	0	0	0	0	0	0	k__Bacteria; p__Chloroflexi; c__JG30-KF-CM66; o__unidentified; f__unidentified; g__unidentified; s__unidentified
OTU_11244	0	0	0	0	0	0	0	0	0	0	0	0	0	0	0	0	0	0	0	0	0	0	0	0	0	0	0	0	0	0	0	0	0	0	0	0	0	0	0	0	3.26e-05	0	0	0	0	0	0	k__Bacteria; p__Firmicutes; c__Clostridia; o__Clostridiales; f__Ruminococcaceae; g__Eubacterium_coprostanoligenes_group; s__unidentified
OTU_11245	0	0	0	0	0	0	0	0	0	0	0	0	0	0	0	0	0	0	0	0	0	0	0	0	0	0	0	0	0	0	0	0	0	0	0	0	0	0	0	0	3.26e-05	0	0	0	0	0	0	k__Bacteria; p__Actinobacteria; c__Acidimicrobiia; o__Acidimicrobiales; f__Iamiaceae; g__Iamia; s__unidentified
OTU_11246	0	0	0	0	0	0	0	0	0	0	0	0	0	0	0	0	0	0	0	0	0	0	0	0	0	0	0	0	0	0	0	0	0	0	0	0	0	0	0	0	1.63e-05	0	0	0	0	0	0	k__Bacteria; p__Armatimonadetes; c__Fimbriimonadia; o__Fimbriimonadales; f__Fimbriimonadaceae
OTU_11247	0	0.00169552	0.000423881	0.00215201	0.000912974	0.00127164	0.00163031	0	3.26e-05	8.15e-05	0.000554306	0	0.000244547	4.89e-05	0.000374971	0.000130425	3.26e-05	0	0	1.63e-05	0	0.000195637	0.000309759	0	0	0	1.63e-05	1.63e-05	0	0.000244547	0	0.000342365	0	0	0	1.63e-05	0	6.52e-05	0	0.000635821	0.000293456	0	0	0.000146728	0	0	3.26e-05	k__Bacteria; p__Firmicutes; c__Clostridia; o__Clostridiales; f__Lachnospiraceae; g__Lachnospiraceae_ND3007_group; s__unidentified
OTU_11248	0	0	0	0	0	0	0	0	0	0	0	0	0	0	0	0	0	0	0	0	0	0	0	0	0	0	0	0	0	0	0	0	0	0	0	0	0	0	0	0	3.26e-05	0	0	0	0	0	0	k__Bacteria; p__Firmicutes; c__Clostridia; o__Clostridiales; f__Lachnospiraceae; g__Eubacterium_oxidoreducens_group; s__unidentified
OTU_11249	0	0	0	0	0	0	0	0	4.89e-05	0	0	0	0	0	0	0	0	0	0	0	0	0	0	0	0	0	0	0	0	0	0	0	0	0	0	0	0	0	0	0	0	0	0	0	0	0	0	k__Bacteria; p__Proteobacteria; c__Deltaproteobacteria; o__Bdellovibrionales; f__Bdellovibrionaceae; g__OM27_clade; s__unidentified
OTU_1125	1.63e-05	0	0	0	0	0	0	0	0	0	0	0	0	0	0	0	0	0	0	0	0	0	0	0	0	0	0	0	0	0	0	0	0	0	0	0	0	0	0	0	1.63e-05	0	0	0	0	0	0	k__Bacteria; p__Gemmatimonadetes; c__S0134_terrestrial_group; o__unidentified; f__unidentified; g__unidentified; s__unidentified
OTU_11250	0	0	0	0	0	0	0	0	0	0	0	0	0	0	0	0	0	0	0	0	0	0	0	0	0	0	0	0	0	0	0	0	0	0	0	0	0	0	0	0	0	3.26e-05	0	0	0	0	0	k__Bacteria
OTU_11251	0	0	0	0	0	0	0	0	0	0	0	0	0	0	0	0	0	0	0	0	0	0	0	0	0	0	0	0	0	0	0	0	0	0	0	0	0	0	0	1.63e-05	0	3.26e-05	0	0	0	0	0	k__Bacteria; p__Actinobacteria; c__Acidimicrobiia; o__Acidimicrobiales; f__Acidimicrobiales_Incertae_Sedis; g__Candidatus_Microthrix; s__unidentified
OTU_11252	0	0	0	0	0	0	0	0	0	0	0	0	0	0	0	0	0	0	0	0	0	0	0	0	0	0	0	0	0	0	0	0	0	0	0	0	0	0	0	0	0	1.63e-05	0	0	0	0	0	k__Bacteria; p__Chloroflexi; c__Thermomicrobia; o__JG30-KF-CM45; f__unidentified; g__unidentified; s__unidentified
OTU_11253	0	0	0	0	0	0	0	0	0	0	0	0	0	0	0	0	0	0	0	0	0	0	0	0	0	0	0	0	0	0	0	0	0	0	0	0	0	0	0	0	0	3.26e-05	0	0	0	0	0	k__Bacteria; p__Acidobacteria; c__Subgroup_6; o__Acidobacteria_bacterium_WX27; f__Acidobacteria_bacterium_WX27; g__Acidobacteria_bacterium_WX27; s__Acidobacteria_bacterium_WX27
OTU_11254	0	0	0	0	0	0	0	0	0	0	0	0	0	0	0	0	0	0	0	0	0	0	0	0	0	0	0	0	0	0	0	0	0	0	0	0	0	0	0	0	0	1.63e-05	0	0	0	0	0	k__Bacteria; p__Firmicutes; c__Clostridia; o__Clostridiales; f__Peptostreptococcaceae
OTU_11255	0	0	0	0	0	0	0	0	0	0	0	0	0	0	0	0	0	0	0	0	0	0	0	0	0	0	0	0	0	0	0	0	0	0	0	0	0	0	0	0	0	1.63e-05	0	0	0	0	0	k__Bacteria; p__Chloroflexi; c__S085; o__unidentified; f__unidentified; g__unidentified; s__unidentified
OTU_11256	0	0	0	0	0	0	0	0	0	0	0	0	0	0	0	0	0	0	0	0	0	0	0	0	0	0	0	0	0	0	0	0	0	0	0	0	0	0	0	0	0	1.63e-05	0	0	0	0	0	k__Bacteria; p__Armatimonadetes; c__Fimbriimonadia; o__Fimbriimonadales; f__Fimbriimonadaceae; g__unidentified; s__unidentified
OTU_11257	0	0	0	0	0	0	0	0	0	0	0	0	0	0	0	0	0	0	0	0	0	0	0	0	0	0	0	0	0	0	0	0	0	0	0	0	0	0	0	0	0	3.26e-05	0	0	0	0	0	k__Bacteria; p__Proteobacteria; c__Deltaproteobacteria
OTU_11258	0	0	0	0	0	0	0	0	0	0	0	0	0	0	0	0	0	0	0	0	0	0	0	0	0	0	0	0	0	0	0	0	0	0	0	0	0	0	0	0	0	1.63e-05	0	0	0	0	0	k__Bacteria; p__Chloroflexi; c__JG30-KF-CM66; o__unidentified; f__unidentified; g__unidentified; s__unidentified
OTU_11259	0	0	0	0	0	0	0	0	0	0	0	0	0	0	0	0	0	0	0	0	0	0	0	0	0	0	0	0	0	0	0	0	0	0	0	0	0	0	0	0	0	3.26e-05	0	0	0	0	0	k__Bacteria; p__Saccharibacteria; c__unidentified; o__unidentified; f__unidentified; g__unidentified; s__unidentified
OTU_1126	3.26e-05	0	0	0	0	0	0	0	0	0	0	0	0	0	0	0	0	0	0	0	0	0	0	0	0	0	0	0	0	0	0	0	0	0	0	0	0	0	0	0	0	0	0	0	0	0	0	k__Bacteria; p__Proteobacteria; c__Deltaproteobacteria; o__Desulfovibrionales; f__Desulfovibrionaceae; g__Desulfovibrio
OTU_11260	0	0	0	0	0	0	0	0	0	0	0	0	0	0	0	0	0	0	0	0	0	0	0	0	0	0	0	0	0	0	0	0	0	0	0	0	0	0	0	0	0	1.63e-05	0	0	0	0	0	k__Bacteria; p__Actinobacteria
OTU_11261	0	0	0	0	0	0	0	0	0	0	0	0	0	0	0	0	0	0	0	0	0	0	0	0	0	0	0	0	0	0	0	0	0	0	0	0	0	0	0	0	0	0	0	4.89e-05	0	0	0	k__Bacteria; p__Firmicutes; c__Clostridia; o__Clostridiales; f__Family_XIII; g__unidentified; s__unidentified
OTU_11262	0	0	0	0	0	0	0	0	0	0	0	0	0	0	0	0	0	0	0	0	0	0	0	0	0	0	0	0	0	0	0	0	0	0	0	0	0	0	0	0	0	0	0	1.63e-05	0	0	0	k__Bacteria; p__Firmicutes; c__Clostridia; o__Clostridiales; f__Peptostreptococcaceae; g__Eubacterium_yurii_group; s__unidentified
OTU_11263	0	0	0	0	0	0	0	0	0	0	0	0	0	0	0	0	0	0	0	0	0	0	0	0	0	0	0	0	0	0	0	0	0	0	0	0	0	0	0	0	0	0	0	1.63e-05	0	0	0	k__Bacteria
OTU_11264	0	0	0	0	0	0	0	0	0	0	0	0	0	0	0	0	0	0	0	0	0	0	0	0	0	0	0	0	0	0	0	0	0	0	0	0	0	0	0	0	0	0	0	1.63e-05	0	0	0	k__Bacteria; p__Chloroflexi; c__Thermomicrobia; o__JG30-KF-CM45; f__unidentified; g__unidentified; s__unidentified
OTU_11265	0	0	0	0	0	0	0	0	0	0	0	0	0	0	0	0	0	0	0	0	0	0	0	0	0	0	0	0	0	0	0	0	0	0	0	0	0	0	0	0	0	0	0	1.63e-05	0	0	0	k__Bacteria; p__Firmicutes; c__Clostridia; o__Clostridiales; f__Ruminococcaceae; g__Ruminococcaceae_UCG-014; s__unidentified
OTU_11266	0	0	0	0	0	0	0	0	0	0	0	0	0	0	0	0	0	0	0	0	0	0	0	0	0	0	0	0	0	0	0	0	0	0	0	0	0	0	0	0	0	0	0	0	3.26e-05	0	0	k__Bacteria; p__Chloroflexi
OTU_11267	0	0	0	0	0	0	0	0	0	0	0	0	0	0	0	0	0	0	0	0	0	0	0	0	0	0	0	0	0	0	0	0	0	0	0	0	0	0	0	0	0	0	0	0	1.63e-05	0	0	k__Bacteria; p__Acidobacteria; c__Subgroup_11; o__unidentified; f__unidentified; g__unidentified; s__unidentified
OTU_11268	0	0	0	0	0	0	0	0	0	0	0	0	0	0	0	0	0	0	0	0	0	0	0	0	0	0	0	0	0	0	0	0	0	0	0	0	0	0	0	0	0	0	0	0	1.63e-05	0	0	k__Bacteria; p__Synergistetes; c__Synergistia; o__Synergistales; f__Synergistaceae; g__Aminobacterium; s__unidentified
OTU_11269	0	0	0	0	0	0	0	0	0	0	0	0	0	0	0	0	0	0	0	0	0	0	0	0	0	0	0	0	0	0	0	0	0	0	0	0	0	0	0	0	0	0	0	0	3.26e-05	0	0	k__Bacteria; p__Chloroflexi; c__Thermomicrobia; o__JG30-KF-CM45; f__unidentified; g__unidentified; s__unidentified
OTU_1127	3.26e-05	0	0	0	0	0	0	0	0	0	0	0	0	0	0	0	0	0	0	0	0	0	0	0	0	0	0	0	0	0	0	0	0	0	0	0	0	0	0	0	0	0	0	0	0	0	0	k__Bacteria; p__Gemmatimonadetes; c__Gemmatimonadetes; o__Gemmatimonadales; f__Gemmatimonadaceae
OTU_11270	0	0	0	0	0	0	0	0	0	0	0	0	0	0	0	0	0	0	0	0	0	0	0	0	0	0	0	0	0	0	0	0	0	0	0	0	0	0	0	0	0	0	0	0	1.63e-05	0	0	k__Bacteria; p__Firmicutes; c__Clostridia; o__Clostridiales; f__Defluviitaleaceae; g__Defluviitalea; s__unidentified
OTU_11272	0	0	0	0	0	0	0	0	0	0	0	0	0	0	0	0	0	0	0	0	0	0	0	0	0	0	0	0	0	0	0	0	0	0	0	0	0	0	0	0	0	0	0	0	3.26e-05	0	0	k__Bacteria; p__Gemmatimonadetes; c__Gemmatimonadetes; o__Gemmatimonadales; f__Gemmatimonadaceae; g__unidentified; s__unidentified
OTU_11273	0	0	0	0	0	0	0	0	0	0	0	0	0	0	0	0	0	0	0	0	0	0	0	0	0	0	0	0	0	0	0	0	0	0	0	0	0	0	0	0	0	0	0	0	4.89e-05	0	0	k__Bacteria; p__Chloroflexi; c__Thermomicrobia; o__JG30-KF-CM45; f__unidentified; g__unidentified; s__unidentified
OTU_11274	0	0	0	0	0	0	0	6.52e-05	0	0	0	0	0	0	0	0	0	0	0	0	0	0	0	0	0	0	0	0	0	0	0	0	0	1.63e-05	0	0.00133686	0	0.000228244	0	0	0	0	0	0	1.63e-05	0	0	k__Bacteria; p__Synergistetes; c__Synergistia; o__Synergistales; f__Synergistaceae; g__Fretibacterium; s__unidentified
OTU_11275	0	0	0	0	0	0	0	0	0	0	0	0	0	0	0	0	0	0	0	0	0	0	0	0	0	0	0	0	0	0	0	0	0	0	0	0	0	0	0	0	0	0	0	0	1.63e-05	0	0	k__Bacteria; p__Firmicutes; c__Clostridia; o__Clostridiales; f__Family_XI; g__Tepidimicrobium
OTU_11276	0	0	0	0	0	0	0	0	0	0	0	0	0	0	0	0	0	0	0	0	0	0	0	0	0	0	0	0	0	0	0	0	0	0	0	0	0	0	0	0	0	0	0	0	1.63e-05	0	0	k__Bacteria; p__Firmicutes; c__Clostridia; o__Clostridiales; f__Ruminococcaceae; g__Ruminococcaceae_UCG-014; s__unidentified
OTU_11277	0	0	0	0	0	0	0	0	0	0	0	0	0	0	0	0	0	0	0	0	0	0	0	0	0	0	0	0	0	0	0	0	0	0	0	0	0	0	0	0	0	0	0	0	1.63e-05	0	0	k__Bacteria; p__Chloroflexi
OTU_11278	0	0	0	0	0	0	0	0	0	0	0	0	0	0	0	0	0	0	0	0	0	0	0	0	0	0	0	0	0	0	0	0	0	0	0	0	0	0	0	0	0	0	0	0	0	3.26e-05	0	k__Bacteria; p__Saccharibacteria; c__Unknown_Class; o__Unknown_Order; f__Unknown_Family; g__Candidatus_Saccharimonas; s__unidentified
OTU_11279	0.000309759	0	0	4.89e-05	0.00101079	0.00123904	0.000146728	0	0.00189116	0.000146728	0.000179334	6.52e-05	0	0.000342365	1.63e-05	3.26e-05	3.26e-05	6.52e-05	0.000146728	9.78e-05	0.000668427	0.000831458	0	0.00228244	0.00128794	0.000163031	0.000114122	0.00047279	0.000358668	0.000652124	4.89e-05	0.000163031	0.00026085	0.00073364	0.000309759	0	0	0	6.52e-05	0.000195637	3.26e-05	0.000114122	0.000912974	0.000684731	0.0100264	0.00154879	0.000277153	k__Bacteria; p__Firmicutes; c__Clostridia; o__Clostridiales; f__Lachnospiraceae; g__Lachnoanaerobaculum; s__unidentified
OTU_1128	3.26e-05	0	0	0	0	0	0	0	0	0	0	0	0	0	0	0	0	0	0	0	0	0	0	0	0	0	0	0	0	0	0	0	0	0	0	0	0	0	0	0	0	0	0	0	0	0	0	k__Bacteria
OTU_11280	0	0	0	0	0	0	0	0	0	0	0	0	0	0	0	0	0	0	0	0	0	0	0	0	0	0	0	0	0	0	0	0	0	0	0	0	0	0	0	0	0	0	0	0	0	0	3.26e-05	k__Bacteria; p__Firmicutes; c__Clostridia; o__Clostridiales; f__Christensenellaceae; g__Christensenellaceae_R-7_group
OTU_11281	0.00267371	0	0	0	0	0.000603215	0.000277153	0	0.00119013	0.00026085	8.15e-05	0.000244547	1.63e-05	0.000391275	0.00021194	0.000456487	4.89e-05	3.26e-05	1.63e-05	0	0.000635821	0.000831458	4.89e-05	0.00476051	0.000293456	4.89e-05	9.78e-05	9.78e-05	0.000179334	0.000603215	0	0.00194007	0.00112491	0.00205419	0.000717337	0	0	0	0.000163031	0.0010434	0.000228244	0.00125534	0.00187486	0.000391275	0.00538003	0.00200528	0.000130425	k__Bacteria; p__Proteobacteria; c__Epsilonproteobacteria; o__Campylobacterales; f__Campylobacteraceae; g__Campylobacter; s__unidentified
OTU_11282	3.26e-05	0.00127164	0.000521699	0.00343996	0.000864065	0.00114122	0.000668427	3.26e-05	0.000179334	0.000130425	0.00110861	1.63e-05	0.0010597	0.000228244	0.000195637	4.89e-05	9.78e-05	0.00539633	0.000163031	0.000130425	0.000309759	0.00185855	0.00146728	0	0	0.00021194	4.89e-05	3.26e-05	0.000163031	0.000374971	0.000358668	0.000554306	0	0	6.52e-05	8.15e-05	0.000423881	0.00125534	0.00136946	4.89e-05	0.000358668	1.63e-05	0	0.000570609	8.15e-05	0	0	k__Bacteria; p__Actinobacteria; c__Coriobacteriia; o__Coriobacteriales; f__Coriobacteriaceae; g__Collinsella; s__unidentified
OTU_11283	0	0.000277153	0	0.000880368	0.000668427	0.000684731	0.00234765	0	0	0	0.0021031	0	0.000179334	0	0.000342365	0.00026085	0	0	0	0	0	0	0	0	0	0	0.00047279	0	1.63e-05	0.00122273	0	0.000505396	0	0	0	0	1.63e-05	3.26e-05	0	0.000146728	0.000847762	4.89e-05	3.26e-05	0.000391275	0	0	0	k__Bacteria; p__Firmicutes; c__Clostridia; o__Clostridiales; f__Ruminococcaceae; g__Ruminococcus_1; s__unidentified
OTU_11284	3.26e-05	0.000391275	0.000130425	0.00128794	0.00159771	0.00117382	0.00125534	3.26e-05	0	4.89e-05	0.000130425	0	0.00251068	0	3.26e-05	1.63e-05	0	0	0	1.63e-05	0	1.63e-05	3.26e-05	0	0	0.000326062	0	0	0	3.26e-05	0	0.000374971	0	0	0.000195637	0	0.000586912	0.00128794	0	0	0.000489093	0	0	0.000244547	0	0	0.000163031	k__Bacteria; p__Firmicutes; c__Clostridia; o__Clostridiales; f__Ruminococcaceae; g__Eubacterium_coprostanoligenes_group; s__unidentified
OTU_11285	0	0	0	0.000244547	0	0	0	0	0.000163031	0	0	1.63e-05	0	0.000228244	8.15e-05	0.000342365	0	0	1.63e-05	3.26e-05	3.26e-05	0	0	0	0	0	0	0	0	0	0.00047279	0	4.89e-05	0	6.52e-05	0	0.0052333	0.000146728	1.63e-05	3.26e-05	0	1.63e-05	0.000195637	0	0	1.63e-05	0	k__Bacteria; p__SR1_Absconditabacteria; c__unidentified; o__unidentified; f__unidentified; g__unidentified; s__unidentified
OTU_11286	1.63e-05	0	9.78e-05	0	0.00021194	3.26e-05	1.63e-05	0	0	0.000798852	9.78e-05	1.63e-05	0.000277153	8.15e-05	3.26e-05	0.000114122	0	0	0	6.52e-05	0	0.000228244	0	0	1.63e-05	0.000961883	0.00133686	0.000554306	0.000146728	0	0	0	6.52e-05	3.26e-05	0	0	0	0	0	0	1.63e-05	1.63e-05	0	1.63e-05	0	0	0.000130425	k__Bacteria
OTU_11287	0	0.00146728	0.000489093	0.00249438	0.000603215	0.000374971	3.26e-05	6.52e-05	0	6.52e-05	0.000130425	0	0	0	8.15e-05	0	0	0	0	3.26e-05	1.63e-05	3.26e-05	0	0	0	0	0	0	1.63e-05	3.26e-05	0	0.000130425	0	0	0	0	3.26e-05	3.26e-05	0	0.000130425	0.000146728	0	0	0	0	0	0	k__Bacteria; p__Firmicutes; c__Clostridia; o__Clostridiales; f__Ruminococcaceae; g__Eubacterium_coprostanoligenes_group; s__unidentified
OTU_11288	0	0.000407578	0.00021194	0.000586912	0.000228244	0.000114122	0.000652124	1.63e-05	0	8.15e-05	0	0	0	0.0010434	3.26e-05	1.63e-05	3.26e-05	0	0	0	0	0.000912974	0.000749943	0	0	0	0	0	0.000391275	0	0	0.000407578	0	0	0	0	3.26e-05	8.15e-05	0	0.000179334	0.000342365	1.63e-05	0	0	0	0	0	k__Bacteria; p__Firmicutes; c__Clostridia; o__Clostridiales; f__Lachnospiraceae; g__Tyzzerella_4; s__unidentified
OTU_11289	1.63e-05	0	0	0	0	0	0	0	9.78e-05	0.000489093	0.000929277	0	0	6.52e-05	0.000668427	0	0	0	0	0	0	0	0	0	0	0	0.000342365	0.000358668	8.15e-05	0.000538003	0	0	0	0	0	0	0	0	0	0	0	0.000489093	1.63e-05	0	0	0	0	k__Bacteria; p__Firmicutes; c__Clostridia; o__Clostridiales; f__Ruminococcaceae; g__Ruminococcaceae_UCG-014; s__unidentified
OTU_1129	3.26e-05	0	0	0	0	0	0	0	0	0	0	0	0	0	0	0	0	0	0	0	0	0	0	0	0	0	0	0	0	0	0	0	0	0	0	0	0	0	0	0	0	0	0	0	0	0	0	k__Bacteria; p__Acidobacteria; c__Subgroup_6; o__Acidobacteria_bacterium_WX27; f__Acidobacteria_bacterium_WX27; g__Acidobacteria_bacterium_WX27; s__Acidobacteria_bacterium_WX27
OTU_11290	0	0	0	0	0	0	0	0	9.78e-05	0	3.26e-05	0	1.63e-05	0.00110861	0	1.63e-05	0	0	0	0	0	0	0	0	0	0	4.89e-05	1.63e-05	0.000456487	0	0	0	0	0	0	0	0	0	0	1.63e-05	0	8.15e-05	0	0	0	0	0	k__Bacteria; p__Proteobacteria; c__Alphaproteobacteria; o__Rickettsiales; f__Rickettsiales_Incertae_Sedis; g__unidentified; s__unidentified
OTU_11291	0	0.000244547	8.15e-05	0	0.00026085	0.000114122	0.000749943	1.63e-05	0.00021194	1.63e-05	0.000114122	0	0.00021194	1.63e-05	0.000179334	0.00021194	0	0	0	0	0	0	9.78e-05	1.63e-05	0	0	0	1.63e-05	0	1.63e-05	0	0.000146728	0	0	1.63e-05	0	0.000195637	0.000163031	0	0	0.000228244	0	0	0	0	0	1.63e-05	k__Bacteria; p__Firmicutes; c__Clostridia; o__Clostridiales; f__Ruminococcaceae; g__Butyricicoccus; s__unidentified
OTU_11292	0	0.00378232	0.00321171	0.0042062	0.00236395	0.00353777	0.00285304	3.26e-05	0.000146728	3.26e-05	0.000489093	0	0.000815155	0.000358668	4.89e-05	1.63e-05	6.52e-05	0	0	0	0	0.00141837	0.000521699	1.63e-05	0	4.89e-05	0	0	0.000130425	0.000228244	0	0.000326062	0	0	4.89e-05	0	0.000440184	0.000619518	0	0	0.000407578	0	0	0.000701034	0	0	9.78e-05	k__Bacteria; p__Firmicutes; c__Clostridia; o__Clostridiales; f__Lachnospiraceae; g__Blautia; s__unidentified
OTU_11293	0.000456487	0	0	0	0	0	0	0	0.000277153	0.000114122	0.000163031	0.000538003	0.000423881	0.000798852	0.000456487	0.000815155	0	0	0	0.000114122	8.15e-05	0	0	0	0	0	6.52e-05	0	3.26e-05	0	1.63e-05	0.000293456	0	0	0	0	0	0	0	0.000358668	0.000163031	0.000456487	9.78e-05	0	3.26e-05	0	0	k__Bacteria; p__Actinobacteria; c__Acidimicrobiia; o__Acidimicrobiales; f__OM1_clade; g__unidentified; s__unidentified
OTU_11294	0.000652124	0	0	0	0	0	0	0	0.000701034	0.000374971	0.000538003	0.000847762	0.000244547	0.000635821	0.000130425	0.00125534	0	4.89e-05	1.63e-05	1.63e-05	8.15e-05	0	1.63e-05	0	1.63e-05	3.26e-05	3.26e-05	0	0	0	1.63e-05	0.000684731	0	0	0	0	0	0	0.000130425	0.000586912	0.000163031	0.000554306	4.89e-05	0.000114122	6.52e-05	0	0	k__Bacteria; p__Actinobacteria; c__Acidimicrobiia; o__Acidimicrobiales; f__unidentified; g__unidentified; s__unidentified
OTU_11295	1.63e-05	0	8.15e-05	0.000505396	0.000929277	0.000489093	0.000554306	0	0	0	1.63e-05	0	0	0	0	0	0	0	0	0	0	1.63e-05	0	0	3.26e-05	0	0	0	0	0	0	0	0	0	0	0	0	0	0	0	0	0	0	0	1.63e-05	0	0	k__Bacteria; p__Firmicutes; c__Clostridia; o__Clostridiales; f__Ruminococcaceae; g__Ruminococcaceae_UCG-014; s__unidentified
OTU_11296	0.000374971	0	0	0	0	0	0	0	3.26e-05	0.000277153	0	0	0	0.000228244	0.000505396	1.63e-05	0	0	0	0	0	1.63e-05	0	0	0	0	8.15e-05	6.52e-05	9.78e-05	1.63e-05	0	0	0	0	0	0	0	0	0	0	1.63e-05	0.000489093	0.000228244	0	0	0	0	k__Bacteria; p__Firmicutes; c__Clostridia; o__Clostridiales; f__Lachnospiraceae; g__Lachnospiraceae_NK4A136_group; s__unidentified
OTU_11297	8.15e-05	0	0	0	0	0	0	0	4.89e-05	4.89e-05	1.63e-05	8.15e-05	6.52e-05	9.78e-05	6.52e-05	0.000277153	0	0.000228244	0.00026085	0.000146728	8.15e-05	0	6.52e-05	3.26e-05	9.78e-05	0	9.78e-05	0	0	0	0.000130425	0	0	0	0	0	0	0	0.000228244	4.89e-05	3.26e-05	9.78e-05	3.26e-05	3.26e-05	0	0	0	k__Bacteria; p__Proteobacteria; c__Alphaproteobacteria; o__Rhodospirillales
OTU_11298	0.000163031	0	0	0	0	0	0	0	0.000130425	0	1.63e-05	0.000179334	0.000358668	0.000423881	0.000407578	0.000521699	0	0	0	1.63e-05	0	0	0	0	0	0	4.89e-05	0	0.000163031	0	0	0	0	0	0	0	0	0	0	0	0.000130425	0.000163031	3.26e-05	0	0	0	0	k__Bacteria; p__Actinobacteria; c__Acidimicrobiia; o__Acidimicrobiales; f__OM1_clade; g__unidentified; s__unidentified
OTU_11299	0	0	0	0	0	0	0	0	0	0	0	0	0	0	0	0	0	0	0	0	0	0	0	0	0	0	0	0	0	0	0	0	0	0	0	0	1.63e-05	0.00163031	0	0	0	0	0	0	0	0	0	k__Bacteria; p__Chloroflexi; c__Anaerolineae; o__Anaerolineales; f__Anaerolineaceae; g__unidentified; s__unidentified
OTU_1130	3.26e-05	0	0	0	0	0	0	0	1.63e-05	0	0	0	0	0	1.63e-05	0	0	0	0	0	0	0	0	0	0	0	0	0	0	0	0	0	0	0	0	0	0	0	0	0	1.63e-05	3.26e-05	0	0	8.15e-05	0	0	k__Bacteria; p__Nitrospirae; c__Nitrospira; o__Nitrospirales; f__0319-6A21; g__unidentified; s__unidentified
OTU_11300	1.63e-05	0	0	0	0	0	0	0	0.000407578	1.63e-05	0	3.26e-05	0.000342365	0.000358668	0.000440184	0.000228244	0	0	0	0	0	0	0	0	0	1.63e-05	0	0	0.00021194	0	0	0	0	0	0	0	0	0	0	0	4.89e-05	1.63e-05	0	0	0	0	0	k__Bacteria; p__Actinobacteria; c__Acidimicrobiia; o__Acidimicrobiales; f__OM1_clade; g__unidentified; s__unidentified
OTU_11301	8.15e-05	0	1.63e-05	0	0	0.000309759	0.00021194	8.15e-05	0.000309759	1.63e-05	0	0.00021194	0	0.000440184	0	0	0	4.89e-05	3.26e-05	0	0.000146728	0.00026085	3.26e-05	0	1.63e-05	1.63e-05	4.89e-05	1.63e-05	1.63e-05	4.89e-05	0	0.00026085	1.63e-05	0.00047279	0.000391275	0.000570609	0.00047279	0.000586912	0.000146728	0.000391275	0	0.000114122	0.000440184	0.00128794	0.000228244	0.000538003	1.63e-05	k__Bacteria; p__Proteobacteria; c__Epsilonproteobacteria; o__Campylobacterales; f__Campylobacteraceae; g__Campylobacter
OTU_11302	0.000195637	0	0	0	0	0	0	0	0.000130425	0.000114122	6.52e-05	0.000195637	0.000146728	0.000570609	0.000195637	0.00073364	0	9.78e-05	8.15e-05	4.89e-05	0.000179334	0	0	0	0	0	1.63e-05	0	0.000114122	0	0.000179334	0.000309759	0	0	0	0	0	0	0.00021194	0.000374971	4.89e-05	0.000391275	1.63e-05	0	0	0	0	k__Bacteria; p__Proteobacteria; c__Alphaproteobacteria; o__Rhizobiales; f__A0839; g__unidentified; s__unidentified
OTU_11303	9.78e-05	0	0	0	0	0	0	0	0.000114122	6.52e-05	9.78e-05	0.000179334	4.89e-05	0.000179334	6.52e-05	0.000244547	0	0	3.26e-05	3.26e-05	4.89e-05	0	0	0	0	0	0	0	0	0	0	0.000130425	0	0	0	0	0	0	0	9.78e-05	4.89e-05	0.000130425	0	1.63e-05	3.26e-05	0	0	k__Bacteria; p__Actinobacteria; c__Acidimicrobiia; o__Acidimicrobiales; f__unidentified; g__unidentified; s__unidentified
OTU_11304	0	0	0	0	0	0	0	0	1.63e-05	0	0	0	0	0.000146728	0	0	0	0	0	0	0	3.26e-05	0	0	0	0	0	3.26e-05	0.000749943	3.26e-05	0	0	0	0	0	0	0	0	0	0	0	0	6.52e-05	0	4.89e-05	0	0	k__Bacteria; p__Actinobacteria; c__Acidimicrobiia; o__Acidimicrobiales
OTU_11305	4.89e-05	1.63e-05	8.15e-05	9.78e-05	0	0.000163031	0.000114122	0	0.00290195	6.52e-05	6.52e-05	0.000326062	0	0.000114122	8.15e-05	9.78e-05	0	4.89e-05	4.89e-05	3.26e-05	0.000277153	0	0	0	0	0	0	0	0	0	0	4.89e-05	9.78e-05	0.0015651	0	0	0	0.000619518	1.63e-05	0.000114122	1.63e-05	0.000293456	0.000130425	0	0.000114122	0.000358668	6.52e-05	k__Bacteria; p__SR1_Absconditabacteria; c__unidentified; o__unidentified; f__unidentified; g__unidentified; s__unidentified
OTU_11306	9.78e-05	0	0	0	0	0	0	0	0	0.000505396	0	0	0	0.000228244	0.00073364	0	0	0	0	0	0	0	0	0	0	0	4.89e-05	0.000244547	3.26e-05	0	0	0	0	0	0	0	0	0	0	0	0	3.26e-05	9.78e-05	0	0	0	0	k__Bacteria; p__Firmicutes; c__Clostridia; o__Clostridiales; f__Ruminococcaceae; g__Anaerotruncus; s__unidentified
OTU_11307	0	0	0	3.26e-05	0.000668427	1.63e-05	3.26e-05	0	0	4.89e-05	0.000146728	0	0.000635821	0	4.89e-05	0	0	0	0	0	0	0	1.63e-05	0	0	0.000277153	0	8.15e-05	0	0.000114122	0	0.000195637	0	0	0	0	0	0	0	0	6.52e-05	1.63e-05	0	0.000358668	0	0	0	k__Bacteria; p__Firmicutes; c__Clostridia; o__Clostridiales; f__Ruminococcaceae; g__Ruminococcaceae_UCG-014; s__unidentified
OTU_11308	0	1.63e-05	0	0.00047279	0.00047279	0.000277153	0.000309759	0	0	1.63e-05	1.63e-05	0	0	0	1.63e-05	0	0	0	0	3.26e-05	0	3.26e-05	0	0	0	0	0	0	0	0	0	4.89e-05	0	0	0	0	0	0	0	0	1.63e-05	0	1.63e-05	0	0	0	0	k__Bacteria; p__Firmicutes; c__Clostridia; o__Clostridiales; f__Ruminococcaceae; g__Ruminococcaceae_UCG-014; s__unidentified
OTU_11309	0.000130425	0	0	0	0	0	0	0	0.000114122	0.000130425	0.000179334	0.000179334	0	0.000293456	0	0.000163031	0	0	0	0	0	0	0	0	0	0	0	0	0	0	0	0.000130425	0	0	0	0	0	0	0	0.000114122	0	0.00026085	0	9.78e-05	3.26e-05	0	0	k__Bacteria; p__Actinobacteria; c__Acidimicrobiia; o__Acidimicrobiales; f__unidentified; g__unidentified; s__unidentified
OTU_1131	1.63e-05	0	0	0	0	0	0	0	0	0	0	0	0	0	0	0	0	0	1.63e-05	0	0	0	0	0	0	0	0	0	0	0	0	0	0	0	0	0	0	0	0	0	0	0	0	0	0	0	0	k__Bacteria; p__Acidobacteria; c__Subgroup_17; o__unidentified; f__unidentified; g__unidentified; s__unidentified
OTU_11310	9.78e-05	0	0	0	0	0	0	0	8.15e-05	0.000114122	3.26e-05	0.000179334	0.000114122	0.000228244	0.000228244	0.000538003	0	4.89e-05	1.63e-05	1.63e-05	4.89e-05	0	0	0	0	0	4.89e-05	0	0.000114122	0	3.26e-05	0.000130425	0	0	0	0	0	0	0	0.000163031	0.000146728	9.78e-05	3.26e-05	0	0	0	0	k__Bacteria; p__Actinobacteria; c__Acidimicrobiia; o__Acidimicrobiales; f__Acidimicrobiaceae; g__Ilumatobacter; s__unidentified
OTU_11311	1.63e-05	0	0	0	0	0	0	0	9.78e-05	0	0	0.000130425	0.000146728	0.000130425	6.52e-05	0.00021194	0	0	0	0	0	1.63e-05	0	0	0	0	0	0	0.000130425	0	0	1.63e-05	0	0	0	0	0	0	0	4.89e-05	0	0	0	0	0	0	0	k__Bacteria; p__Actinobacteria; c__Acidimicrobiia; o__Acidimicrobiales; f__Acidimicrobiaceae; g__CL500-29_marine_group; s__unidentified
OTU_11312	0	0.000179334	0	0.000195637	3.26e-05	3.26e-05	0.000146728	0	0	0	0.000244547	0	0	0	0	0	0	0	0	0	0	0	0	0	0	0	0	0	0	6.52e-05	0	3.26e-05	0	0	0	0	0	0	0	0	3.26e-05	0	0	0	0	0	0.000146728	k__Bacteria; p__Firmicutes; c__Clostridia; o__Clostridiales; f__Ruminococcaceae; g__Ruminococcaceae_UCG-014; s__unidentified
OTU_11313	0	0	0	0	0	0	0	0	9.78e-05	0	0	0	0	0	0	0	0	1.63e-05	0	0	0	0	0	0	0	0	0.000489093	0	0	1.63e-05	0	0	0	0	0	1.63e-05	0	0	0	1.63e-05	0	0.000798852	0	0	0	0	0	k__Bacteria; p__Firmicutes; c__Clostridia; o__Clostridiales; f__Ruminococcaceae; g__Ruminococcaceae_UCG-014; s__unidentified
OTU_11314	8.15e-05	0	0	0	0	0	0	0	6.52e-05	3.26e-05	9.78e-05	3.26e-05	3.26e-05	8.15e-05	1.63e-05	0.000407578	0	0	0	0	0	0	0	0	0	0	3.26e-05	0	0	0	0	9.78e-05	0	0	0	0	0	0	0	8.15e-05	0	0.000163031	3.26e-05	0	0	0	0	k__Bacteria; p__Actinobacteria; c__Acidimicrobiia; o__Acidimicrobiales; f__Iamiaceae; g__Iamia; s__unidentified
OTU_11315	0	0	0	0	0	0	0	0	0	0	0	0	0	0	0	0	0	0	4.89e-05	0	0	0	0	0	0	1.63e-05	0.00073364	3.26e-05	4.89e-05	0	4.89e-05	0	0	0	0	0	0	0	0	0	0	1.63e-05	3.26e-05	0	0	0	0	k__Bacteria; p__Firmicutes; c__Clostridia; o__Clostridiales; f__Peptostreptococcaceae; g__Tepidibacter; s__Tepidibacter_thalassicus
OTU_11316	0	0	0	0	0	0	0	0	0	0	0	0	0	6.52e-05	1.63e-05	0	0	0	0	0	0	1.63e-05	0	0	0	6.52e-05	4.89e-05	1.63e-05	0.000880368	4.89e-05	0	0	0	0	0	0	0	0	1.63e-05	0	0	0	0.000114122	0	9.78e-05	0	0	k__Bacteria; p__Actinobacteria; c__Acidimicrobiia; o__Acidimicrobiales; f__OM1_clade; g__unidentified; s__unidentified
OTU_11317	0	0.000146728	0	0.000358668	0.00026085	0.000277153	0.00026085	0	0	0	0	0	0	0	0	0	0	0	0	0	0	0	0	0	0	0	0	0	0	0	0	0	0	0	0	0	0	0	0	0	0	0	0	0	0	0	0	k__Bacteria; p__Firmicutes; c__Clostridia; o__Clostridiales; f__Ruminococcaceae; g__Eubacterium_coprostanoligenes_group; s__unidentified
OTU_11318	4.89e-05	0	0	0	0	0	0	0	0	3.26e-05	1.63e-05	0.000114122	0	0.000114122	0	0	0	0	0	0	0	1.63e-05	1.63e-05	0	0	0	0	0	3.26e-05	1.63e-05	0	0	0	0	0	0	0	0	0	0	0.000228244	0	4.89e-05	0	0	0	0	k__Bacteria; p__Firmicutes; c__Clostridia; o__Clostridiales; f__Clostridiaceae_1; g__Candidatus_Arthromitus; s__unidentified
OTU_11319	1.63e-05	0	0	0	0	0	0	0	1.63e-05	0.000195637	6.52e-05	0	0	4.89e-05	0.000326062	0	0	0	0	0	0	0	0	0	0	0	1.63e-05	6.52e-05	3.26e-05	1.63e-05	0	0	0	0	0	0	0	0	0	0	1.63e-05	8.15e-05	0	0	0	0	0	k__Bacteria; p__Firmicutes; c__Clostridia; o__Clostridiales; f__Lachnospiraceae; g__unidentified; s__unidentified
OTU_1132	3.26e-05	0	0	0	0	0	0	0	0	0	0	0	0	0	0	0	0	0	0	0	0	0	0	0	0	0	0	0	0	0	0	0	0	0	0	0	0	0	0	0	0	0	0	0	0	0	0	k__Bacteria
OTU_11320	8.15e-05	0	0	0	0	0	0	0	0	6.52e-05	0	3.26e-05	0	0.000179334	0.000244547	0	0	0	0	0	0	6.52e-05	0	0	0	0	0	3.26e-05	0.000130425	0	0	0	0	0	0	0	0	0	0	0	4.89e-05	1.63e-05	0	0	0	0	0	k__Bacteria; p__Firmicutes; c__Clostridia; o__Clostridiales; f__Ruminococcaceae; g__Butyricicoccus; s__unidentified
OTU_11321	1.63e-05	0	0	0	0	0	0	0	0	0	0.000309759	4.89e-05	0	0.000163031	0	0	0	0	0	0	0	0	0	0	0	0	0	0	1.63e-05	0.000244547	0	0	0	0	0	0	0	0	0	0	1.63e-05	4.89e-05	0	0	0	0	0	k__Bacteria; p__Firmicutes; c__Clostridia; o__Clostridiales; f__Ruminococcaceae; g__Ruminococcaceae_UCG-014; s__unidentified
OTU_11322	0.000146728	9.78e-05	1.63e-05	9.78e-05	0.000195637	3.26e-05	0.000163031	0	0.000277153	9.78e-05	0.000652124	4.89e-05	0	3.26e-05	0.00026085	0	0	0	0	0	0	3.26e-05	1.63e-05	0	8.15e-05	0	6.52e-05	6.52e-05	1.63e-05	0.00021194	0	0	0	0	0	0	0	0	0	0	1.63e-05	0.000130425	8.15e-05	0	0	0	0	k__Bacteria; p__Firmicutes; c__Clostridia; o__Clostridiales; f__Ruminococcaceae; g__Ruminococcaceae_UCG-014; s__unidentified
OTU_11323	1.63e-05	0	0	0	0	0	0	0	0.00026085	3.26e-05	3.26e-05	9.78e-05	0.000130425	0.000407578	0.000228244	0.000342365	0	0	1.63e-05	1.63e-05	4.89e-05	0	0	0	1.63e-05	0	0	0	0.000130425	0	3.26e-05	6.52e-05	0	0	0	0	0	0	4.89e-05	1.63e-05	1.63e-05	9.78e-05	0	0	0	0	0	k__Bacteria; p__Proteobacteria; c__Alphaproteobacteria; o__Rhizobiales; f__Methylobacteriaceae; g__unidentified; s__unidentified
OTU_11324	3.26e-05	0	0	0	0	0	0	0	8.15e-05	9.78e-05	9.78e-05	4.89e-05	0.000114122	0.000244547	3.26e-05	0.000163031	0	0	0	1.63e-05	0	0	0	0	0	0	1.63e-05	0	0	0	0	4.89e-05	0	0	0	0	0	0	1.63e-05	0.000130425	6.52e-05	9.78e-05	0	0	0	0	0	k__Bacteria; p__Actinobacteria; c__Acidimicrobiia; o__Acidimicrobiales; f__unidentified; g__unidentified; s__unidentified
OTU_11325	0	0	0	0	0	0	0	0	4.89e-05	0	0	0.000130425	6.52e-05	0.000114122	6.52e-05	0.000146728	0	0	0	0	3.26e-05	0	0	0	3.26e-05	0	3.26e-05	0	3.26e-05	0	1.63e-05	0	0	0	0	0	0	0	3.26e-05	4.89e-05	4.89e-05	6.52e-05	0	0	0	0	0	k__Bacteria; p__Proteobacteria; c__Alphaproteobacteria; o__Rhizobiales; f__Xanthobacteraceae; g__Labrys; s__unidentified
OTU_11326	6.52e-05	0	0	0	0	0	0	1.63e-05	6.52e-05	6.52e-05	1.63e-05	3.26e-05	9.78e-05	0.000130425	3.26e-05	0.000195637	0	0	0	0	0	0	0	0	0	0	0	0	3.26e-05	0	0	0.000114122	0	0	0	0	0	0	0	0.000130425	4.89e-05	9.78e-05	0	0	0	0	0	k__Bacteria; p__Actinobacteria; c__Acidimicrobiia; o__Acidimicrobiales; f__Acidimicrobiaceae; g__CL500-29_marine_group; s__unidentified
OTU_11327	3.26e-05	3.26e-05	3.26e-05	0.000717337	0.000570609	0.000652124	0.000391275	0	0.000114122	4.89e-05	0.000684731	0.000163031	6.52e-05	8.15e-05	3.26e-05	0	0	0	0	0	0	9.78e-05	0	0	4.89e-05	0	6.52e-05	3.26e-05	3.26e-05	0.000244547	0	0	0	0	0	0	1.63e-05	0	0	1.63e-05	0.000146728	0.00021194	1.63e-05	0	0	0	0	k__Bacteria; p__Actinobacteria; c__Coriobacteriia; o__Coriobacteriales; f__Coriobacteriaceae; g__Enterorhabdus; s__unidentified
OTU_11328	0.000163031	0	0	0	0	0	0	0	8.15e-05	6.52e-05	0.000179334	9.78e-05	9.78e-05	0.000130425	8.15e-05	0.000195637	0	0.000521699	0.000880368	0.000668427	0.000652124	0	0.000554306	0	0	0	0	0	1.63e-05	0	0.000766246	0.000114122	0	0	0	0	0	0	0.000619518	9.78e-05	1.63e-05	0.00021194	1.63e-05	3.26e-05	9.78e-05	0	0	k__Bacteria; p__Acidobacteria; c__Solibacteres; o__Solibacterales; f__Solibacteraceae_Subgroup_3; g__Candidatus_Solibacter; s__unidentified
OTU_11329	0	0	0	0	0	0	0	0	0	0	0	0	0	0	0	0	0	0	0	0	0	0	0.000586912	0	0	0	0	0	0	0	0	0	0	0	0	0	0	0	0	0	0	0	0	0	0	0	0	k__Bacteria; p__Acidobacteria; c__Acidobacteria; o__Acidobacteriales; f__Acidobacteriaceae_Subgroup_1; g__unidentified; s__unidentified
OTU_1133	1.63e-05	0	0	0	0	0	0	0	0	0	0	0	0	0	0	0	0	0	0	0	0	0	0	0	0	0	0	0	0	0	0	0	0	0	0	0	0	0	0	0	0	0	0	0	0	0	0	k__Bacteria; p__Proteobacteria; c__Deltaproteobacteria; o__Desulfurellales; f__Desulfurellaceae; g__H16
OTU_11330	3.26e-05	0	0	0	0	0	0	0	1.63e-05	0.000146728	4.89e-05	0	1.63e-05	0.00021194	0.000342365	0	0	0	0	0	0	1.63e-05	0	0	0	0	0	1.63e-05	4.89e-05	0	0	0	0	0	0	0	0	0	0	1.63e-05	0	1.63e-05	0	0	0	0	0	k__Bacteria; p__Firmicutes; c__Clostridia; o__Clostridiales; f__Lachnospiraceae
OTU_11331	0	0	0	0	0	0	0	0	0	0	0	0	0	0	0	0	0	0.000244547	0.000179334	8.15e-05	6.52e-05	0	0	0	0	0	0	0	0	0	0.000195637	0	0	0	0	0	0	0	6.52e-05	0	0	0	0	0	0	0	0	k__Bacteria; p__Chloroflexi; c__Anaerolineae; o__Anaerolineales; f__Anaerolineaceae; g__Leptolinea; s__unidentified
OTU_11332	0	0	0	0	0	0	0	0	0	0	0	0	0	0	0	0	0	0.00021194	6.52e-05	0.000114122	6.52e-05	3.26e-05	0	0	0	0	0	0	0	0	0.000179334	0	0	0	0	0	0	0	3.26e-05	0	0	0	0	0	0	0	0	k__Bacteria; p__Chloroflexi; c__Anaerolineae; o__Anaerolineales; f__Anaerolineaceae; g__unidentified; s__unidentified
OTU_11333	1.63e-05	0	0	0	0	0	0	0	3.26e-05	1.63e-05	0.000146728	8.15e-05	0	9.78e-05	0	1.63e-05	0	0	0	0	0	0	0	0	0	0	0	0	0	0	0	3.26e-05	0	0	0	0	0	0	0	4.89e-05	0	6.52e-05	0	0	0	0	0	k__Bacteria; p__Actinobacteria; c__Actinobacteria; o__Streptosporangiales; f__Streptosporangiaceae; g__Streptosporangium; s__unidentified
OTU_11334	0	0	0	0	3.26e-05	6.52e-05	0.000505396	0	0	0	0	0	0	0	0	0	0	0	0	0	0	1.63e-05	0	0	0	0	0	0	0	0	0	0	0	0	0	0	0	0	0	0	0	0	0	0	0	0	0	k__Bacteria; p__Firmicutes; c__Clostridia; o__Clostridiales; f__Ruminococcaceae; g__Ruminococcus_2; s__unidentified
OTU_11335	9.78e-05	0	0	0	0	0	0	0	6.52e-05	4.89e-05	4.89e-05	1.63e-05	0	0.000146728	0	0.000163031	0	0	0	0	0	0	0	0	0	0	0	0	0	0	0	0.000130425	0	0	0	0	0	0	0	3.26e-05	1.63e-05	0	0	0	0	0	0	k__Bacteria; p__Actinobacteria; c__Acidimicrobiia; o__Acidimicrobiales; f__unidentified; g__unidentified; s__unidentified
OTU_11336	9.78e-05	0	0	0	0	0	0	0	0.000114122	0.000114122	0.000179334	0.000179334	8.15e-05	0.000163031	4.89e-05	0.00021194	0	1.63e-05	4.89e-05	1.63e-05	1.63e-05	0	0	0	0	0	1.63e-05	0	0	0	1.63e-05	6.52e-05	0	0	0	0	0	0	3.26e-05	8.15e-05	3.26e-05	0.000179334	4.89e-05	3.26e-05	0	0	0	k__Bacteria; p__Actinobacteria; c__Acidimicrobiia; o__Acidimicrobiales; f__unidentified; g__unidentified; s__unidentified
OTU_11337	0	0	0	0	0	0	0	0	0	0	0	0	0	0	0	0	0	0.000489093	0.000423881	0.000407578	0.000374971	0	0	0	0	0	0	0	0	0	0.000179334	0	0	0	0	0	0	0	0.000391275	0	0	0	0	0	0	0	0	k__Bacteria; p__Chloroflexi; c__Anaerolineae; o__Anaerolineales; f__Anaerolineaceae; g__Anaerolinea; s__unidentified
OTU_11338	0	0	0	0	0	0	0	0	0	0	0	0	0	0	0	0	0	0.000114122	0.000146728	0.00021194	8.15e-05	0	0	0	0	0	0	0	0	0	0.000195637	0	0	0	0	0	0	0	9.78e-05	0	0	0	0	0	0	0	0	k__Bacteria; p__Chloroflexi; c__Anaerolineae; o__Anaerolineales; f__Anaerolineaceae; g__Anaerolinea; s__unidentified
OTU_11339	1.63e-05	0	0	0	0	0	0	0	4.89e-05	1.63e-05	0	0.000163031	4.89e-05	6.52e-05	6.52e-05	4.89e-05	0	1.63e-05	8.15e-05	0	0	0	0	0	1.63e-05	0	0	0	1.63e-05	0	1.63e-05	0	0	0	0	0	0	0	0	3.26e-05	0.00021194	1.63e-05	0	0	0	0	0	k__Bacteria; p__Actinobacteria; c__Acidimicrobiia; o__Acidimicrobiales; f__Acidimicrobiaceae; g__Ilumatobacter; s__unidentified
OTU_1134	3.26e-05	0	0	0	0	0	0	0	0	0	0	0	0	0	0	0	0	0	0	0	0	0	0	0	0	0	0	0	0	0	0	0	0	0	0	0	0	0	0	0	0	0	0	0	0	0	0	k__Bacteria; p__Proteobacteria; c__Deltaproteobacteria; o__Desulfurellales; f__Desulfurellaceae; g__H16
OTU_11340	1.63e-05	0	0	0	0	0	0	0	1.63e-05	1.63e-05	0	1.63e-05	9.78e-05	0.000114122	4.89e-05	0.00021194	0	0	1.63e-05	0	0	0	0	0	0	0	0	0	1.63e-05	0	0	3.26e-05	0	0	0	0	0	0	0	0.000179334	9.78e-05	3.26e-05	3.26e-05	0	0	0	0	k__Bacteria; p__Proteobacteria; c__Alphaproteobacteria; o__Rhizobiales; f__Xanthobacteraceae
OTU_11341	3.26e-05	0	0	0	0	0	0	0	0	1.63e-05	1.63e-05	6.52e-05	0.000146728	1.63e-05	0.00021194	0.000358668	0	0	3.26e-05	3.26e-05	3.26e-05	0	0	0	0	0	3.26e-05	0	0	0	0	0	0	0	0	0	0	0	1.63e-05	0.000358668	4.89e-05	0.000163031	6.52e-05	4.89e-05	1.63e-05	0	0	k__Bacteria; p__Chloroflexi; c__P2-11E; o__unidentified; f__unidentified; g__unidentified; s__unidentified
OTU_11342	4.89e-05	0	0	0	0	0	0	0	3.26e-05	6.52e-05	3.26e-05	1.63e-05	9.78e-05	0.000130425	4.89e-05	0.000114122	0	0	0	0	0	0	0	0	0	0	0	0	6.52e-05	0	0	1.63e-05	0	0	0	0	0	0	0	9.78e-05	0	6.52e-05	1.63e-05	0	0	0	0	k__Bacteria; p__Actinobacteria; c__Acidimicrobiia; o__Acidimicrobiales
OTU_11343	0	0	0	0	0	0	0	0	6.52e-05	3.26e-05	0	0	0	0.000309759	0	0	0	0	0	0	0	0	0	0	0	0	0	0	8.15e-05	0	0	0	0	0	0	0	0	0	0	0	1.63e-05	0	0	0	0	0	0	k__Bacteria; p__Firmicutes; c__Clostridia; o__Clostridiales; f__Ruminococcaceae; g__Butyricicoccus; s__unidentified
OTU_11344	0	0	0	0	0	0	0	0	6.52e-05	0	0	0	0	4.89e-05	0	1.63e-05	0	0	0	0	6.52e-05	0	0	0	0	0	0	0	0	0	0	4.89e-05	0	0.000130425	0.000114122	0	0	0	0	6.52e-05	0	3.26e-05	0	1.63e-05	6.52e-05	0.000163031	0	k__Bacteria; p__Proteobacteria; c__Epsilonproteobacteria; o__Campylobacterales; f__Campylobacteraceae; g__Campylobacter; s__unidentified
OTU_11345	0	0	0	0	0	0	0	0	0	0	0	0	0	0	0	0	0	0	0	0	0	0	0	0	0	0	0	0	0	0	0	0	0	0	0	0	0	0	0.000374971	0	0	0	0	0	0	0	0	k__Bacteria
OTU_11346	0	0	0	0	0	0	0	0	0	0	0	0	0	1.63e-05	0	0	0	0.000195637	6.52e-05	9.78e-05	0.000146728	0	0	0	0	0	0	0	0	0	0.000130425	0	0	0	0	0	0	0	9.78e-05	0	0	0	0	0	0	0	0	k__Bacteria; p__Chloroflexi; c__Anaerolineae; o__Anaerolineales; f__Anaerolineaceae; g__unidentified; s__unidentified
OTU_11347	1.63e-05	0	0	0	0	0	0	0	9.78e-05	1.63e-05	1.63e-05	0.000130425	1.63e-05	6.52e-05	0	8.15e-05	0	0	0	0	0	0	0	0	0	0	0	0	1.63e-05	0	0	4.89e-05	0	0	0	0	0	0	0	6.52e-05	0	3.26e-05	0	0	0	0	0	k__Bacteria; p__Actinobacteria; c__Acidimicrobiia; o__Acidimicrobiales; f__unidentified; g__unidentified; s__unidentified
OTU_11348	4.89e-05	0	0	0	0	0	0	0	3.26e-05	3.26e-05	3.26e-05	0	1.63e-05	1.63e-05	6.52e-05	3.26e-05	0	0	3.26e-05	0	0	0	0	0	0	0	0	0	0	1.63e-05	0	0	0	0	0	0	0	0	0	1.63e-05	0	3.26e-05	4.89e-05	0	0	0	0	k__Bacteria; p__Acidobacteria; c__Subgroup_12; o__unidentified; f__unidentified; g__unidentified; s__unidentified
OTU_11349	0	0	0	0	0	0	0	0	0	0	0	0	0	0	0	0	0	0	0	0	0	0	3.26e-05	0	0	1.63e-05	3.26e-05	0	0.000179334	0	0	0	0	0	0	0	0	0	0	0	0	0	6.52e-05	0	0	0	0	k__Bacteria; p__Actinobacteria; c__Acidimicrobiia; o__Acidimicrobiales; f__unidentified; g__unidentified; s__unidentified
OTU_1135	0	0	0	0	0	0	0	0	0	0	0	0	0	0	0	0	0	0	0	0	0	0	0	0	0	0	0	0	0	0	0	0	0	0	0	0	0	0	0	1.63e-05	0	0	0	0	0	0	0	k__Bacteria; p__Proteobacteria; c__Deltaproteobacteria; o__Oligoflexales; f__0319-6G20; g__unidentified; s__unidentified
OTU_11350	1.63e-05	0	0	0	0	0	0	0	8.15e-05	8.15e-05	0	1.63e-05	9.78e-05	4.89e-05	3.26e-05	0.000228244	0	0	1.63e-05	6.52e-05	3.26e-05	0	1.63e-05	0	1.63e-05	0	1.63e-05	0	0	0	1.63e-05	1.63e-05	0	0	0	0	0	0	4.89e-05	3.26e-05	9.78e-05	6.52e-05	0	1.63e-05	0	0	0	k__Bacteria; p__Actinobacteria; c__Acidimicrobiia; o__Acidimicrobiales; f__unidentified; g__unidentified; s__unidentified
OTU_11351	0	0	0	0	0	0	0	0	4.89e-05	0	1.63e-05	0	0	0.000146728	6.52e-05	0	0	0	0	0	0	0	0	0	0	0	1.63e-05	0	1.63e-05	0	0	0	0	0	0	0	0	0	0	0	3.26e-05	0.000179334	0	0	0	0	0	k__Bacteria; p__Firmicutes; c__Clostridia; o__Clostridiales; f__Lachnospiraceae; g__unidentified; s__unidentified
OTU_11352	0	0	0	0	0	0	0	0	0	0	0	0	0	0	0	0	0	3.26e-05	6.52e-05	0.000163031	3.26e-05	0	0	0	0	0	0	0	0	0	6.52e-05	0	0	0	0	0	0	0	9.78e-05	0	0	0	0	0	0	0	0	k__Bacteria; p__Chloroflexi; c__SBR2076; o__unidentified; f__unidentified; g__unidentified; s__unidentified
OTU_11353	1.63e-05	0	0	0	0	0	0	0	1.63e-05	6.52e-05	1.63e-05	1.63e-05	6.52e-05	1.63e-05	0	3.26e-05	0	0	0	0	0	0	0	0	0	0	0	0	0	0	0	3.26e-05	0	0	0	0	0	0	0	1.63e-05	0	3.26e-05	0	0	0	0	0	k__Bacteria; p__Actinobacteria; c__Acidimicrobiia; o__Acidimicrobiales; f__unidentified; g__unidentified; s__unidentified
OTU_11354	8.15e-05	0	0	0	0	0	0	0	9.78e-05	1.63e-05	0	6.52e-05	6.52e-05	8.15e-05	4.89e-05	0.00021194	0	4.89e-05	0	1.63e-05	0	0	0	0	0	0	0	0	0	0	8.15e-05	4.89e-05	0	0	0	0	0	0	1.63e-05	4.89e-05	1.63e-05	0.000114122	0	0	0	0	0	k__Bacteria; p__Proteobacteria; c__Alphaproteobacteria; o__Rhizobiales; f__Rhizobiales_Incertae_Sedis; g__Bauldia; s__unidentified
OTU_11355	0	0	0	0	0	0	0	0	0	0	0.000309759	0	6.52e-05	0	6.52e-05	9.78e-05	0	0	0	0	0	0	0	0	0	0	0	0	0	0.000146728	0	0	0	0	0	0	0	0	0	0	0	0	0	0	0	0	0	k__Bacteria; p__Cyanobacteria; c__Melainabacteria; o__Gastranaerophilales; f__unidentified; g__unidentified; s__unidentified
OTU_11356	0	0	0	0	0	0	0	0	1.63e-05	0	0	0	3.26e-05	4.89e-05	3.26e-05	8.15e-05	0	0.000146728	3.26e-05	6.52e-05	9.78e-05	0	0	0	0	0	3.26e-05	0	0	0	8.15e-05	0	0	0	0	0	0	0	0.000114122	6.52e-05	1.63e-05	1.63e-05	3.26e-05	0	0	0	0	k__Bacteria; p__Chloroflexi; c__Anaerolineae; o__Anaerolineales; f__Anaerolineaceae; g__unidentified; s__unidentified
OTU_11357	0	0.000146728	0	9.78e-05	0.000114122	3.26e-05	0.000130425	0	0	0	0	0	0	0	0	0	0	0	0	0	0	0	0	0	0	0	0	0	0	0	0	0	0	0	0	0	3.26e-05	0.000163031	0	0	0	0	0	0	0	0	0	k__Bacteria; p__Firmicutes; c__Clostridia; o__Clostridiales; f__Ruminococcaceae; g__Anaerotruncus; s__unidentified
OTU_11358	6.52e-05	0	0	0	0	0	0	0	3.26e-05	1.63e-05	0	3.26e-05	3.26e-05	6.52e-05	1.63e-05	0.000146728	0	0	0	4.89e-05	1.63e-05	0	0	0	0	0	0	0	0	0	0	4.89e-05	0	0	0	0	0	0	6.52e-05	8.15e-05	1.63e-05	0.000114122	0	0	0	0	0	k__Bacteria; p__Proteobacteria; c__Alphaproteobacteria; o__Rhizobiales; f__Methylobacteriaceae; g__unidentified; s__unidentified
OTU_11359	4.89e-05	0	0	0	0	0	0	0	4.89e-05	4.89e-05	1.63e-05	1.63e-05	4.89e-05	4.89e-05	1.63e-05	0.000130425	0	0	0	1.63e-05	0	0	8.15e-05	0	0	0	0	0	1.63e-05	0	0	6.52e-05	0	0	0	0	0	0	0	1.63e-05	1.63e-05	1.63e-05	0	0	0	0	0	k__Bacteria; p__Actinobacteria; c__Acidimicrobiia; o__Acidimicrobiales; f__unidentified; g__unidentified; s__unidentified
OTU_1136	3.26e-05	0	0	0	0	0	0	0	0	0	0	0	0	0	0	0	0	0	0	0	0	0	0	0	0	0	0	0	0	0	0	0	0	0	0	0	0	0	0	0	0	0	0	0	0	0	0	k__Bacteria; p__Proteobacteria; c__Deltaproteobacteria; o__Myxococcales; f__P3OB-42; g__unidentified; s__unidentified
OTU_11360	0	0	0	0	0	0	0	0	0	1.63e-05	0	0	1.63e-05	6.52e-05	0	3.26e-05	0	0	0	0	0	0	0	0	0	0	0	0	0	0	0	1.63e-05	0	0	0	0	0	0	0	0	0	1.63e-05	0	0	0	0	0	k__Bacteria; p__Actinobacteria; c__Acidimicrobiia; o__Acidimicrobiales; f__unidentified; g__unidentified; s__unidentified
OTU_11361	0	0	0	0	0	0	0	0	0	3.26e-05	0	0	0	6.52e-05	4.89e-05	0	0	0	0	0	0	3.26e-05	0	0	0	0	1.63e-05	0	4.89e-05	0	0	0	0	0	0	0	0	0	0	1.63e-05	0	3.26e-05	0	0	0	0	0	k__Bacteria; p__Firmicutes; c__Clostridia; o__Clostridiales; f__Lachnospiraceae
OTU_11362	0	0	0	0	0	0	0	0	6.52e-05	1.63e-05	0	6.52e-05	1.63e-05	0.000179334	0.000114122	0.000163031	0	0	0	0	0	0	0	0	0	0	0	0	0	0	0	4.89e-05	0	0	0	0	0	0	0	1.63e-05	1.63e-05	1.63e-05	0	0	0	0	0	k__Bacteria; p__Proteobacteria; c__Alphaproteobacteria; o__Rhizobiales; f__Rhizobiales_Incertae_Sedis; g__Bauldia; s__unidentified
OTU_11363	1.63e-05	0	0	0	0	0	0	0	4.89e-05	0	3.26e-05	0	6.52e-05	4.89e-05	0	4.89e-05	0	0	0	0	0	0	0	0	0	0	1.63e-05	0	0	1.63e-05	0	3.26e-05	0	0	0	0	0	0	0	6.52e-05	0	3.26e-05	0	0	0	0	0	k__Bacteria; p__Actinobacteria; c__Acidimicrobiia; o__Acidimicrobiales; f__Iamiaceae; g__Iamia; s__unidentified
OTU_11364	0	0	0	3.26e-05	0	1.63e-05	0	0	0	0	0	0	0	0	0	0	0	0	0	1.63e-05	0	3.26e-05	1.63e-05	0	0	0	0	0	0	0	0.000407578	0	0	0	0	0	0	0	0	0	0	0	0	0	0	0.000277153	0	k__Bacteria; p__Firmicutes; c__Clostridia; o__Clostridiales; f__Lachnospiraceae; g__Anaerostipes; s__unidentified
OTU_11365	0	0	0	0	0	0	0	0	0	0	0	0	0.000228244	0	0	0	0	0	0	0	0	0	0	0	0	0	0	0	0	0	0	0	0	0	0	0	0	0	0	0	0	0	0	0	0	0	0	k__Bacteria
OTU_11366	8.15e-05	0	0	0	0	0	0	0	1.63e-05	3.26e-05	0.000114122	0	1.63e-05	6.52e-05	3.26e-05	4.89e-05	0	3.26e-05	0	0	0	0	1.63e-05	0	0	0	0	0	0	0	8.15e-05	4.89e-05	0	0	0	0	0	0	8.15e-05	6.52e-05	0	0.000114122	3.26e-05	0	3.26e-05	0	0	k__Bacteria; p__Proteobacteria; c__Alphaproteobacteria; o__Rhizobiales; f__Rhizobiales_Incertae_Sedis; g__Bauldia; s__unidentified
OTU_11367	0	0	0	0	0	0	0	0	0	0	0	0	0	0	0	0	0	0.000146728	0.000146728	0.000114122	9.78e-05	0	0	0	0	0	0	0	0	0	0.000114122	0	0	0	0	0	0	0	0.000146728	0	0	0	0	0	0	0	0	k__Bacteria; p__Chloroflexi; c__Anaerolineae; o__Anaerolineales; f__Anaerolineaceae; g__uncultured
OTU_11368	0	0	0	0	0	0	0	0	0	0	0	0	0	0	0	0	0	0.00026085	0.000130425	0.000114122	0.000326062	0	0	0	0	0	0	0	0	0	9.78e-05	0	0	0	0	0	0	0	9.78e-05	0	0	0	0	0	0	0	0	k__Bacteria; p__Chloroflexi; c__Anaerolineae; o__Anaerolineales; f__Anaerolineaceae; g__Leptolinea; s__unidentified
OTU_11369	0	0	0	0	0	0	0	0	0	0	0	0	0	0	0	0	0	0	0	0	0	0	0	0	0	0	0.000244547	0	0	0	0	0	0	0	0	0	0	0	0	0	0	0	0	0	0	0	0	k__Bacteria; p__Saccharibacteria; c__unidentified; o__unidentified; f__unidentified; g__unidentified; s__unidentified
OTU_1137	1.63e-05	0	0	0	0	0	0	0	1.63e-05	0	0	0	0	0	0	1.63e-05	0	0	0	0	0	0	0	0	0	0	0	0	0	0	0	1.63e-05	0	0	0	0	0	0	0	1.63e-05	0	0	0	0	0	0	0	k__Bacteria; p__Proteobacteria; c__Deltaproteobacteria; o__Oligoflexales; f__Oligoflexaceae; g__Oligoflexus; s__unidentified
OTU_11370	1.63e-05	0.000603215	0.000309759	0.000374971	0.000244547	0.000179334	0.000456487	1.63e-05	0.000114122	0.000130425	0.000114122	0	0.000619518	1.63e-05	0.000570609	0.000146728	1.63e-05	0	0	1.63e-05	0	0	0	0	0	0	0	0	0	1.63e-05	0	0.000146728	0	0	0	0	0	1.63e-05	0	0.000146728	0.000130425	0	0	0	0	0.000277153	0	k__Bacteria; p__Firmicutes; c__Clostridia; o__Clostridiales; f__Lachnospiraceae
OTU_11371	0	0	0	0	0	0	0	0	1.63e-05	3.26e-05	0	0	3.26e-05	0	3.26e-05	0	0	1.63e-05	1.63e-05	0	0	0	0	0	0	0	0	0	0	0	1.63e-05	1.63e-05	0	0	0	0	0	0	0	3.26e-05	0	0	0	0	0	0	0	k__Bacteria; p__Chloroflexi; c__unidentified; o__unidentified; f__unidentified; g__unidentified; s__unidentified
OTU_11372	0	0	0	0	0	0	0	0	0	0	0	0	0.000179334	0	0	0	0	0	0	0	0	0	0	0	0	3.26e-05	0	0	0	0	0	1.63e-05	0	0	0	0	0	0	0	0	3.26e-05	0	0	0	0	0	0	k__Bacteria; p__Cyanobacteria; c__Melainabacteria; o__Gastranaerophilales; f__unidentified; g__unidentified; s__unidentified
OTU_11373	0	0	0	0	0	0	0	0	0	0	0	0	0	0	0	0	0	0.000244547	9.78e-05	0.000114122	0.000228244	0	0	0	0	0	0	0	0	0	0.00021194	0	0	0	0	0	0	0	8.15e-05	0	0	0	0	0	0	0	0	k__Bacteria; p__Chloroflexi; c__Anaerolineae; o__Anaerolineales; f__Anaerolineaceae; g__Leptolinea; s__unidentified
OTU_11374	0	0	0	0	0	0	0	0	0	0	0	0	0	0	0	0	0	0.000114122	0.00021194	3.26e-05	8.15e-05	0	0	0	0	0	0	0	0	0	6.52e-05	0	0	0	0	0	0	0	0.000114122	0	0	0	0	0	0	0	0	k__Bacteria; p__Chloroflexi; c__SJA-15; o__unidentified; f__unidentified; g__unidentified; s__unidentified
OTU_11375	0	0	0	0	0	0	0	0	0	0	0	0	0	0	0	0	0	4.89e-05	0.000163031	9.78e-05	4.89e-05	0	0	0	0	0	0	0	0	0	4.89e-05	0	0	0	0	0	0	0	1.63e-05	0	0	0	0	0	0	0	0	k__Bacteria; p__Chloroflexi; c__Anaerolineae; o__Anaerolineales; f__Anaerolineaceae; g__unidentified; s__unidentified
OTU_11376	0	0	0	0	0	0	0	0	0	0	0	0	0	0	0	0	0	0	0	0	0	0.000358668	0	0	0	0	0	0	0	0	0	0	0	0	0	0	0	0	0	0	0	0	0	0	8.15e-05	0	0	k__Bacteria; p__Firmicutes; c__Clostridia; o__Clostridiales; f__Ruminococcaceae; g__Ruminococcaceae_UCG-012; s__unidentified
OTU_11377	1.63e-05	0	0	0	0	0	0	0	4.89e-05	1.63e-05	1.63e-05	1.63e-05	0	4.89e-05	0	3.26e-05	0	0	0	0	0	0	0	0	0	0	0	0	0	0	0	3.26e-05	0	0	0	0	0	0	0	1.63e-05	0	4.89e-05	0	0	0	0	0	k__Bacteria; p__Actinobacteria; c__Acidimicrobiia; o__Acidimicrobiales; f__Acidimicrobiaceae; g__unidentified; s__unidentified
OTU_11378	1.63e-05	0	0	0	0	0	0	0	0	0	4.89e-05	4.89e-05	0	3.26e-05	0	9.78e-05	0	0	0	0	0	0	0	0	0	0	0	0	0	0	0	1.63e-05	0	0	0	0	0	0	0	3.26e-05	0	0	0	0	0	0	0	k__Bacteria; p__Actinobacteria; c__Acidimicrobiia; o__Acidimicrobiales; f__unidentified; g__unidentified; s__unidentified
OTU_11379	1.63e-05	0	0	0	0	0	0	0	0	3.26e-05	6.52e-05	8.15e-05	8.15e-05	0.000114122	4.89e-05	0.000163031	0	0	4.89e-05	0	3.26e-05	0	0	0	0	0	0	0	0	0	3.26e-05	8.15e-05	0	0	0	0	0	0	3.26e-05	0.000146728	3.26e-05	0.000146728	3.26e-05	4.89e-05	0	0	0	k__Bacteria; p__Actinobacteria; c__Acidimicrobiia; o__Acidimicrobiales; f__Acidimicrobiaceae; g__CL500-29_marine_group; s__unidentified
OTU_1138	6.52e-05	0	0	0	0	0	0	0	0	0	0	0	0.000130425	0	6.52e-05	4.89e-05	0	0	0	0	0	0	0	0	0	0	3.26e-05	0	0	0	0	0	0	0	0	0	0	0	0	3.26e-05	0	4.89e-05	1.63e-05	0	0	0	0	k__Bacteria; p__Proteobacteria; c__Deltaproteobacteria; o__Desulfurellales; f__Desulfurellaceae; g__H16; s__unidentified
OTU_11380	1.63e-05	0	0	0	0	0	0	0	1.63e-05	0	1.63e-05	3.26e-05	0	3.26e-05	0	6.52e-05	0	0	0	0	0	0	0	0	0	0	0	0	0	0	0	1.63e-05	0	0	0	0	0	0	0	0	0	3.26e-05	0	0	0	0	0	k__Bacteria; p__Acidobacteria; c__Blastocatellia; o__Blastocatellales; f__Blastocatellaceae_Subgroup_4; g__unidentified; s__unidentified
OTU_11381	0	0	0	0	0	0	0	0	0	0	0.000130425	0	0	0	0	0	0	0	0	0	0	0	0	0	0	0	0	0	0	0	0	0	0	0	0	0	0	0	0	0	0	0	0	0	0	3.26e-05	0	k__Bacteria
OTU_11382	0	0	0	0	0	0	0	0	0	0	0	0	0	0.000130425	1.63e-05	0	0	0	0	0	0	0	0	0	1.63e-05	0	0	0	6.52e-05	0	0	0	0	0	0	0	0	0	0	0	1.63e-05	0	0	0	0	0	0	k__Bacteria; p__Firmicutes; c__Clostridia; o__Clostridiales; f__Lachnospiraceae
OTU_11383	0	0	0	0	0	0	0	0	0	0	0	0	8.15e-05	3.26e-05	0.000130425	6.52e-05	0	0	0	0	0	0	0	0	0	0	0	0	0	0	0	0	0	0	0	0	0	0	6.52e-05	0.000146728	0	1.63e-05	0	0	0	0	0	k__Bacteria; p__Actinobacteria; c__Acidimicrobiia; o__Acidimicrobiales; f__unidentified; g__unidentified; s__unidentified
OTU_11384	0	0	0	0	0	0	0	0	0	0	0	0	0	0	0	0	0	6.52e-05	8.15e-05	4.89e-05	3.26e-05	0	0	0	0	0	0	0	0	0	0.000114122	0	0	0	0	0	0	0	3.26e-05	0	0	0	0	0	0	0	0	k__Bacteria; p__Parcubacteria; c__Candidatus_Jorgensenbacteria; o__Parcubacteria_group_bacterium_GW2011_GWA1_60_11; f__Parcubacteria_group_bacterium_GW2011_GWA1_60_11; g__Parcubacteria_group_bacterium_GW2011_GWA1_60_11; s__Parcubacteria_group_bacterium_GW2011_GWA1_60_11
OTU_11385	0	0	0	0	0	0	0	0	0	0	0	0	0	0	0	1.63e-05	0	0	0	0	0	0.000228244	0	0	0	0	0	0	0	0	0	0	0	0	0	0	0	0	0	0	0	0	0	0	0	0	0	k__Bacteria; p__Actinobacteria; c__Acidimicrobiia; o__Acidimicrobiales; f__Acidimicrobiaceae; g__CL500-29_marine_group; s__unidentified
OTU_11386	3.26e-05	0	0	0	0	0	0	0	0	1.63e-05	0	0	0	0	0	0	0	0	0	0	0	0.000195637	0	0	0	0	0	0	0	0	1.63e-05	0	0	0	0	0	0	0	0	0	0	0	0	0	0	0	0	k__Bacteria; p__Proteobacteria; c__Alphaproteobacteria; o__Rhizobiales; f__A0839; g__unidentified; s__unidentified
OTU_11387	0	0	0	0	0	0	0	0	0	0	0	0	0	0	0	0	0	3.26e-05	1.63e-05	0	0	0	0.000293456	0	0	0	0	0	0	0	1.63e-05	0	0	0	0	0	0	0	0	0	0	0	0	1.63e-05	0	0	0	k__Bacteria; p__Chloroflexi; c__Gitt-GS-136; o__unidentified; f__unidentified; g__unidentified; s__unidentified
OTU_11388	0	6.52e-05	0	3.26e-05	4.89e-05	0.000114122	4.89e-05	0	0	0	0	0	0	0	0	0	0	0	0	0	0	0	0	0	0	0	0	0	0	0	0	0	0	0	0	0	0	0	0	0	0	0	0	0	0	0	0	k__Bacteria; p__Firmicutes; c__Clostridia; o__Clostridiales; f__Ruminococcaceae; g__Eubacterium_coprostanoligenes_group; s__unidentified
OTU_11389	3.26e-05	0	0	0	0	0	0	0	0.000130425	0	0	1.63e-05	6.52e-05	0.000163031	0.000114122	1.63e-05	0	0	0	0	0	0	0	0	0	0	1.63e-05	0	6.52e-05	0	0	0	0	0	0	0	0	0	0	1.63e-05	1.63e-05	1.63e-05	1.63e-05	0	0	0	0	k__Bacteria; p__Actinobacteria; c__Acidimicrobiia; o__Acidimicrobiales; f__OM1_clade; g__unidentified; s__unidentified
OTU_1139	3.26e-05	0	0	0	0	0	0	0	0	0	0	1.63e-05	3.26e-05	0	1.63e-05	3.26e-05	0	0	0	0	0	0	0	0	3.26e-05	0	0	0	0	0	0	0	0	0	0	0	0	0	0	0	0	1.63e-05	0	0	0	0	0	k__Bacteria; p__Acidobacteria; c__Subgroup_6; o__unidentified; f__unidentified; g__unidentified; s__unidentified
OTU_11390	1.63e-05	0	0	0	0	0	0	0	3.26e-05	0	1.63e-05	0	6.52e-05	4.89e-05	6.52e-05	0.000114122	0	0	0	0	1.63e-05	0	3.26e-05	0	0	0	1.63e-05	0	1.63e-05	0	0	1.63e-05	0	0	0	0	0	0	3.26e-05	4.89e-05	1.63e-05	1.63e-05	0	3.26e-05	0	0	0	k__Bacteria; p__Actinobacteria; c__Acidimicrobiia; o__Acidimicrobiales; f__unidentified; g__unidentified; s__unidentified
OTU_11391	3.26e-05	0	0	0	0	0	0	0	4.89e-05	0.000146728	4.89e-05	0	0	0.000195637	6.52e-05	0	0	0	0	0	0	0.000114122	0	0	0	0	0	4.89e-05	1.63e-05	1.63e-05	0	0	0	0	0	0	0	0	0	0	0	6.52e-05	0	0	0	0	0	k__Bacteria; p__Firmicutes; c__Clostridia; o__Clostridiales; f__Lachnospiraceae; g__Lachnospiraceae_NK4A136_group; s__unidentified
OTU_11392	0	0	0	0	0	0	0	0	0	0	0	0	0	0	0	0	0	0	0	0	0	0	0	0	0	0	0	0	0	0	0	0	0	0	0	0	0	0	0	0	0	8.15e-05	0	0	0	0	0	k__Bacteria; p__Actinobacteria; c__Acidimicrobiia; o__Acidimicrobiales; f__unidentified; g__unidentified; s__unidentified
OTU_11393	0	0	0	0	0	0	0	0	0	0	0	0	0	0	0	0	0	1.63e-05	9.78e-05	3.26e-05	3.26e-05	0	0	0	0	0	0	0	0	0	1.63e-05	0	0	0	0	0	0	0	4.89e-05	0	0	0	0	0	0	0	0	k__Bacteria; p__Chloroflexi; c__Anaerolineae; o__Anaerolineales; f__Anaerolineaceae; g__Anaerolinea; s__unidentified
OTU_11394	0	0	0	0	0	0	0	0	0	0	0	0	0	0	0	0	0	0	0	0	0	0	1.63e-05	0	0	0	0	0	0	0	0	0	0	0	0	0	0	0	0.000179334	0	0	0	0	0	0	0	0	k__Bacteria
OTU_11395	0	0	0	0	0	0	0	0	6.52e-05	0	0	1.63e-05	8.15e-05	3.26e-05	3.26e-05	0.000195637	0	1.63e-05	3.26e-05	1.63e-05	0	0	0	0	1.63e-05	0	1.63e-05	0	0	0	0	1.63e-05	0	0	0	0	0	0	8.15e-05	0.000130425	3.26e-05	4.89e-05	0	0	1.63e-05	0	0	k__Bacteria; p__Chloroflexi; c__Gitt-GS-136; o__unidentified; f__unidentified; g__unidentified; s__unidentified
OTU_11396	0	0	0	0	0	0	0	0	0	6.52e-05	1.63e-05	0	0	0	8.15e-05	0	0	0	0	0	0	0	0	0	0	0	1.63e-05	1.63e-05	0	0	0	0	0	0	0	0	0	0	0	0	0	0	0	0	0	0	0	k__Bacteria; p__Firmicutes; c__Clostridia; o__Clostridiales; f__Lachnospiraceae; g__unidentified; s__unidentified
OTU_11397	6.52e-05	0	0	0	0	0	0	0	6.52e-05	6.52e-05	3.26e-05	4.89e-05	4.89e-05	6.52e-05	1.63e-05	9.78e-05	0	0	0	1.63e-05	1.63e-05	0	0	0	0	0	0	0	0	0	0	4.89e-05	0	0	0	0	0	0	0.000114122	8.15e-05	4.89e-05	6.52e-05	0	0	3.26e-05	0	0	k__Bacteria; p__Actinobacteria; c__Acidimicrobiia; o__Acidimicrobiales; f__unidentified; g__unidentified; s__unidentified
OTU_11398	0	0	0	0	0	0	0	0	3.26e-05	0	0	1.63e-05	0.000114122	1.63e-05	6.52e-05	9.78e-05	0	6.52e-05	0	9.78e-05	3.26e-05	0	0	0	6.52e-05	0	0	0	1.63e-05	0	4.89e-05	0	0	0	0	0	0	0	1.63e-05	1.63e-05	4.89e-05	0	1.63e-05	0	1.63e-05	0	0	k__Bacteria; p__Proteobacteria; c__Alphaproteobacteria; o__Rhodospirillales; f__KCM-B-15; g__unidentified; s__unidentified
OTU_11399	0	0	0	0	0	0	0	0	6.52e-05	0	0	3.26e-05	3.26e-05	3.26e-05	1.63e-05	4.89e-05	0	0	0	0	0	0	0	0	0	0	0	0	1.63e-05	0	0	3.26e-05	0	0	0	0	0	0	6.52e-05	0.000163031	4.89e-05	8.15e-05	1.63e-05	0	0	0	0	k__Bacteria; p__Actinobacteria; c__Acidimicrobiia; o__Acidimicrobiales; f__unidentified; g__unidentified; s__unidentified
OTU_114	0	0	0	0	0	0	0	0	0	0	0	0	0	1.63e-05	0	0	0	1.63e-05	1.63e-05	0	0	0	0	0	0	0	0	0	0	1.63e-05	0	0	0	0	0	0	0	0	0	0	0	0	0	0	0	0	0	k__Bacteria; p__Proteobacteria
OTU_1140	3.26e-05	0	0	0	0	0	0	0	0	0	3.26e-05	0	0	0	0	0	0	0	0	0	0	0	0	0	0	0	0	0	0	0	1.63e-05	0	0	0	0	0	0	0	0	0	0	0	0	0	0	0	0	k__Bacteria; p__Proteobacteria; c__Deltaproteobacteria; o__NB1-j; f__unidentified; g__unidentified; s__unidentified
OTU_11400	0	0	0	0	0	0	0	0	0	0	1.63e-05	0	0	0.000277153	0	0	0	0	0	0	0	0	0	0	0	0	0	0	0.000130425	1.63e-05	0	0	0	0	0	0	0	0	0	0	0	0	0	0	0	0	0	k__Bacteria; p__Firmicutes; c__Clostridia; o__Clostridiales; f__Lachnospiraceae; g__unidentified; s__unidentified
OTU_11401	0	0	0	0	0	0	0	0	0	0	0	0	0	3.26e-05	0	0	0	0	0	0	0	3.26e-05	0	0	0	0	1.63e-05	0	4.89e-05	0	0	0	0	0	0	0	0	0	0	0	0	0	1.63e-05	0	1.63e-05	0	0	k__Bacteria; p__Firmicutes; c__Limnochordia; o__Limnochordales; f__Limnochordaceae; g__unidentified; s__unidentified
OTU_11402	0	0	0	0	0	0	0	0	1.63e-05	0	0	1.63e-05	0	1.63e-05	0	0	0	0	0	0	1.63e-05	1.63e-05	0.000114122	0	0	0	0	0	0	0	0	1.63e-05	0	0	0	0	0	0	0	0	0	1.63e-05	0	4.89e-05	9.78e-05	1.63e-05	0	k__Bacteria; p__Actinobacteria; c__Actinobacteria; o__Streptosporangiales; f__Streptosporangiaceae; g__Nonomuraea; s__unidentified
OTU_11403	0	0.000374971	3.26e-05	1.63e-05	9.78e-05	4.89e-05	3.26e-05	0	1.63e-05	0	3.26e-05	0	1.63e-05	1.63e-05	1.63e-05	1.63e-05	0	0	0	0	0	3.26e-05	6.52e-05	0	0	0	0	0	0	3.26e-05	0	0	0	0	0	0	0	0	0	0	0	0	0	0.000244547	0	0.000146728	0	k__Bacteria; p__Firmicutes; c__Clostridia; o__Clostridiales; f__Lachnospiraceae; g__Ruminococcus_torques_group; s__unidentified
OTU_11404	3.26e-05	0	0	0	0	0	0	0	0	1.63e-05	3.26e-05	3.26e-05	0	3.26e-05	3.26e-05	1.63e-05	0	1.63e-05	0	3.26e-05	0	0	0	0	0	0	1.63e-05	0	1.63e-05	0	4.89e-05	6.52e-05	0	0	0	0	0	0	1.63e-05	3.26e-05	0	4.89e-05	0	0	0	0	0	k__Bacteria; p__Actinobacteria; c__Acidimicrobiia; o__Acidimicrobiales; f__Acidimicrobiaceae; g__CL500-29_marine_group; s__unidentified
OTU_11405	0	0	0	0	0	0	0	0	0	1.63e-05	4.89e-05	0	0	0	1.63e-05	0	0	0	0	0	0	0	0	0	0	0	1.63e-05	1.63e-05	0	0	0	0	0	0	0	0	0	0	0	0	1.63e-05	6.52e-05	0	0	0	0	0	k__Bacteria; p__Firmicutes; c__Clostridia; o__Clostridiales; f__Clostridiales_vadinBB60_group; g__unidentified; s__unidentified
OTU_11406	0.000130425	0	0	0	0	0	0	0	0.000146728	9.78e-05	0.000146728	0.000146728	1.63e-05	0.000179334	0	8.15e-05	0	1.63e-05	0	3.26e-05	0	0	0	0	0	0	1.63e-05	0	0	0	0	6.52e-05	0	0	0	0	0	0	4.89e-05	0.000228244	0	9.78e-05	0	3.26e-05	0	0	0	k__Bacteria; p__Actinobacteria; c__Acidimicrobiia; o__Acidimicrobiales; f__unidentified; g__unidentified; s__unidentified
OTU_11407	0	0	0	0	0	0	0	0	0	6.52e-05	0	0	0	6.52e-05	9.78e-05	0	0	0	0	0	0	6.52e-05	0	0	1.63e-05	0	4.89e-05	3.26e-05	8.15e-05	0	0	0	0	0	0	0	0	0	0	0	0	3.26e-05	3.26e-05	0	0	0	0	k__Bacteria; p__Firmicutes; c__Clostridia; o__Clostridiales; f__Lachnospiraceae
OTU_11408	0	0	0	0	0	0	0	0	0	0	8.15e-05	0	0	0	0	0	0	0	0	0	0	0	0	0	0	0	0	0	0	0	0	0	0	0	0	0	0	0	0	1.63e-05	0	0	0	0	0	0	0	k__Bacteria; p__Proteobacteria; c__Alphaproteobacteria; o__Rickettsiales; f__Mitochondria
OTU_11409	0	0	0	0	0	0	0	0	0	0	3.26e-05	0	0	0	0	0	0	0	0	0	0	0	0	0	0	0	0	0	0	0	0	0	6.52e-05	0	0	0	0	0	0	0	0	0	0	0	0	0	0	k__Bacteria
OTU_1141	3.26e-05	0	0	0	0	0	0	0	0	0	0	1.63e-05	0	0	3.26e-05	3.26e-05	0	0	0	0	0	0	0	0	0	0	0	0	0	0	0	0	0	0	0	0	0	0	0	0	0	1.63e-05	0	0	0	0	0	k__Bacteria; p__Acidobacteria; c__Subgroup_6; o__unidentified; f__unidentified; g__unidentified; s__unidentified
OTU_11410	3.26e-05	0	0	0	0	0	0	0	0	0	0	0	0	0	0	0	0	6.52e-05	0.000146728	0.000163031	9.78e-05	0	0	0	0	0	0	0	0	0	0.000163031	0	0	0	0	0	0	0	0.000114122	0	0	0	1.63e-05	0	0	0	0	k__Bacteria; p__Chloroflexi; c__SJA-15; o__unidentified; f__unidentified; g__unidentified; s__unidentified
OTU_11411	0	0	0	0	0	0	0	0	0	0	0	0	0	0	0	0	0	9.78e-05	0.00021194	0.000130425	6.52e-05	0	0	0	0	0	0	0	0	0	0.000114122	0	0	0	0	0	0	0	4.89e-05	0	0	1.63e-05	0	0	0	0	0	k__Bacteria; p__Acidobacteria; c__Solibacteres; o__Solibacterales; f__Solibacteraceae_Subgroup_3; g__Candidatus_Solibacter; s__unidentified
OTU_11412	0	0	0	0	0	0	0	0	0	0	0	0	0	0	0	0	0	0	0	0	0	0.000309759	0	0	0	0	0	0	0	0	0	0	0	0	0	0	0	0	0	0	0	0	0	0	0	0	0	k__Bacteria; p__Actinobacteria; c__Acidimicrobiia; o__Acidimicrobiales; f__Acidimicrobiaceae; g__CL500-29_marine_group; s__unidentified
OTU_11413	0	0	0	0	0	0	0	0	0	0	0	0	0	0	0	0	0	0	0	0	0	0	0.000146728	0	0	0	0	0	0	0	0	0	0	0	0	0	0	0	0	0	0	0	0	0	0	0	0	k__Bacteria; p__Chloroflexi; c__Ktedonobacteria; o__Ktedonobacterales
OTU_11414	0	0	0	0	0	0	0	0	0	0	0	0	0	0	0	0	0	0	0	0	0	0	0.000407578	0	0	0	0	0	0	0	0	0	0	0	0	0	0	0	0	0	0	0	0	0	0	0	0	k__Bacteria; p__Chloroflexi; c__Ktedonobacteria; o__JG30-KF-AS9; f__unidentified; g__unidentified; s__unidentified
OTU_11415	1.63e-05	0	0	0	0	0	0	0	0	0	0	0	0	3.26e-05	3.26e-05	1.63e-05	0	0	0	0	0	0	0	0	0	0	0	0	0	0	0	0	0	0	0	0	0	0	0	0	1.63e-05	3.26e-05	0	0	0	0	0	k__Bacteria; p__Actinobacteria; c__Acidimicrobiia; o__Acidimicrobiales; f__Acidimicrobiaceae; g__unidentified; s__unidentified
OTU_11416	6.52e-05	0	0	0	0	0	0	0	3.26e-05	3.26e-05	1.63e-05	1.63e-05	0	4.89e-05	0	0	0	0	0	0	0	0	0	0	0	0	0	0	0	0	0	4.89e-05	0	0	0	0	0	0	0	1.63e-05	0	4.89e-05	0	0	0	0	0	k__Bacteria; p__Actinobacteria; c__Acidimicrobiia; o__Acidimicrobiales; f__unidentified; g__unidentified; s__unidentified
OTU_11417	0.000228244	0	0	0	0	0	0	0	0.000114122	1.63e-05	1.63e-05	0.000342365	0.000228244	0.000244547	0.000114122	0.00047279	0	6.52e-05	8.15e-05	8.15e-05	0.000114122	0	0.000130425	0	3.26e-05	0	1.63e-05	0	3.26e-05	0	6.52e-05	8.15e-05	0	0	0	0	0	0	0	0.000163031	6.52e-05	0.000179334	3.26e-05	0	1.63e-05	0	0	k__Bacteria; p__Proteobacteria; c__Alphaproteobacteria; o__Rhizobiales; f__Xanthobacteraceae; g__Variibacter; s__unidentified
OTU_11418	0	0	0	0	0	0	0	0	0	0	0	0	4.89e-05	6.52e-05	3.26e-05	8.15e-05	0	0	0	0	0	0	0	0	0	0	0	0	0	0	0	1.63e-05	0	0	0	0	0	0	0	0	0	0	0	0	0	0	0	k__Bacteria; p__Actinobacteria; c__Actinobacteria; o__Frankiales; f__Nakamurellaceae; g__Nakamurella; s__unidentified
OTU_11419	0	0	0	0	0	0	0	0	0	0	0	0	0	0	0	0	0	4.89e-05	3.26e-05	4.89e-05	0.000114122	0	0	0	0	0	0	0	0	0	0.000114122	0	0	0	0	0	0	0	6.52e-05	0	0	0	0	0	0	0	0	k__Bacteria; p__Chloroflexi; c__Anaerolineae; o__Anaerolineales; f__Anaerolineaceae; g__Anaerolinea; s__unidentified
OTU_1142	1.63e-05	0	0	0	0	0	0	0	0	0	0	0	0	0	0	0	0	0	0	0	0	0	0	0	0	0	0	0	0	0	0	0	0	0	0	0	0	0	0	0	0	0	0	0	0	0	0	k__Bacteria; p__Acidobacteria; c__Blastocatellia; o__Blastocatellales; f__Blastocatellaceae_Subgroup_4
OTU_11420	6.52e-05	0.000423881	0.000195637	0.00145098	0.00339105	0.00101079	0.000179334	9.78e-05	4.89e-05	1.63e-05	0.000374971	1.63e-05	0.00109231	1.63e-05	0.00167922	0.000668427	0	0	0	1.63e-05	0	0.000293456	0.00207049	3.26e-05	1.63e-05	1.63e-05	0	0	3.26e-05	0.000228244	0	0.000603215	0	0	0	0	1.63e-05	4.89e-05	0	4.89e-05	0.000554306	0	6.52e-05	0.0021194	1.63e-05	0	0.000701034	k__Bacteria; p__Firmicutes; c__Clostridia; o__Clostridiales; f__Clostridiaceae_1; g__Clostridium_sensu_stricto_1; s__unidentified
OTU_11421	0	1.63e-05	0	1.63e-05	1.63e-05	0	0	0	0	0	3.26e-05	0	1.63e-05	0	3.26e-05	1.63e-05	0	0	0	0	0	0	0	0	0	0	0	0	0	3.26e-05	0	0	0	0	0	0	0	0	0	0	0	0	0	0	0	0	0	k__Bacteria; p__Firmicutes; c__Clostridia; o__Clostridiales; f__Ruminococcaceae; g__Butyricicoccus
OTU_11422	1.63e-05	0.000896671	0.000146728	0.000293456	0.00073364	0.000668427	0.000244547	0	0.000342365	8.15e-05	0.000244547	0	0.000130425	0	0.000114122	1.63e-05	1.63e-05	0	0	0	0	0	3.26e-05	0	0	0	0	1.63e-05	0	8.15e-05	0	0.000146728	0	0	0	0	0	1.63e-05	0	0.000293456	0.000146728	0	0	1.63e-05	0	0	0	k__Bacteria; p__Firmicutes; c__Clostridia; o__Clostridiales; f__Lachnospiraceae
OTU_11423	0	0	0	0	0	0	0	0	3.26e-05	0	0	4.89e-05	0	0	0	0	0	0	0	6.52e-05	3.26e-05	0	0	0	0	0	0	0	0	0	4.89e-05	0	0	0	0	0	0	0	0	1.63e-05	0	0	0	0	0	0	0	k__Bacteria; p__Chloroflexi; c__Anaerolineae; o__Anaerolineales; f__Anaerolineaceae; g__unidentified; s__unidentified
OTU_11424	0	0	0	0	0	0	0	0	3.26e-05	0	1.63e-05	0	0	0	0	4.89e-05	0	0	0	3.26e-05	1.63e-05	0	0	0	0	0	0	0	0	0	0	3.26e-05	0	0	0	0	0	0	0	0	0	3.26e-05	0	0	0	0	0	k__Bacteria; p__Acidobacteria; c__Blastocatellia; o__Blastocatellales; f__Blastocatellaceae_Subgroup_4; g__11-24; s__unidentified
OTU_11425	1.63e-05	0	0	0	0	0	0	0	1.63e-05	0	0	1.63e-05	8.15e-05	1.63e-05	1.63e-05	0	0	0	0	1.63e-05	0	0	0	0	0	0	0	0	0	0	0	0	0	0	0	0	0	0	0.00021194	0	0	0	0	0	0	0	0	k__Bacteria; p__Actinobacteria; c__Acidimicrobiia; o__Acidimicrobiales; f__unidentified; g__unidentified; s__unidentified
OTU_11426	1.63e-05	0	0	0	0	0	0	0	1.63e-05	1.63e-05	0	4.89e-05	0	8.15e-05	4.89e-05	4.89e-05	0	0	0	0	0	0	0	0	1.63e-05	0	0	0	0	0	0	0	0	0	0	0	0	0	0	0	3.26e-05	0	0	0	0	0	0	k__Bacteria; p__Proteobacteria; c__Deltaproteobacteria; o__Myxococcales; f__Nannocystaceae; g__unidentified; s__unidentified
OTU_11427	0	0	0	0	0	0	0	0	6.52e-05	1.63e-05	0	0	0	0.000195637	0	0	0	0	0	0	0	8.15e-05	0	0	0	1.63e-05	0	0	3.26e-05	0	0	1.63e-05	0	0	0	0	0	0	0	0	0	0	0	0	0	0	0	k__Bacteria; p__Firmicutes; c__Clostridia; o__Clostridiales; f__Lachnospiraceae; g__unidentified; s__unidentified
OTU_11428	0	0	0	0	0	0	0	0	0	4.89e-05	0	0	0	0	1.63e-05	1.63e-05	0	0	3.26e-05	0	1.63e-05	0	0	0	0	0	1.63e-05	0	0	0	3.26e-05	0	0	0	0	0	0	0	6.52e-05	0	0	4.89e-05	3.26e-05	0	0	0	0	k__Bacteria; p__Acidobacteria; c__Blastocatellia; o__Blastocatellales; f__Blastocatellaceae_Subgroup_4; g__11-24; s__unidentified
OTU_11429	0	0	0	0	0	0	0	0	0	0	0	0	0	0	0	0	0	0	0	0	8.15e-05	0	0	0	0	0	0	0	0	0	6.52e-05	0	0	0	0	0	0	0	0	0	0	0	0	0	0	0	0	k__Bacteria; p__Chloroflexi; c__Anaerolineae; o__Anaerolineales; f__Anaerolineaceae; g__Pelolinea; s__unidentified
OTU_1143	1.63e-05	0	0	0	0	0	0	0	0	0	0	0	0	3.26e-05	0	0	0	0	0	0	0	0	0	0	0	0	0	0	0	0	0	0	0	0	0	0	0	0	0	0	0	0	0	0	0	0	0	k__Bacteria; p__Gemmatimonadetes; c__Longimicrobia; o__Longimicrobiales; f__Longimicrobiaceae; g__unidentified; s__unidentified
OTU_11430	0	0	0	8.15e-05	3.26e-05	0	4.89e-05	0	0	0	0	0	0	0	0	0	0	0	0	0	0	0	0	0	0	0	0	0	0	0	0	0	0	0	0	0	0	0	0	0	0	0	0	0	0	0	0	k__Bacteria; p__Actinobacteria; c__Coriobacteriia; o__Coriobacteriales; f__Coriobacteriaceae; g__Slackia; s__unidentified
OTU_11431	4.89e-05	0	0	0	0	0	0	0	6.52e-05	0	0.000146728	0	0	4.89e-05	1.63e-05	0	0	0	0	0	0	1.63e-05	0	0	1.63e-05	0	0.000114122	1.63e-05	3.26e-05	4.89e-05	0	0	0	0	0	0	0	0	0	0	0	6.52e-05	1.63e-05	0	0	0	0	k__Bacteria; p__Firmicutes; c__Clostridia; o__Clostridiales; f__Ruminococcaceae; g__Ruminococcaceae_UCG-014; s__unidentified
OTU_11432	1.63e-05	0	0	0	0	0	0	0	1.63e-05	3.26e-05	0	0	0	4.89e-05	0	1.63e-05	0	0	0	0	0	0	0	0	0	0	0	0	0	0	0	1.63e-05	0	0	0	0	0	0	0	0	0	4.89e-05	0	0	0	0	0	k__Bacteria; p__Actinobacteria; c__Acidimicrobiia; o__Acidimicrobiales; f__unidentified; g__unidentified; s__unidentified
OTU_11433	1.63e-05	0	0	0	0	0	0	0	0	0	0	3.26e-05	0	0	1.63e-05	0	0	0	0	0	0	0	4.89e-05	0	0	0	0	0	0	0	3.26e-05	0	0	0	0	0	0	0	0	0	0	0	0	0	0	0	0	k__Bacteria; p__Actinobacteria; c__Acidimicrobiia; o__Acidimicrobiales; f__unidentified; g__unidentified; s__unidentified
OTU_11434	6.52e-05	0	0	0	0	0	0	0	4.89e-05	0	0	3.26e-05	0	1.63e-05	0	1.63e-05	0	4.89e-05	0	3.26e-05	0	0	0	0	0	0	0	0	0	0	0	0	0	0	0	0	0	0	0	3.26e-05	0	0	0	1.63e-05	0	0	0	k__Bacteria; p__Acidobacteria; c__Blastocatellia; o__Blastocatellales; f__Blastocatellaceae_Subgroup_4; g__11-24; s__unidentified
OTU_11435	0	0	0	0	0	0	0	0	1.63e-05	0	0	1.63e-05	0	3.26e-05	0	0	0	0	0	0	0	0	0	0	0	0	1.63e-05	0	0	0	0	0	0	0	0	0	0	0	0	0	0	0	0	0	0	0	0	k__Bacteria; p__Actinobacteria; c__Acidimicrobiia; o__Acidimicrobiales; f__unidentified; g__unidentified; s__unidentified
OTU_11436	0	0	0	0	0	0	0	0	0	1.63e-05	1.63e-05	1.63e-05	1.63e-05	4.89e-05	0	1.63e-05	0	0	0	0	0	0	0	0	0	0	0	0	0	0	0	0	0	0	0	0	0	0	0	8.15e-05	0	0	0	0	0	0	0	k__Bacteria; p__Armatimonadetes; c__Fimbriimonadia; o__Fimbriimonadales; f__unidentified; g__unidentified; s__unidentified
OTU_11437	4.89e-05	0	0	0	0	0	0	0	0	3.26e-05	1.63e-05	6.52e-05	4.89e-05	3.26e-05	9.78e-05	0.000114122	0	0	0	0	0	0	0	0	0	0	3.26e-05	0	0	0	0	0	0	0	0	0	0	0	0	6.52e-05	0	1.63e-05	3.26e-05	0	0	0	0	k__Bacteria; p__Acidobacteria; c__Blastocatellia; o__Blastocatellales; f__Blastocatellaceae_Subgroup_4; g__11-24; s__unidentified
OTU_11438	1.63e-05	0	0	0	0	0	0	0	0	0	0	3.26e-05	4.89e-05	1.63e-05	3.26e-05	3.26e-05	0	0	0	0	0	0	0	3.26e-05	0	0	0	0	0	0	0	0	0	0	0	0	0	0	0	0	0	0	0	0	0	0	0	k__Bacteria; p__Actinobacteria; c__Acidimicrobiia; o__Acidimicrobiales; f__OM1_clade; g__unidentified; s__unidentified
OTU_11439	0	0	0	0	0	0	0	0	0	0	0	0	1.63e-05	1.63e-05	1.63e-05	3.26e-05	0	0	0	0	0	0	0	0	0	0	0	0	1.63e-05	0	0	0	0	0	0	0	0	0	0	0	0	1.63e-05	0	0	0	0	0	k__Bacteria; p__Actinobacteria; c__Acidimicrobiia; o__Acidimicrobiales; f__OM1_clade; g__unidentified; s__unidentified
OTU_1144	8.15e-05	0	0	0	0	0	0	0	0	1.63e-05	1.63e-05	0	6.52e-05	1.63e-05	3.26e-05	0	0	0	3.26e-05	0	0	0	0	0	0	0	0	0	3.26e-05	0	0	1.63e-05	0	0	0	0	0	0	0	0	1.63e-05	3.26e-05	0	0	0	0	0	k__Bacteria; p__Acidobacteria; c__Subgroup_6; o__unidentified; f__unidentified; g__unidentified; s__unidentified
OTU_11440	0	0	0	0	0	0	0	0	1.63e-05	0	0	1.63e-05	1.63e-05	1.63e-05	8.15e-05	0	0	0	0	0	0	0	0	0	0	0	0	0	0	0	0	0	0	0	0	0	0	0	0	0	0	0	0	0	0	0	0	k__Bacteria; p__Actinobacteria; c__Acidimicrobiia; o__Acidimicrobiales; f__OM1_clade; g__unidentified; s__unidentified
OTU_11441	0	0	1.63e-05	6.52e-05	0	0	1.63e-05	0	0	0	0	0	6.52e-05	0	1.63e-05	0	0	0	0	0	0	1.63e-05	1.63e-05	0	0	0	0	0	0	0	0	0	0	0	1.63e-05	0	1.63e-05	6.52e-05	0	0	0	0	0	0	0	0	0	k__Bacteria; p__Firmicutes; c__Clostridia; o__Clostridiales; f__Ruminococcaceae; g__Anaerotruncus; s__unidentified
OTU_11442	0	0	0	0	0	0	0	0	0	0	0	0	0	0	0	0	0	0.00021194	0.000130425	0.000146728	9.78e-05	0	0	0	0	0	0	0	0	0	0.00021194	0	0	0	0	0	0	0	6.52e-05	0	0	0	0	0	0	0	0	k__Bacteria; p__Chloroflexi; c__Anaerolineae; o__Anaerolineales; f__Anaerolineaceae; g__unidentified; s__unidentified
OTU_11443	0	0	0	0	0	0	0	0	0	0	0	0	0	0	0	0	0	0	6.52e-05	3.26e-05	4.89e-05	0	0	0	0	0	0	0	0	0	8.15e-05	0	0	0	0	0	0	0	1.63e-05	0	0	0	0	0	0	0	0	k__Bacteria; p__Chloroflexi; c__SJA-15; o__unidentified; f__unidentified; g__unidentified; s__unidentified
OTU_11444	0	0	0	0	0	0	0	0	0	0	0	0	0	0	0	0	0	1.63e-05	6.52e-05	0	1.63e-05	0	0	0	0	0	0	0	0	0	0	0	0	0	0	0	0	0	3.26e-05	0	0	0	0	0	0	0	0	k__Bacteria; p__Firmicutes; c__Clostridia; o__Halanaerobiales; f__ODP1230B8.23
OTU_11445	0	0	0	0	0	0	0	0	0	0	0	0	0	0	0	0	0	3.26e-05	0	1.63e-05	1.63e-05	0	0	0	0	0	0	0	0	0	0	0	0	0	0	0	0	0	6.52e-05	0	0	0	0	0	0	0	0	k__Bacteria; p__Chloroflexi; c__Anaerolineae; o__Anaerolineales; f__Anaerolineaceae
OTU_11446	0	0	0	0	0	0	0	0	0	0	0	0	0	0	0	0	0	0	0	0	0	0.000114122	0	0	0	0	0	0	0	0	0	0	0	0	0	0	0	0	0	0	0	0	0	0	0	0	0	k__Bacteria
OTU_11447	0	0	0	0	0	0	4.89e-05	0	0	0	0	0	0	0	0	0	0	0	0	0	0	0	0	0	0	0	0	0	0	0	0	0	0	0	0.000130425	0	0	0	0	0	0	0	0	0	3.26e-05	0	0	k__Bacteria; p__Firmicutes; c__Clostridia; o__Clostridiales; f__Lachnospiraceae; g__Johnsonella; s__unidentified
OTU_11448	0	0	0	0	0	0	0	0	0	0	0	0	0	0	0	0	0	0	0	0	0	0	0	0	0	0	0	0	0	0	0	0	0	0	9.78e-05	0	0	0	0	0	0	0	0	0	0	0	6.52e-05	k__Bacteria; p__Firmicutes; c__Clostridia; o__Clostridiales
OTU_11449	0	0	0	3.26e-05	0	0	0	0	0	0	0	0	0	0	0	0	0	0	0	0	0	0	1.63e-05	0	0	0	0	0	0	0	0	0	0	0	0	0	0	0	0	0	0	0	0	0	0	0	0	k__Bacteria; p__Firmicutes; c__Clostridia; o__Clostridiales; f__Lachnospiraceae
OTU_1145	1.63e-05	0	0	0	0	0	0	0	0	0	0	0	0	0	0	0	0	0	0	0	0	0	0	0	0	0	0	0	0	0	0	0	0	0	0	0	0	0	0	0	0	0	0	0	0	0	0	k__Bacteria; p__Proteobacteria; c__Deltaproteobacteria; o__Myxococcales; f__Sandaracinaceae; g__unidentified; s__unidentified
OTU_11450	0	0.0026248	0.000684731	0.00283674	0.00249438	0.00143467	0.00224983	0	0	0.000407578	0.000798852	0	0.000293456	1.63e-05	0.000407578	0	0	0	0.000815155	8.15e-05	3.26e-05	0	0.000423881	0	0	6.52e-05	0	9.78e-05	0	0.000244547	1.63e-05	0.000505396	0	0	0.000146728	8.15e-05	3.26e-05	0.00021194	4.89e-05	0.000798852	0.000668427	0	0	0.000342365	0	0	6.52e-05	k__Bacteria; p__Firmicutes; c__Clostridia; o__Clostridiales; f__Ruminococcaceae; g__Subdoligranulum; s__unidentified
OTU_11451	1.63e-05	0	0	0	0	0	0	0	0	0	3.26e-05	1.63e-05	1.63e-05	1.63e-05	3.26e-05	3.26e-05	0	0	0	0	0	0	0	0	0	0	0	0	0	0	0	4.89e-05	0	0	0	0	0	0	0	1.63e-05	0	0	1.63e-05	0	0	0	0	k__Bacteria; p__Actinobacteria; c__Acidimicrobiia; o__Acidimicrobiales; f__unidentified; g__unidentified; s__unidentified
OTU_11452	0	0	0	0	0	0	0	0	1.63e-05	0	0	6.52e-05	1.63e-05	3.26e-05	0	4.89e-05	0	0	0	0	0	0	0	0	0	0	0	0	0	0	0	0	0	0	0	0	0	0	0	0	0	1.63e-05	0	0	0	0	0	k__Bacteria; p__Actinobacteria; c__Acidimicrobiia; o__Acidimicrobiales; f__unidentified; g__unidentified; s__unidentified
OTU_11453	0	0	0	0	0	0	0	0	4.89e-05	0	0	0	3.26e-05	8.15e-05	3.26e-05	9.78e-05	0	3.26e-05	3.26e-05	1.63e-05	1.63e-05	0	1.63e-05	0	0	0	0	0	1.63e-05	0	0	1.63e-05	0	0	0	0	0	0	0	0	1.63e-05	3.26e-05	1.63e-05	0	0	0	0	k__Bacteria; p__Actinobacteria; c__Acidimicrobiia; o__Acidimicrobiales
OTU_11454	0	0	0	0	0	0	0	0	1.63e-05	0	1.63e-05	0	0	0	0	4.89e-05	0	0	0	0	0	0	0	0	0	0	0	0	0	0	0	0	0	0	0	0	0	0	0	1.63e-05	0	1.63e-05	0	0	0	0	0	k__Bacteria; p__Actinobacteria; c__Acidimicrobiia; o__Acidimicrobiales; f__Acidimicrobiaceae; g__unidentified; s__unidentified
OTU_11455	0	0	0	0	0	0	0	0	1.63e-05	1.63e-05	0	0	0	3.26e-05	0	0	0	0	0	0	0	0	0	0	0	0	0	0	0	0	0	0	0	0	0	0	0	0	0	0	0	0	0	0	0	0	0	k__Bacteria; p__Firmicutes; c__Clostridia; o__Clostridiales; f__Lachnospiraceae; g__unidentified; s__unidentified
OTU_11456	0	0	0	0	0	0	0	0	0	1.63e-05	1.63e-05	1.63e-05	1.63e-05	1.63e-05	0	0	0	0	0	0	0	0	4.89e-05	0	0	0	0	0	0	0	0	4.89e-05	0	0	0	0	0	0	0	0	0	3.26e-05	0	0	0	0	0	k__Bacteria; p__Actinobacteria; c__Acidimicrobiia; o__Acidimicrobiales; f__unidentified; g__unidentified; s__unidentified
OTU_11457	1.63e-05	0	0	0	0	0	0	0	0	0	1.63e-05	4.89e-05	0	3.26e-05	3.26e-05	3.26e-05	0	0	0	0	0	0	0	0	0	0	0	0	0	0	0	1.63e-05	0	0	0	0	0	0	0	0	3.26e-05	1.63e-05	0	0	0	0	0	k__Bacteria; p__Acidobacteria; c__Blastocatellia; o__Blastocatellales; f__Blastocatellaceae_Subgroup_4
OTU_11458	0	0	0	0	0	0	0	0	0	1.63e-05	0	1.63e-05	0	3.26e-05	0	4.89e-05	0	1.63e-05	1.63e-05	8.15e-05	1.63e-05	0	0	0	0	0	0	0	0	0	6.52e-05	4.89e-05	0	0	0	0	0	0	9.78e-05	1.63e-05	0	0	0	3.26e-05	0	0	0	k__Bacteria; p__Acidobacteria; c__Blastocatellia; o__Blastocatellales; f__Blastocatellaceae_Subgroup_4; g__Blastocatella; s__unidentified
OTU_11459	4.89e-05	0	0	0	0	0	0	0	1.63e-05	4.89e-05	0	4.89e-05	1.63e-05	6.52e-05	0	6.52e-05	0	0	0	1.63e-05	0	0	0	0	0	0	0	0	0	0	3.26e-05	1.63e-05	0	0	0	0	0	0	1.63e-05	6.52e-05	1.63e-05	4.89e-05	0	0	0	0	0	k__Bacteria; p__Actinobacteria; c__Acidimicrobiia; o__Acidimicrobiales; f__OM1_clade; g__unidentified; s__unidentified
OTU_1146	3.26e-05	0	0	0	0	0	0	0	0	0	0	0	0	0	0	0	0	0	0	0	0	0	0	0	0	0	0	0	0	0	0	0	0	0	0	0	0	0	0	1.63e-05	0	0	0	0	0	0	0	k__Bacteria; p__Proteobacteria; c__Deltaproteobacteria; o__Desulfurellales; f__Desulfurellaceae; g__H16; s__unidentified
OTU_11460	0	0	0	0	0	0	0	0	3.26e-05	0	0	0	0	0	1.63e-05	1.63e-05	0	0	0	0	0	0	0	0	0	0	0	0	0	0	0	0	0	0	0	0	0	0	0	3.26e-05	0	0	0	0	0	0	0	k__Bacteria; p__Actinobacteria; c__Acidimicrobiia; o__Acidimicrobiales; f__unidentified; g__unidentified; s__unidentified
OTU_11461	1.63e-05	0	0	0	0	0	0	0	1.63e-05	0	0	0	1.63e-05	1.63e-05	3.26e-05	4.89e-05	0	0	0	0	0	0	0	0	0	0	0	1.63e-05	1.63e-05	0	0	0	0	0	0	0	0	0	0	0	0	0	0	0	0	0	0	k__Bacteria; p__Actinobacteria; c__Acidimicrobiia; o__Acidimicrobiales
OTU_11462	0	0	0	0	0	0	0	0	0	0	0	0	6.52e-05	1.63e-05	3.26e-05	0	0	0	4.89e-05	0	0	0	0	0	0	0	0	0	0	0	1.63e-05	0	0	0	0	0	0	0	0	1.63e-05	0	0	0	0	1.63e-05	0	0	k__Bacteria; p__Acidobacteria; c__Solibacteres; o__Solibacterales; f__Solibacteraceae_Subgroup_3; g__Candidatus_Solibacter; s__unidentified
OTU_11463	0	0	0	0	0	0	0	0	0	0	0	0	0	0	0	8.15e-05	0	0	0	0	0	0	0	0	0	0	0	0	0	0	0	0	0	0	0	0	0	0	0	0	0	0	0	0	0	0	0	Unclassified
OTU_11464	0	0	0	0	0	0	0	0	0	0	0	0	1.63e-05	0	0	0	0	0.000114122	6.52e-05	0	3.26e-05	0	3.26e-05	0	0	0	0	0	0	0	1.63e-05	0	0	0	0	0	0	0	6.52e-05	0	0	0	0	0	0	0	0	k__Bacteria; p__Saccharibacteria; c__unidentified; o__unidentified; f__unidentified; g__unidentified; s__unidentified
OTU_11465	0	0	0	0	0	0	0	0	0	0	0	0	0	0	0	0	0	3.26e-05	8.15e-05	3.26e-05	0	0	0	0	0	0	0	0	0	0	1.63e-05	0	0	0	0	0	0	0	0	0	0	0	0	0	0	0	0	k__Bacteria; p__Chloroflexi; c__Anaerolineae; o__Anaerolineales; f__Anaerolineaceae; g__Leptolinea; s__unidentified
OTU_11466	0	0	0	0	0	0	0	0	0	0	0	0	0	0	0	0	0	3.26e-05	0	0	4.89e-05	0	0	0	0	0	0	0	0	0	1.63e-05	0	0	0	0	0	0	0	1.63e-05	0	0	0	0	0	0	0	0	k__Bacteria; p__Chloroflexi; c__Anaerolineae; o__Anaerolineales; f__Anaerolineaceae
OTU_11467	0	0	0	0	0	0	0	0	0	0	0	0	0	0	0	0	0	3.26e-05	4.89e-05	1.63e-05	0	0	0	0	0	0	0	0	0	0	3.26e-05	0	0	0	0	0	0	0	3.26e-05	0	0	0	0	0	0	0	0	k__Bacteria; p__Saccharibacteria; c__unidentified; o__unidentified; f__unidentified; g__unidentified; s__unidentified
OTU_11468	1.63e-05	0	0	0	0	0	0	0	1.63e-05	0	1.63e-05	0	3.26e-05	4.89e-05	1.63e-05	0	0	0	3.26e-05	0	4.89e-05	0	0	0	0	0	0	0	0	0	3.26e-05	0	0	0	0	0	0	0	1.63e-05	1.63e-05	0	0	0	0	0	0	0	k__Bacteria; p__Chloroflexi; c__Caldilineae; o__Caldilineales; f__Caldilineaceae; g__unidentified; s__unidentified
OTU_11469	0	0	0	0	0	0	0	0	0	0	0	0	1.63e-05	0	1.63e-05	3.26e-05	0	6.52e-05	0.000163031	1.63e-05	4.89e-05	0	0	0	0	0	0	0	0	0	0	0	0	0	0	0	0	0	1.63e-05	1.63e-05	0	1.63e-05	0	0	0	0	0	k__Bacteria; p__Chloroflexi; c__Caldilineae; o__Caldilineales; f__Caldilineaceae; g__uncultured; s__Chloroflexi_bacterium_ET1
OTU_1147	1.63e-05	0	0	0	0	0	0	0	0	0	0	0	0	0	0	0	0	0	0	0	0	0	0	0	0	1.63e-05	0	0	0	0	0	0	0	0	0	0	0	0	0	0	0	0	0	0	0	0	0	k__Bacteria; p__Firmicutes; c__Bacilli; o__Bacillales; f__Bacillaceae; g__Pseudogracilibacillus; s__unidentified
OTU_11470	0	0	0	0	0	0	0	0	0	0	0	0	0	0	0	0	0	1.63e-05	0	6.52e-05	1.63e-05	0	0	0	0	0	0	0	0	0	3.26e-05	0	0	0	0	0	0	0	0	0	0	0	0	0	0	0	0	k__Bacteria; p__Chloroflexi; c__Anaerolineae; o__Anaerolineales; f__Anaerolineaceae; g__Leptolinea; s__unidentified
OTU_11471	0	0	0	0	0	0	0	0	0	0	0	0	0	0	0	0	0	0	0	0	0	8.15e-05	0	0	0	0	0	0	0	0	0	0	0	0	0	0	0	0	0	0	0	0	0	0	0	0	0	k__Bacteria; p__Chloroflexi; c__Caldilineae; o__Caldilineales; f__Caldilineaceae; g__unidentified; s__unidentified
OTU_11472	0	0	0	0	0	0	0	0	0	0	0	0	0	0	0	0	0	0	0	0	0	8.15e-05	0	0	0	0	0	0	0	0	0	0	0	0	0	0	0	0	0	0	0	0	0	0	0	0	0	k__Bacteria; p__Saccharibacteria; c__unidentified; o__unidentified; f__unidentified; g__unidentified; s__unidentified
OTU_11473	0	0	0	0	0	0	0	0	0	0	0	0	0	0	0	0	0	0	0	0	0	0	6.52e-05	0	0	0	0	0	0	0	0	0	0	0	0	0	0	0	0	0	0	0	0	0	0	0	0	k__Bacteria; p__Chloroflexi; c__Ktedonobacteria; o__JG30-KF-AS9; f__unidentified; g__unidentified; s__unidentified
OTU_11474	0	0	0	0	0	0	0	0	0	0	0	0	0	0	0	0	0	0	0	0	0	0	0.00021194	0	0	0	0	0	0	0	0	0	0	0	0	0	0	0	0	0	0	0	0	0	0	0	0	k__Bacteria; p__Chloroflexi; c__Ktedonobacteria; o__JG30-KF-AS9; f__unidentified; g__unidentified; s__unidentified
OTU_11475	0	4.89e-05	0	1.63e-05	3.26e-05	0	0	0	0	0	0	0	1.63e-05	1.63e-05	0	0	0	0	0	0	0	0	0	0	0	1.63e-05	0	0	0	0	0	0	0	0	0	0	0	1.63e-05	0	0	0	0	0	0	0	0	0	k__Bacteria; p__Firmicutes; c__Clostridia; o__Clostridiales; f__Lachnospiraceae; g__Lachnospiraceae_FCS020_group; s__unidentified
OTU_11476	1.63e-05	0	0	0	0	0	0	0	0	0	0	0	0	0	0	0	0	0	0	0	0	0	0	0	0	0	0	0	0	0	0	0	0	0	0	0	0	0	0	0	0	0	0	0	1.63e-05	0	0	k__Bacteria; p__Actinobacteria
OTU_11477	4.89e-05	0	0	0	0	0	0	0	3.26e-05	0	1.63e-05	0	0	6.52e-05	0	3.26e-05	0	0	0	0	0	0	0	0	0	0	0	0	0	0	0	0	0	0	0	0	0	0	0	1.63e-05	0	6.52e-05	0	4.89e-05	1.63e-05	1.63e-05	0	k__Bacteria; p__Actinobacteria; c__Actinobacteria; o__Streptosporangiales; f__Streptosporangiaceae; g__unidentified; s__unidentified
OTU_11478	8.15e-05	0	0	0	0	0	0	0	1.63e-05	0.000114122	0	0	0	1.63e-05	0.000146728	0	0	0	0	0	0	1.63e-05	0	0	1.63e-05	0	3.26e-05	4.89e-05	0	0	0	0	0	0	0	0	0	0	0	0	0	0	8.15e-05	0	0	0	0	k__Bacteria; p__Firmicutes; c__Clostridia; o__Clostridiales; f__Ruminococcaceae; g__Ruminococcaceae_UCG-014; s__unidentified
OTU_11479	6.52e-05	0	0	0	0	0	0	0	0	1.63e-05	3.26e-05	1.63e-05	1.63e-05	1.63e-05	1.63e-05	4.89e-05	0	0	0	0	0	0	0	0	0	0	0	0	0	0	1.63e-05	0	0	0	0	0	0	0	1.63e-05	1.63e-05	0	1.63e-05	0	0	0	0	0	k__Bacteria; p__Actinobacteria; c__Acidimicrobiia; o__Acidimicrobiales; f__unidentified; g__unidentified; s__unidentified
OTU_1148	1.63e-05	0	0	0	0	0	0	0	0	0	0	1.63e-05	0	0	0	0	0	0	0	0	0	0	0	0	0	0	1.63e-05	0	0	0	0	0	0	0	0	0	0	0	0	0	0	0	0	0	0	0	0	k__Bacteria; p__Acidobacteria; c__Subgroup_17; o__unidentified; f__unidentified; g__unidentified; s__unidentified
OTU_11480	1.63e-05	0	0	0	0	0	0	0	3.26e-05	0	0	0	0	0	0	0	0	0	0	0	0	0	0	0	0	0	0	0	0	0	0	3.26e-05	0	0	0	0	0	0	0	1.63e-05	0	0	0	0	0	0	0	k__Bacteria; p__Saccharibacteria
OTU_11481	0.00123904	0	0	0	0	0	0	0	0.00207049	0.00357038	0.000407578	0.00047279	0	0.000440184	0.0047442	1.63e-05	0	0	0	0	0	0	0	0	0	1.63e-05	0.000538003	0.00136946	0.000146728	9.78e-05	0	1.63e-05	0	0	0	0	0	0	0	1.63e-05	0.00117382	0.00094558	0.000521699	0	0	0	0	k__Bacteria; p__Firmicutes; c__Clostridia; o__Clostridiales; f__Lachnospiraceae; g__Roseburia; s__unidentified
OTU_11482	3.26e-05	0	0	0	0	0	0	0	1.63e-05	0	0	1.63e-05	1.63e-05	1.63e-05	0	3.26e-05	0	0	0	0	0	0	0	0	0	0	0	0	0	0	0	0	0	0	0	0	0	0	0	0	0	3.26e-05	0	0	0	0	0	k__Bacteria; p__Actinobacteria; c__Acidimicrobiia; o__Acidimicrobiales; f__Iamiaceae; g__Iamia; s__unidentified
OTU_11483	0	0	0	0	0	0	0	0	1.63e-05	1.63e-05	0	0	1.63e-05	1.63e-05	3.26e-05	3.26e-05	0	0	0	0	0	0	0	0	0	0	0	0	0	0	0	3.26e-05	0	0	0	0	0	0	0	3.26e-05	0	1.63e-05	0	0	0	0	0	k__Bacteria; p__Actinobacteria; c__Acidimicrobiia; o__Acidimicrobiales; f__unidentified; g__unidentified; s__unidentified
OTU_11484	0	0	0	0	0	0	0	0	3.26e-05	1.63e-05	0	0	0	3.26e-05	3.26e-05	0	0	0	0	0	0	0	0	0	0	0	0	0	1.63e-05	0	0	0	0	0	0	0	0	0	0	0	0	3.26e-05	0	0	0	0	0	k__Bacteria; p__Firmicutes; c__Clostridia; o__Clostridiales; f__Lachnospiraceae; g__unidentified; s__unidentified
OTU_11485	0	0	0	0	0	0	0	0	1.63e-05	3.26e-05	0	0	0	0	0	4.89e-05	0	0	0	0	0	0	0	0	0	0	0	0	0	0	0	1.63e-05	0	0	0	0	0	0	0	0	0	0	0	0	4.89e-05	0	0	k__Bacteria; p__Actinobacteria; c__Acidimicrobiia; o__Acidimicrobiales
OTU_11486	3.26e-05	0	1.63e-05	0	0	0	0	1.63e-05	0	1.63e-05	0	0	0	3.26e-05	1.63e-05	0	0	0	0	0	0	0	0	0	0	0	0	0	1.63e-05	0	0	3.26e-05	0	0	0	0	0	0	0	0	0	1.63e-05	0	0	0	0	0	k__Bacteria; p__Firmicutes; c__Clostridia; o__Clostridiales; f__Lachnospiraceae
OTU_11487	0	0	0	0	0	0	0	0	1.63e-05	0	3.26e-05	1.63e-05	1.63e-05	0	0	0	0	0	0	0	0	0	8.15e-05	0	0	0	0	0	0	0	0	1.63e-05	0	0	0	0	0	0	0	0	3.26e-05	3.26e-05	0	0	0	0	0	k__Bacteria; p__Acidobacteria; c__Solibacteres; o__Solibacterales; f__Solibacteraceae_Subgroup_3; g__Candidatus_Solibacter; s__unidentified
OTU_11488	0	0	0	0	0	0	0	0	1.63e-05	0	0	0	6.52e-05	0	3.26e-05	0	0	0	3.26e-05	0	0	0	0	0	0	0	0	0	0	0	1.63e-05	0	0	0	0	0	0	0	1.63e-05	6.52e-05	0	0	0	0	0	0	0	k__Bacteria; p__Actinobacteria; c__Thermoleophilia; o__Gaiellales; f__unidentified; g__unidentified; s__unidentified
OTU_11489	0	0	0	0	0	0	0	0	0	0	0	1.63e-05	0	1.63e-05	4.89e-05	1.63e-05	0	0	0	0	1.63e-05	0	0	0	0	0	0	0	0	0	0	0	0	0	0	0	0	0	4.89e-05	3.26e-05	0	1.63e-05	0	0	0	0	0	k__Bacteria; p__Actinobacteria; c__Acidimicrobiia; o__Acidimicrobiales; f__unidentified; g__unidentified; s__unidentified
OTU_1149	1.63e-05	0	0	0	0	0	0	0	0	0	0	0	0	0	0	0	0	0	0	0	0	0	0	0	0	0	0	0	0	0	0	0	0	0	0	0	0	0	0	0	0	0	0	0	0	0	0	k__Bacteria; p__Nitrospirae; c__Nitrospira; o__Nitrospirales; f__0319-6A21; g__unidentified; s__unidentified
OTU_11490	0	0	0	0	0	0	0	0	3.26e-05	0	1.63e-05	0	0	3.26e-05	3.26e-05	6.52e-05	0	1.63e-05	0	1.63e-05	0	0	0	0	0	0	0	0	0	0	0	1.63e-05	0	0	0	0	0	0	0	0	1.63e-05	3.26e-05	1.63e-05	0	0	0	0	k__Bacteria; p__Actinobacteria; c__Acidimicrobiia; o__Acidimicrobiales; f__Acidimicrobiaceae; g__CL500-29_marine_group; s__unidentified
OTU_11491	0	0	0	0	0	0	0	0	0	0	0	0	0	0	0	0	0	6.52e-05	4.89e-05	3.26e-05	0	0	0	0	0	0	0	0	0	0	0	0	0	0	0	0	0	0	1.63e-05	0	0	0	0	0	0	0	0	k__Bacteria; p__Chloroflexi; c__Dehalococcoidia; o__vadinBA26; f__unidentified; g__unidentified; s__unidentified
OTU_11492	0	0	0	0	0	0	0	0	0	0	0	0	0	0	0	0	0	4.89e-05	0	4.89e-05	4.89e-05	0	0	0	0	0	0	0	0	0	3.26e-05	0	0	0	0	0	0	0	3.26e-05	0	0	0	0	0	0	0	0	k__Bacteria; p__Chloroflexi; c__Anaerolineae; o__Anaerolineales; f__Anaerolineaceae; g__Anaerolinea; s__unidentified
OTU_11493	0	0	0	0	0	0	0	0	0	0	0	0	0	0	0	0	0	0.000114122	0	8.15e-05	0	0	0	0	0	0	0	0	0	0	8.15e-05	0	0	0	0	0	0	0	1.63e-05	0	0	0	0	0	0	0	0	k__Bacteria; p__Chloroflexi; c__Anaerolineae; o__Anaerolineales; f__Anaerolineaceae; g__unidentified; s__unidentified
OTU_11494	0	0	0	0	0	0	0	0	0	0	0	0	0	0	0	0	0	6.52e-05	3.26e-05	4.89e-05	6.52e-05	0	0	0	0	0	0	0	0	0	3.26e-05	0	0	0	0	0	0	0	0	0	0	0	0	0	0	0	0	k__Bacteria; p__Chloroflexi; c__Dehalococcoidia; o__Dehalococcoidales
[truncated: 14,836 more rows]
