# Supplementary material for: Altered Lung Microbiome and Metabolome Profile in Children With Pulmonary Arterial Hypertension Associated With Congenital Heart Disease
Source: Front Med (Lausanne). 2022 Jul 28;9:940784. doi: 10.3389/fmed.2022.940784 (PMC9366172; doi:10.3389/fmed.2022.940784)
Supplement: Supplementary file 2 [file Table_2.xlsx]

## Sheet: G_diff_REF vs PAH-LTRS.top20
	REF_1	REF_10	REF_11	REF_12	REF_13	REF_14	REF_15	REF_16	REF_2	REF_3	REF_4	REF_5	REF_6	REF_7	REF_8	REF_9	PAH_1	PAH_10	PAH_11	PAH_12	PAH_13	PAH_14	PAH_15	PAH_2	PAH_3	PAH_4	PAH_5	PAH_6	PAH_7	PAH_8	PAH_9
g__Ruminococcus_torques_group	6.52124e-05	0.00857543	0.0015488	0.00303238	0.00451596	0.0041899	0.00583651	1.63031e-05	0.000244547	1.63031e-05	0.00109231	1.63031e-05	0.00202159	0.00172813	0.000586912	0.000130425	1.63031e-05	0	0	0	1.63031e-05	0.000766246	0.00099449	1.63031e-05	1.63031e-05	0.000505396	0	4.89093e-05	0.000652124	0.00047279	0
g__Diaphorobacter	6.52124e-05	0.00094558	0	0	0.000701034	0	0	0	1.63031e-05	0.000374971	4.89093e-05	8.15155e-05	0.000929277	4.89093e-05	9.78186e-05	3.26062e-05	4.89093e-05	0.00935798	0.00725488	0.00153249	0.000358668	0.00340735	0	3.26062e-05	0.0026411	0.00614627	0.000293456	0.000277153	0.000228244	0.00021194	0.00298347
g__Providencia	0	0	8.15155e-05	0	0	0	0	3.26062e-05	0	0	0	0	3.26062e-05	0	0	0	0	0.00291826	0.0256448	0.00171183	0.000521699	0.00718967	0	0	9.78186e-05	9.78186e-05	0	1.63031e-05	3.26062e-05	1.63031e-05	0.000554306
g__Ruminococcus_gnavus_group	0.00758094	0.00533112	0.00358668	0.00324432	0.00128795	0.00148358	0.005755	0.000146728	0.0010434	0.00151619	0.000163031	4.89093e-05	0.000668427	0.000798852	0.00249438	0.000326062	1.63031e-05	0	0	0	0	3.26062e-05	0.00311389	0	0	0	1.63031e-05	0.000456487	0.00047279	4.89093e-05	0
g__Enterococcus	0.000163031	0.00138576	0.00148358	0.000456487	0.000505396	0.000912974	0.000684731	0.0305683	0.000244547	0.00021194	1.63031e-05	3.26062e-05	0	0.000896671	0	0	0	0	0	4.89093e-05	1.63031e-05	0.00189116	8.15155e-05	0	0	1.63031e-05	0	1.63031e-05	0.00110861	6.52124e-05	0
g__Subdoligranulum	0	0.0057876	0.00138576	0.00710815	0.00614627	0.00433663	0.00428772	6.52124e-05	0.000358668	0.00094558	0.00169552	0	0.0010271	0.000114122	0.000929277	8.15155e-05	0	0	0.000831458	8.15155e-05	8.15155e-05	0.00146728	0.00321171	0	0	0.000195637	0	0.000163031	8.15155e-05	0.00073364	3.26062e-05
g__Lachnospira	0.00180964	0.00818416	0.00619518	0.00559197	0.00405947	0.00823307	0.00567348	8.15155e-05	0.00198898	6.52124e-05	0.000929277	1.63031e-05	0.000701034	0.000456487	0.000407578	8.15155e-05	0	0	0	0	0	6.52124e-05	0.000929277	0	0	0.00021194	0	0	0.000130425	0.000749943	0
g__Fusicatenibacter	3.26062e-05	0.00881998	0.00197268	0.00497245	0.00655385	0.00697773	0.00570609	6.52124e-05	0.000831458	8.15155e-05	0.00180964	4.89093e-05	0.00099449	0.00117382	0.000570609	0.000391275	0.000130425	1.63031e-05	0	9.78186e-05	0	0.00252698	0.00176074	0	0	8.15155e-05	0	0	0.000374971	0.00073364	0
g__Lachnospiraceae_NK4A136_group	0.00391275	0.00101079	0.000505396	0.000358668	0.00132055	0.00099449	0.00101079	1.63031e-05	0.00493984	0.00500505	0.00184225	0.000538003	0.000407578	0.0111676	0.00596694	6.52124e-05	0.000456487	0	0	3.26062e-05	0	0.00381493	0.000179334	0	0.000701034	0.000146728	0.0015814	0.00177704	0.0047279	0.00110861	0
g__Eubacterium_rectale_group	3.26062e-05	0.0124719	0.00280413	0.0121947	0.00591803	0.0116893	0.0117708	1.63031e-05	0.000163031	0.00194007	0.00174443	3.26062e-05	0.00846131	3.26062e-05	0.00226613	8.15155e-05	0	0	0	3.26062e-05	0	1.63031e-05	0.00174443	1.63031e-05	0	0.00246177	3.26062e-05	0.000652124	0	0.00120643	0
g__Prevotella_9	0	0.0148847	0.00764616	0.0031465	0.00436923	0.014901	0.0073364	1.63031e-05	6.52124e-05	0	0.00606476	0	0.00914604	6.52124e-05	0.00769507	0.00383123	0	0	0	8.15155e-05	0	0.000130425	0	1.63031e-05	0	1.63031e-05	1.63031e-05	0	0	0.00401056	0
g__Roseburia	0.00163031	0.0116241	0.00239656	0.0057713	0.00875477	0.007369	0.00497245	0.000326062	0.00678209	0.00557566	0.00507027	0.000766246	0.00482572	0.00335844	0.0101568	0.000749943	0.000195637	0	0	0	0	0.00166292	0.00167922	6.52124e-05	0	0.000880368	0.00149989	0.00213571	0.00140207	0.00296717	0
g__Staphylococcus	0.00761355	0.00507027	0.00529851	1.63031e-05	0.00588542	3.26062e-05	0.00026085	0.00182595	0.00761355	0.00678209	0.00582021	0.00544524	0.0194007	0.00937429	3.26062e-05	8.15155e-05	1.63031e-05	0.00505396	8.15155e-05	0.000635821	0.00021194	9.78186e-05	4.89093e-05	0	0.000163031	0.00922756	0.000326062	6.52124e-05	0.000228244	3.26062e-05	0.000293456
g__Escherichia-Shigella	0.00285304	0.0248948	0.0113144	0.0116241	0.00438554	0.00849392	0.0015977	0.000766246	0.00122273	0.00657015	0.00280413	0.0141674	0.0020868	0.00174443	0.0089015	0.0010597	3.26062e-05	1.63031e-05	0	3.26062e-05	0	0.0118524	0.00443445	0	0	8.15155e-05	0.00133685	0.00197268	0.000880368	0.00135316	0
g__Fusobacterium	0.0231341	0.000163031	0.000374971	0.00171183	3.26062e-05	0.00440184	0.0021194	0.00285304	0.0411816	0.00361929	0.00195637	0.00515178	0.000179334	0.0164824	0.00123904	0.00267371	3.26062e-05	8.15155e-05	0.000146728	0.000440184	0.0114448	0.000326062	0.000505396	1.63031e-05	0.000163031	0.000309759	0.00172813	0.00177704	0.00229874	0.000978186	0.000114122
g__Blautia	0.000652124	0.0239167	0.0126838	0.0254655	0.0181291	0.0178519	0.0179823	6.52124e-05	0.00143467	0.000570609	0.00278783	6.52124e-05	0.00324432	0.00343996	0.00099449	9.78186e-05	0.000326062	0.00112491	1.63031e-05	0.000163031	6.52124e-05	0.00410838	0.00467899	9.78186e-05	3.26062e-05	0.000815155	9.78186e-05	0.000228244	0.00135316	0.0010271	9.78186e-05
g__Faecalibacterium	1.63031e-05	0.0255144	0.00820046	0.0137598	0.0295086	0.0136783	0.0134501	0.000179334	0.000749943	0.00145098	0.00503766	6.52124e-05	0.00919495	0.00303238	0.00249438	0.000603215	4.89093e-05	4.89093e-05	0	0.000929277	4.89093e-05	0.00123904	0.00901562	0.000326062	1.63031e-05	0.00205419	6.52124e-05	0.000456487	0.000847762	0.0021194	1.63031e-05
g__Rothia	0.00148358	0	4.89093e-05	0.000815155	0.000847762	0.0316769	0.000978186	0	0.00094558	0.00148358	0.000815155	0.000668427	0.000440184	0.00238025	0.00166292	0.0270142	0.000130425	0.00128795	0.00146728	0.00546154	0.0693045	0.00109231	0.00249438	0.0094232	0.00340735	0.000505396	0.00348886	0.0162542	0.00257589	0.00432032	0.00141837
g__Alicycliphilus	0.000456487	0.000130425	0.000195637	0.000309759	1.63031e-05	0	1.63031e-05	0	1.63031e-05	0.000228244	6.52124e-05	1.63031e-05	0.000342365	3.26062e-05	3.26062e-05	1.63031e-05	0	0.0185529	0.109736	0.0106948	0.00182595	0.0441162	0	3.26062e-05	0.006293	0.00125534	0.000570609	4.89093e-05	0.000114122	3.26062e-05	0.00259219
g__Tropheryma	0.000652124	0.00748313	0.422299	4.89093e-05	0.000195637	0	0	0	0.00345626	0.000309759	0.000440184	0.00047279	0.00112491	0.0036519	1.63031e-05	0.00149989	0	0	0	0	0.000228244	0	0	0	0	6.52124e-05	0	1.63031e-05	0.000374971	0	0

## Sheet: G_diff_REF vs LTRS.top20
	REF_1	REF_10	REF_11	REF_12	REF_13	REF_14	REF_15	REF_16	REF_2	REF_3	REF_4	REF_5	REF_6	REF_7	REF_8	REF_9	LTRS_1	LTRS_10	LTRS_11	LTRS_12	LTRS_13	LTRS_14	LTRS_15	LTRS_16	LTRS_2	LTRS_3	LTRS_4	LTRS_5	LTRS_6	LTRS_7	LTRS_8	LTRS_9
g__Ruminococcaceae_UCG-014	0.00226613	0.000423881	0.000130425	0.00146728	0.0026248	0.00257589	0.00176074	9.78186e-05	0.00110861	0.0015651	0.00389644	0.000244547	0.00073364	0.00143467	0.00207049	0.0015488	0.000374971	0.000766246	0.000912974	0.000309759	1.63031e-05	0.000798852	0	0.000179334	0.000195637	0.000228244	0.00207049	0.0139555	0.000619518	0.000374971	0.00185855	0.000407578
g__Lachnospiraceae_NK4A136_group	0.00391275	0.00101079	0.000505396	0.000358668	0.00132055	0.00099449	0.00101079	1.63031e-05	0.00493984	0.00500505	0.00184225	0.000538003	0.000407578	0.0111676	0.00596694	6.52124e-05	0.000195637	0	0	1.63031e-05	1.63031e-05	3.26062e-05	4.89093e-05	0	8.15155e-05	0.00094558	0.00397796	0.00267371	0	0	0	1.63031e-05
g__Fusicatenibacter	3.26062e-05	0.00881998	0.00197268	0.00497245	0.00655385	0.00697773	0.00570609	6.52124e-05	0.000831458	8.15155e-05	0.00180964	4.89093e-05	0.00099449	0.00117382	0.000570609	0.000391275	0.00176074	0	0	3.26062e-05	1.63031e-05	0.000505396	0.000538003	0	0.000586912	0.00189116	1.63031e-05	0	0.000961883	1.63031e-05	1.63031e-05	0
g__Ruminococcus_gnavus_group	0.00758094	0.00533112	0.00358668	0.00324432	0.00128795	0.00148358	0.005755	0.000146728	0.0010434	0.00151619	0.000163031	4.89093e-05	0.000668427	0.000798852	0.00249438	0.000326062	0.00374971	0	0	0	0.000244547	4.89093e-05	0	0	0.00099449	0.00423881	8.15155e-05	0.00350517	4.89093e-05	3.26062e-05	0.00101079	0
g__Lautropia	0.00047279	0	0	4.89093e-05	0	0.000489093	0	0	0.000407578	0.000163031	9.78186e-05	0.000114122	0.000163031	0.000423881	0.000163031	0.00047279	0.000228244	0.0325084	0.00109231	0.0015814	0	0.00197268	0.000766246	1.63031e-05	9.78186e-05	9.78186e-05	0.000407578	0.00218462	0.00185855	0.00205419	0.0021194	0.000521699
g__Lachnospira	0.00180964	0.00818416	0.00619518	0.00559197	0.00405947	0.00823307	0.00567348	8.15155e-05	0.00198898	6.52124e-05	0.000929277	1.63031e-05	0.000701034	0.000456487	0.000407578	8.15155e-05	0.00278783	0	0	0.000391275	0	0.000179334	1.63031e-05	0	0.00329323	0.00288565	1.63031e-05	0.000847762	0.000228244	0	0	0
g__Campylobacter	0.00275523	0	1.63031e-05	0	0	0.000912974	0.000489093	0.000179334	0.0015651	0.000277153	8.15155e-05	0.000456487	1.63031e-05	0.000880368	0.00021194	0.00047279	0.00224983	0.00114122	0.00265741	0.00122273	0.000619518	0.0170531	0.0334377	0.000309759	0.00149989	0.000228244	0.00140207	0.00231504	0.00169552	0.00567348	0.00272262	0.000146728
g__Prevotella_9	0	0.0148847	0.00764616	0.0031465	0.00436923	0.014901	0.0073364	1.63031e-05	6.52124e-05	0	0.00606476	0	0.00914604	6.52124e-05	0.00769507	0.00383123	0.00153249	0	0	0	1.63031e-05	1.63031e-05	0	1.63031e-05	3.26062e-05	0.000815155	1.63031e-05	0	0.00463008	0	0	1.63031e-05
g__Eubacterium_rectale_group	3.26062e-05	0.0124719	0.00280413	0.0121947	0.00591803	0.0116893	0.0117708	1.63031e-05	0.000163031	0.00194007	0.00174443	3.26062e-05	0.00846131	3.26062e-05	0.00226613	8.15155e-05	0.00515178	0	0	0.000163031	0.000195637	1.63031e-05	4.89093e-05	0	0.00189116	0.00479311	1.63031e-05	0	0.00236395	6.52124e-05	0	0
g__Staphylococcus	0.00761355	0.00507027	0.00529851	1.63031e-05	0.00588542	3.26062e-05	0.00026085	0.00182595	0.00761355	0.00678209	0.00582021	0.00544524	0.0194007	0.00937429	3.26062e-05	8.15155e-05	0	3.26062e-05	0	3.26062e-05	0.000961883	0	3.26062e-05	0.000179334	0.00534742	4.89093e-05	0.00720597	9.78186e-05	0.000244547	0.000489093	0.000489093	9.78186e-05
g__Roseburia	0.00163031	0.0116241	0.00239656	0.0057713	0.00875477	0.007369	0.00497245	0.000326062	0.00678209	0.00557566	0.00507027	0.000766246	0.00482572	0.00335844	0.0101568	0.000749943	0.00402687	1.63031e-05	0	9.78186e-05	0.000163031	0.000293456	0.00047279	0	0.00301607	0.00642342	0.00280413	0.000717337	0.000391275	3.26062e-05	6.52124e-05	1.63031e-05
g__Actinomyces	0.00278783	1.63031e-05	0	0.000163031	0.000912974	0.00508657	6.52124e-05	0.006831	0.00117382	0.000293456	0.000961883	0.000179334	0.000423881	0.000961883	0.000570609	0.0190746	0.00231504	0.00166292	0.0172813	0.0047279	0.00714076	0.000586912	0.00255959	0.000652124	0.00309759	0.000505396	0.00355408	0.00984708	0.00172813	0.0232645	0.00701034	0.000880368
g__Faecalibacterium	1.63031e-05	0.0255144	0.00820046	0.0137598	0.0295086	0.0136783	0.0134501	0.000179334	0.000749943	0.00145098	0.00503766	6.52124e-05	0.00919495	0.00303238	0.00249438	0.000603215	0.00772767	3.26062e-05	0	0.000652124	0.000146728	0.000603215	0.00107601	3.26062e-05	0.00779289	0.00707555	4.89093e-05	1.63031e-05	0.0010271	1.63031e-05	3.26062e-05	0.000912974
g__Escherichia-Shigella	0.00285304	0.0248948	0.0113144	0.0116241	0.00438554	0.00849392	0.0015977	0.000766246	0.00122273	0.00657015	0.00280413	0.0141674	0.0020868	0.00174443	0.0089015	0.0010597	0.00790701	1.63031e-05	1.63031e-05	0.00916235	0.00391275	9.78186e-05	0.000603215	0	0.00753204	0.0277805	0.000896671	0.00194007	0.000309759	4.89093e-05	0.000228244	4.89093e-05
g__Capnocytophaga	0.00021194	0	3.26062e-05	1.63031e-05	0	9.78186e-05	0.000146728	0.180981	0.00117382	0.000146728	8.15155e-05	0.000146728	0	0.000505396	0.000130425	8.15155e-05	4.89093e-05	0.000342365	0.000831458	0.000684731	0.0563109	0.0135642	0.0109557	6.52124e-05	0.00143467	0	0.00047279	0.000179334	0.000407578	0.000505396	0.00120643	3.26062e-05
g__Lactobacillus	0.0286283	0.0111676	0.0598487	0.000163031	0.00490724	0.000114122	9.78186e-05	0.000309759	0.0295901	0.0162868	0.0147706	0.012423	0.000326062	0.0114285	0.00546154	8.15155e-05	0.00658646	1.63031e-05	0	1.63031e-05	1.63031e-05	0	0	0.0188464	0.00611367	0.0137924	0.0202322	0.0104014	0.000358668	0.000635821	4.89093e-05	3.26062e-05
g__Tropheryma	0.000652124	0.00748313	0.422299	4.89093e-05	0.000195637	0	0	0	0.00345626	0.000309759	0.000440184	0.00047279	0.00112491	0.0036519	1.63031e-05	0.00149989	0.0125697	0	0	0	0	0	1.63031e-05	0	0.000505396	0.00047279	0.000505396	0	0	0	0	0
g__Fusobacterium	0.0231341	0.000163031	0.000374971	0.00171183	3.26062e-05	0.00440184	0.0021194	0.00285304	0.0411816	0.00361929	0.00195637	0.00515178	0.000179334	0.0164824	0.00123904	0.00267371	0.00480942	0.00335844	0.0273566	0.00555936	0.378363	0.0120317	0.0175911	0.00233134	0.0684078	0.0010434	0.0186997	0.0279761	0.00428772	0.00363559	0.00921126	0.000798852
g__Porphyromonas	0.0144446	3.26062e-05	0.000929277	0.00127164	0.00026085	0.00502136	0.0026248	0.00176074	0.0100916	0.00373341	0.00912974	0.0348723	0.000326062	0.00803743	0.000912974	0.00699403	0.0188627	0.00937429	0.0216016	0.100264	0.00120643	0.278636	0.232711	0.00531481	0.00528221	0.00399426	0.0335029	0.0223353	0.0306498	0.00489093	0.00880368	0.00241286
g__Pseudomonas	0.0342039	0.619469	0.133979	0.339952	0.566191	0.0568	0.0465128	9.78186e-05	0.0199713	0.194887	0.458199	0.0390949	0.609312	0.247449	0.0221559	0.133474	0.00749943	0.130506	0.00528221	0.00606476	3.26062e-05	0.000912974	8.15155e-05	0.582363	0.0238351	0.0545339	0.0564414	0.0671525	0.022319	0.0164009	0.00480942	0.331736

## Sheet: G_diff_PAH-LTRS vs LTRS.top20
	PAH_1	PAH_10	PAH_11	PAH_12	PAH_13	PAH_14	PAH_15	PAH_2	PAH_3	PAH_4	PAH_5	PAH_6	PAH_7	PAH_8	PAH_9	LTRS_1	LTRS_10	LTRS_11	LTRS_12	LTRS_13	LTRS_14	LTRS_15	LTRS_16	LTRS_2	LTRS_3	LTRS_4	LTRS_5	LTRS_6	LTRS_7	LTRS_8	LTRS_9
g__Parapusillimonas	1.63031e-05	0.000831458	0.021569	0.000456487	0.00047279	0.00456487	0	0	0.000815155	0.00127164	4.89093e-05	8.15155e-05	0.000146728	8.15155e-05	0.00115752	4.89093e-05	3.26062e-05	6.52124e-05	3.26062e-05	0	0	0	0.000179334	0	1.63031e-05	0.000179334	6.52124e-05	1.63031e-05	1.63031e-05	0	0.000163031
g__Diaphorobacter	4.89093e-05	0.00935798	0.00725488	0.00153249	0.000358668	0.00340735	0	3.26062e-05	0.0026411	0.00614627	0.000293456	0.000277153	0.000228244	0.00021194	0.00298347	0	0	1.63031e-05	3.26062e-05	0	0	0	0.000489093	4.89093e-05	6.52124e-05	0.000440184	0.00021194	0	1.63031e-05	3.26062e-05	3.26062e-05
g__Providencia	0	0.00291826	0.0256448	0.00171183	0.000521699	0.00718967	0	0	9.78186e-05	9.78186e-05	0	1.63031e-05	3.26062e-05	1.63031e-05	0.000554306	0	1.63031e-05	0	0	0	0	0	0.000407578	0	0	0	0.000114122	6.52124e-05	0	0	0.000538003
g__Peptococcus	0	0	1.63031e-05	4.89093e-05	0.000179334	0	0	0	0	3.26062e-05	0	0	3.26062e-05	6.52124e-05	0	4.89093e-05	3.26062e-05	0.000179334	1.63031e-05	1.63031e-05	0.0440673	0.00339105	0	9.78186e-05	0	4.89093e-05	4.89093e-05	0.000228244	9.78186e-05	9.78186e-05	0
g__Lautropia	1.63031e-05	0	3.26062e-05	0.000130425	0.000326062	6.52124e-05	0	4.89093e-05	1.63031e-05	0.000195637	0.000309759	6.52124e-05	0.000586912	0.000456487	1.63031e-05	0.000228244	0.0325084	0.00109231	0.0015814	0	0.00197268	0.000766246	1.63031e-05	9.78186e-05	9.78186e-05	0.000407578	0.00218462	0.00185855	0.00205419	0.0021194	0.000521699
g__Propionibacterium	0	0.0444749	0.000635821	0.000619518	0.000717337	9.78186e-05	3.26062e-05	0	0.000130425	0.00140207	0.000717337	6.52124e-05	0.000293456	0.000130425	0.000619518	1.63031e-05	0	0	1.63031e-05	0	0	0	0.000815155	8.15155e-05	0.000326062	0.000146728	1.63031e-05	1.63031e-05	9.78186e-05	1.63031e-05	0.000423881
g__Catonella	0	3.26062e-05	0	0	0.000195637	0	0	0	0	3.26062e-05	0.000114122	9.78186e-05	0.000114122	0.000146728	0	1.63031e-05	1.63031e-05	0.00119013	0.000440184	0.000195637	0.0262154	0.0276012	4.89093e-05	0.00215201	1.63031e-05	0.000880368	0.000407578	0.00047279	0.000798852	0.000293456	6.52124e-05
g__Campylobacter	4.89093e-05	8.15155e-05	4.89093e-05	0	0.000847762	0.00109231	8.15155e-05	0.00476051	0.000309759	6.52124e-05	0.000146728	0.000114122	0.000195637	0.000652124	0	0.00224983	0.00114122	0.00265741	0.00122273	0.000619518	0.0170531	0.0334377	0.000309759	0.00149989	0.000228244	0.00140207	0.00231504	0.00169552	0.00567348	0.00272262	0.000146728
g__Capnocytophaga	4.89093e-05	1.63031e-05	1.63031e-05	8.15155e-05	0.000570609	1.63031e-05	0	0	6.52124e-05	9.78186e-05	3.26062e-05	3.26062e-05	3.26062e-05	0.000130425	3.26062e-05	4.89093e-05	0.000342365	0.000831458	0.000684731	0.0563109	0.0135642	0.0109557	6.52124e-05	0.00143467	0	0.00047279	0.000179334	0.000407578	0.000505396	0.00120643	3.26062e-05
g__Treponema_2	0	9.78186e-05	9.78186e-05	4.89093e-05	0.000847762	0	0	0	0	0	1.63031e-05	0	0	1.63031e-05	0.00021194	1.63031e-05	1.63031e-05	0.000749943	0.000146728	0.000798852	0.00899932	0.0752877	1.63031e-05	0	0	0.00021194	0.000896671	0.000586912	0.00021194	6.52124e-05	3.26062e-05
g__Streptobacillus	1.63031e-05	3.26062e-05	1.63031e-05	8.15155e-05	0.000456487	0.00591803	0	0	0.0460237	3.26062e-05	0.000293456	0.000554306	0.000342365	0.000489093	0	0.00224983	0.00231504	0.00236395	0.0203789	0	0	0	0.00386384	0.000766246	0.00026085	0.0116241	0.00192377	0.00637451	0.000652124	0.00321171	0.00322802
g__Actinomyces	1.63031e-05	0.000456487	0.000391275	0.000978186	0.0195148	0.0057713	8.15155e-05	0.000701034	0.000163031	0.000163031	0.00047279	0.000701034	0.000554306	0.0015488	0.000342365	0.00231504	0.00166292	0.0172813	0.0047279	0.00714076	0.000586912	0.00255959	0.000652124	0.00309759	0.000505396	0.00355408	0.00984708	0.00172813	0.0232645	0.00701034	0.000880368
g__Cardiobacterium	0	0	0	4.89093e-05	1.63031e-05	0	0	0	0	3.26062e-05	1.63031e-05	0	0	0.000163031	0	0	1.63031e-05	0.000179334	0.000130425	0.144869	0.000114122	0.0101894	0	1.63031e-05	0	0	1.63031e-05	8.15155e-05	3.26062e-05	4.89093e-05	1.63031e-05
g__Leptotrichia	1.63031e-05	6.52124e-05	0.000163031	0.000163031	0.00652124	0.000749943	4.89093e-05	9.78186e-05	0.0052333	0.000195637	0.000831458	0.00107601	0.00132055	0.00507027	3.26062e-05	0.00536372	0.00184225	0.0278131	0.0141185	0.00101079	0	4.89093e-05	0.00298347	0.00203789	0.000163031	0.0128632	0.00904822	0.00361929	0.0102057	0.0439043	0.00234765
g__Alicycliphilus	0	0.0185529	0.109736	0.0106948	0.00182595	0.0441162	0	3.26062e-05	0.006293	0.00125534	0.000570609	4.89093e-05	0.000114122	3.26062e-05	0.00259219	1.63031e-05	0	1.63031e-05	3.26062e-05	0	0	0	0.0026085	4.89093e-05	0	0.000146728	3.26062e-05	0	4.89093e-05	1.63031e-05	0.000277153
g__Lactobacillus	0.000277153	0.0411816	0.119909	0.00865695	0.0104014	0.0175584	0.171509	1.63031e-05	0.007369	0.000391275	0.00502136	0.00370081	0.000978186	0.0026248	0.018178	0.00658646	1.63031e-05	0	1.63031e-05	1.63031e-05	0	0	0.0188464	0.00611367	0.0137924	0.0202322	0.0104014	0.000358668	0.000635821	4.89093e-05	3.26062e-05
g__Alloprevotella	0.000440184	0.000505396	0.00073364	0.000586912	0.032916	0.0191562	0.0094558	0.00495614	0.0196942	0.00153249	0.00350517	0.0421924	0.00278783	0.00880368	0.000505396	0.0146076	0.0254165	0.0291173	0.0587564	1.63031e-05	0.013124	0.00428772	0.00423881	0.00896671	0.00285304	0.0412143	0.0523819	0.0468225	0.0261828	0.0235091	0.00327692
g__Fusobacterium	3.26062e-05	8.15155e-05	0.000146728	0.000440184	0.0114448	0.000326062	0.000505396	1.63031e-05	0.000163031	0.000309759	0.00172813	0.00177704	0.00229874	0.000978186	0.000114122	0.00480942	0.00335844	0.0273566	0.00555936	0.378363	0.0120317	0.0175911	0.00233134	0.0684078	0.0010434	0.0186997	0.0279761	0.00428772	0.00363559	0.00921126	0.000798852
g__Porphyromonas	0.000668427	0.000440184	0.000798852	0.000978186	0.00435293	0.00164661	0.000391275	0.0141674	0.00440184	0.00101079	0.00254328	0.00536372	0.00257589	0.0121784	0.000309759	0.0188627	0.00937429	0.0216016	0.100264	0.00120643	0.278636	0.232711	0.00531481	0.00528221	0.00399426	0.0335029	0.0223353	0.0306498	0.00489093	0.00880368	0.00241286
g__Moraxella	0.0944113	4.89093e-05	0.00343996	0.00153249	0.00164661	0	0.00265741	0.0015977	0.0831132	0.000456487	0.000717337	0.0141674	0.000619518	0.000293456	4.89093e-05	0.00388014	0.00707555	0.0249927	0.00321171	0.000505396	0.233363	0.104258	4.89093e-05	0.186442	0.103541	0.00844501	0.000505396	0.0518602	0.00769507	0.00270632	0.00322802

## Sheet: P_diff_REF vs PAH-LTRS.top20
	REF_1	REF_10	REF_11	REF_12	REF_13	REF_14	REF_15	REF_16	REF_2	REF_3	REF_4	REF_5	REF_6	REF_7	REF_8	REF_9	PAH_1	PAH_10	PAH_11	PAH_12	PAH_13	PAH_14	PAH_15	PAH_2	PAH_3	PAH_4	PAH_5	PAH_6	PAH_7	PAH_8	PAH_9
p__Peregrinibacteria	0	0	0	0	0	0	0	0	0	0	0	0	0	0	0	0	0	3.26062e-05	1.63031e-05	3.26062e-05	1.63031e-05	0	0	0	0	0	0	0	0	0	1.63031e-05
p__WS2	0	0	0	0	0	0	0	0	0	0	0	0	0	0	0	0	0	0	0	1.63031e-05	9.78186e-05	0	0	0	3.26062e-05	0	0	0	0	0	1.63031e-05
p__Woesearchaeota_DHVEG-6	0	0	0	0	0	0	0	0	0	0	0	0	0	0	0	0	0	6.52124e-05	6.52124e-05	0	6.52124e-05	0	0	0	0	0	0	0	0	0	3.26062e-05
p__Nitrospinae	1.63031e-05	0	0	0	0	0	0	0	0	0	0	0	0	0	0	0	0	6.52124e-05	6.52124e-05	1.63031e-05	3.26062e-05	0	0	0	0	0	1.63031e-05	0	0	0	3.26062e-05
p__Aminicenantes	0	0	0	0	0	0	0	0	0	0	0	0	1.63031e-05	0	0	0	0	0.000179334	9.78186e-05	3.26062e-05	6.52124e-05	0	0	0	0	0	0	0	0	0	9.78186e-05
p__Synergistetes	0	0.000114122	1.63031e-05	0	0	0	0	0.000309759	0	0	4.89093e-05	0	4.89093e-05	0	0	0	0	0	0	0	0	0	0	0	0	0	0	0	0	0	0
p__Bathyarchaeota	0	0	0	0	0	0	0	0	0	0	0	0	0	0	0	0	0	4.89093e-05	0.000163031	4.89093e-05	9.78186e-05	0	0	0	0	0	0	0	0	0	0.000277153
p__Euryarchaeota	0	1.63031e-05	0	1.63031e-05	0	0	0	0	0	0	0	0	0	0	0	0	0	0.000244547	0.000358668	8.15155e-05	8.15155e-05	0	0	0	0	0	0	0	0.000114122	0	0.000374971
p__SR1_Absconditabacteria	4.89093e-05	1.63031e-05	8.15155e-05	0.000342365	0	0.000163031	0.000114122	0	0.00306498	6.52124e-05	6.52124e-05	0.000358668	0	0.000342365	0.000163031	0.000440184	0	4.89093e-05	6.52124e-05	8.15155e-05	0.000358668	0	0	0	0	0	0	0	0	0	0.00047279
p__Deinococcus-Thermus	0	0	9.78186e-05	0	0	0	0	0	0	0	0	0	0.000195637	0.000798852	0	0	0	6.52124e-05	3.26062e-05	3.26062e-05	1.63031e-05	0.000603215	0.000130425	1.63031e-05	0	8.15155e-05	0.000358668	0.000195637	0.0136783	0.00026085	1.63031e-05

## Sheet: P_diff_REF vs LTRS.top20
	REF_1	REF_10	REF_11	REF_12	REF_13	REF_14	REF_15	REF_16	REF_2	REF_3	REF_4	REF_5	REF_6	REF_7	REF_8	REF_9	LTRS_1	LTRS_10	LTRS_11	LTRS_12	LTRS_13	LTRS_14	LTRS_15	LTRS_16	LTRS_2	LTRS_3	LTRS_4	LTRS_5	LTRS_6	LTRS_7	LTRS_8	LTRS_9
p__Thaumarchaeota	0	0	0	0	0	0	0	0	0	0	0	0	0	0	0	0	1.63031e-05	0	0	0	0	0	0	1.63031e-05	0	1.63031e-05	0	0	3.26062e-05	0	0	0
p__Cyanobacteria	0.000195637	4.89093e-05	0.000114122	3.26062e-05	0.00184225	3.26062e-05	0	0.000505396	0.000146728	0.00021194	0.000456487	0.000114122	0.00110861	0.00026085	0.000228244	0.000619518	4.89093e-05	0	0	3.26062e-05	0	0	3.26062e-05	0.00128795	0.00101079	0.000130425	0.000195637	0	0.00047279	4.89093e-05	0	0
p__Spirochaetae	3.26062e-05	0	0	0	0	0.000114122	1.63031e-05	0.00190746	0.000146728	0.000179334	0	0	1.63031e-05	0.000554306	0.000195637	0.000114122	1.63031e-05	1.63031e-05	0.000749943	0.000146728	0.000798852	0.00903192	0.0756301	0.00047279	6.52124e-05	0	0.00021194	0.000896671	0.000586912	0.000782549	6.52124e-05	3.26062e-05
p__Fusobacteria	0.0605171	0.000228244	0.00182595	0.00190746	0.00073364	0.0141674	0.00269001	0.00286935	0.0862434	0.00590172	0.00467899	0.0142652	0.000293456	0.0237047	0.0021031	0.00766246	0.0125045	0.00754834	0.0575663	0.0401872	0.379373	0.0120317	0.01764	0.00921126	0.0712935	0.00146728	0.0433826	0.038997	0.0142815	0.0145098	0.0565066	0.00665167

## Sheet: P_diff_PAH-LTRS.top20
	PAH_1	PAH_10	PAH_11	PAH_12	PAH_13	PAH_14	PAH_15	PAH_2	PAH_3	PAH_4	PAH_5	PAH_6	PAH_7	PAH_8	PAH_9	LTRS_1	LTRS_10	LTRS_11	LTRS_12	LTRS_13	LTRS_14	LTRS_15	LTRS_16	LTRS_2	LTRS_3	LTRS_4	LTRS_5	LTRS_6	LTRS_7	LTRS_8	LTRS_9
p__SR1_Absconditabacteria	0	4.89093e-05	6.52124e-05	8.15155e-05	0.000358668	0	0	0	0	0	0	0	0	0	0.00047279	4.89093e-05	0.000146728	0.0015651	6.52124e-05	0	0.00624409	0.00358668	3.26062e-05	0.000163031	1.63031e-05	0.000309759	0.000326062	0	0.000114122	0.000374971	6.52124e-05
p__Deinococcus-Thermus	0	6.52124e-05	3.26062e-05	3.26062e-05	1.63031e-05	0.000603215	0.000130425	1.63031e-05	0	8.15155e-05	0.000358668	0.000195637	0.0136783	0.00026085	1.63031e-05	0	0	0	0	0	0	0	0	0	1.63031e-05	0	0.000489093	0	0.000880368	0	0
p__Synergistetes	0	0	0	0	0	0	0	0	0	0	0	0	0	0	0	0	0	1.63031e-05	0	0.0015814	0.000554306	0.0191725	0	1.63031e-05	1.63031e-05	0	0	4.89093e-05	3.26062e-05	0	0
p__Saccharibacteria	3.26062e-05	0.000505396	0.000684731	0.000521699	0.0143793	0.000423881	0.000912974	0	3.26062e-05	3.26062e-05	0.000538003	0.00153249	0.00021194	0.00047279	0.000586912	0.000782549	0.000847762	0.00231504	0.000798852	1.63031e-05	0.000652124	0.00520069	0.00107601	0.00073364	6.52124e-05	0.00394535	0.00128795	0.000619518	0.00552675	0.00673318	0.000195637
p__Fusobacteria	6.52124e-05	0.00021194	0.000391275	0.000766246	0.0184877	0.00699403	0.000570609	0.000114122	0.0514526	0.000538003	0.00290195	0.00428772	0.00407578	0.00655385	0.000228244	0.0125045	0.00754834	0.0575663	0.0401872	0.379373	0.0120317	0.01764	0.00921126	0.0712935	0.00146728	0.0433826	0.038997	0.0142815	0.0145098	0.0565066	0.00665167
p__unidentified	0.064544	0.0552838	0.0281718	0.0857706	0.0283674	0.161368	0.0506701	0.024259	0.0406436	0.252258	0.227477	0.261274	0.0317585	0.0152434	0.00917865	0.00251068	0.53109	0.0243405	0.00456487	0.000505396	0.00026085	0.00073364	0.0201017	0.00319541	0.0456813	0.042812	0.0257426	0.0678535	0.00167922	0.00844501	0.380025
p__Bacteroidetes	0.00585282	0.0427141	0.0637615	0.0319541	0.164074	0.0937918	0.0220418	0.171232	0.06293	0.0105807	0.0197431	0.0618377	0.0351658	0.0555447	0.0250742	0.0795266	0.0524797	0.216799	0.203039	0.06293	0.410056	0.279859	0.0397959	0.0716359	0.0246014	0.123366	0.24184	0.124914	0.105497	0.12061	0.0119991
