# Supplementary material for: Altered Lung Microbiome and Metabolome Profile in Children With Pulmonary Arterial Hypertension Associated With Congenital Heart Disease
Source: Front Med (Lausanne). 2022 Jul 28;9:940784. doi: 10.3389/fmed.2022.940784 (PMC9366172; doi:10.3389/fmed.2022.940784)
Supplement: Supplementary file 3 [file Table_3.xlsx]

## Sheet: REF vs PAH-LTRS
ID	Metabolite	m/z	Retention time	Mode	Adducts	Formula	Fragmentation Score	Theoretical Fragmentation Score	Mass Error (ppm)	KEGG Compound ID	Library ID	CAS ID	REF_1	REF_2	REF_3	REF_17	REF_4	REF_5	REF_10	REF_11	REF_18	REF_12	REF_6	REF_13	REF_19	REF_14	REF_8	REF_15	REF_16	REF_20	REF_9	REF_21	PAH_9	PAH_1	PAH_20	PAH_16	PAH_2	PAH_10	PAH_17	PAH_11	PAH_18	PAH_14	PAH_13	PAH_21	PAH_3	PAH_4	PAH_5	PAH_19	PAH_15
pos_12173	2-Indanone	133.065	5.85105	pos	M+H	C9H8O	71.9	-	-0.879055	C07727	-	-	0.0579628	0.0309124	0.122879	4.67823	0.0474174	3.56399	0.0766939	0.115735	5.79462	0.0420704	0.0776286	4.59244	0.0928599	5.04848	0.0898033	0.103677	4.65323	6.27315	0.0695576	0.0397365	0.0656657	0.0555676	0.0317686	0.0182689	0.0549489	3.22229	0.0501359	0.0218063	0.0236762	0.040082	0.12027	0.0352311	0.028989	0.0209419	0.015987	0.0564132	0.0560139
pos_18827	2,4-DPD	224.091	3.8812	pos	M+H	C11H13NO4	71.4	-	-1.35431	-	-	-	4.90894	5.26418	4.06178	3.49363	4.75208	4.35538	5.11345	3.63653	5.06482	4.85254	3.46795	3.46277	4.25805	3.80523	5.01694	4.27358	4.11557	4.73989	4.94933	5.171	3.36459	3.28694	3.0322	2.78541	3.28177	3.46706	3.23953	2.86394	2.90057	3.13728	3.65559	3.07884	2.99107	2.84597	2.72642	3.29393	3.29064
pos_24731	Guanidylic acid (guanosine monophosphate)	364.065	1.24518	pos	M+H	C10H14N5O8P	87.7	-	-1.5464	-	-	-	6.0241	6.20602	5.78474	5.70215	6.19062	5.52635	5.59224	4.22807	5.26845	5.96344	4.88318	5.82178	5.8371	5.21941	5.70014	5.34534	4.29837	4.96878	6.12005	5.68287	3.53389	6.08019	3.20143	3.1896	4.76743	5.96715	4.86661	3.2085	3.06975	3.94161	3.82492	3.24808	3.16028	3.98072	3.04496	3.55569	5.24562
pos_3948	Methenamine	141.113	0.646933	pos	M+H	C6H12N4	76.6	-	-1.61844	-	HMDB0029598	-	5.04148	4.44943	5.47098	5.48988	4.83667	5.21994	5.38999	5.88151	5.31837	5.22915	6.13417	5.63071	5.78587	6.1481	5.91128	6.06762	6.27207	5.57424	5.59465	4.66535	4.64946	4.07062	3.05314	3.15055	5.06268	5.3599	4.55902	3.83753	4.01689	3.46116	5.0587	3.09978	3.012	4.50112	4.38778	3.31488	5.85209
neg_3243	Adenosine monophosphate	346.056	1.15265	neg	M-H	C10H14N5O7P	75.0	-	-0.124274	C00946;C00020;C01367	HMDB0000045;HMDB0011617;HMDB0003540	61-19-8	6.46276	5.98333	6.70953	6.56198	6.25624	6.49295	6.43755	5.92808	5.0276	6.80746	5.76729	5.90382	6.421	5.97275	6.48019	6.43811	5.1778	4.74857	7.04718	5.36753	3.90612	6.24481	3.12097	4.27567	3.37057	6.42151	4.86441	4.09508	4.59565	4.2979	5.13423	3.16762	3.92666	4.46813	4.52553	4.13746	5.99149
neg_239	Isorebaudioside A	965.424	5.99665	neg	M-H, M+FA-H, M+Cl	C44H70O23	87.1	-	0.716011	-	-	-	4.36954	4.08278	6.06428	6.69015	4.27695	5.84886	4.50075	4.69969	7.65882	4.22227	4.50649	5.60027	4.59216	6.61116	4.57604	4.64562	7.1749	8.00217	4.45467	4.1963	4.42767	4.34999	4.09508	3.848	4.34481	4.53017	4.30254	3.92665	3.96331	4.20024	4.71875	4.14176	4.05391	3.90865	3.78892	4.35698	4.35369
neg_532	ADP-ribose	558.064	0.822233	neg	M-H, M+Na-2H	C15H23N5O14P2	84.5	-	-0.0858505	C00301	HMDB0001178	-	6.07199	5.93322	6.56224	5.62504	6.41457	6.48312	6.18016	5.04304	4.00616	6.68227	5.13053	6.05719	6.3041	5.65699	6.12009	5.17931	4.24017	3.907	6.68372	5.95202	5.13295	6.69184	3.65797	3.41094	3.90767	6.50928	4.5367	4.93135	4.23313	3.76312	4.2816	3.70464	3.61681	4.67073	3.44593	5.62806	5.37525
pos_21018	ANISODAMINE	306.17	2.83808	pos	M+H	C17H23NO4	50.7	-	-1.36194	C10842	-	-	1.68272	4.12268	1.80784	1.86677	1.59226	1.80364	1.81158	2.00805	1.75508	1.53907	1.81723	1.78756	1.90172	1.97461	1.8858	1.95455	1.98591	1.57621	1.76624	3.82894	1.73972	1.66358	1.96745	1.1816	1.65852	1.84056	1.61722	1.25549	1.29021	1.51769	2.95458	1.4611	2.15426	1.23851	1.12666	1.67042	1.6672
pos_1502	Paeonolide	461.162	2.46535	pos	M+H, M+Na	C20H28O12	72.0	-	-6.82508	C10715	-	-	5.223	5.66591	4.26147	3.92369	5.75955	5.0891	5.7241	4.06662	5.2662	5.49915	3.87344	5.67604	5.13429	4.12663	5.21409	5.5826	4.15144	4.40828	5.35103	5.62891	3.79462	3.71695	3.46209	4.31826	3.71177	3.89711	4.16362	4.8044	3.47539	4.71367	4.08568	3.50876	5.07751	4.22188	4.33936	4.55749	3.72065
pos_12304	Cinnamic acid	149.059	5.94437	pos	M+H	C9H8O2	63.3	-	-1.49309	C10438	HMDB0000930;HMDB0000567;MJDBOTE0000400	140-10-3;102-94-3	3.35887	3.07228	3.48624	3.9549	3.26633	3.48198	3.49004	3.68893	5.70068	3.21168	3.49578	4.10601	3.58143	4.39895	3.56531	3.63488	4.23335	6.08614	3.44397	3.18572	3.41698	3.33933	3.08457	2.83774	3.33415	3.51945	3.29191	2.91629	2.95292	3.18965	3.70799	3.13121	3.04343	2.89831	2.77874	3.34632	3.34303
pos_25479	Dimethylethanolamine	90.0917	0.613733	pos	M+H	C4H11NO	85.7	-	4.35615	C04308	HMDB0032231	108-01-0	4.45669	3.84407	4.63786	5.18807	4.21881	5.07211	5.71114	6.07616	5.68336	5.32283	6.31188	5.4289	5.5229	6.04877	5.74616	6.26519	6.26576	4.60766	5.64335	4.68467	5.06116	4.33742	4.43996	3.36941	3.28828	5.20109	4.39064	3.44338	4.08231	3.47993	5.96175	4.26097	4.08747	4.28576	4.16793	5.37832	5.54671
pos_22909	2-piperidone	199.144	2.10782	pos	2M+H	C5H9NO	50.1	-	-1.37532	-	HMDB0011749	-	5.09714	5.42557	3.28727	4.98097	4.49246	4.28193	3.47678	3.48993	3.29182	3.01277	3.2968	3.58029	4.81257	3.58806	4.84856	4.35669	3.46756	4.68037	4.17139	5.37141	4.01766	3.14039	3.47752	2.63905	5.35759	3.32047	3.09298	4.00361	4.33525	2.99076	3.81972	2.93234	4.23401	2.69957	2.5801	3.14737	3.24068
pos_8648	METHIONAL	105.037	3.78388	pos	M+H	C4H8OS	54.7	-	2.14083	-	HMDB0031857	3268-49-3	4.86413	4.57246	4.26126	4.92577	4.97962	5.50972	4.99243	4.46581	5.03757	4.69381	5.47621	5.52432	5.23627	5.8829	5.35664	5.7637	5.13419	5.04193	5.56181	5.34395	4.87557	3.00561	3.94979	3.75118	3.00043	4.46745	4.91071	4.03341	4.31965	3.40638	4.31195	3.8741	4.52745	4.70842	4.62235	5.18713	5.71166
neg_3354	Adenosine 3'-monophosphate	346.056	1.66055	neg	M-H	C10H14N5O7P	97.5	-	-0.0697577	C01367	HMDB0003540	-	6.65448	6.35711	6.14012	5.83377	6.21972	5.62669	6.14985	3.54592	6.0374	5.87816	4.64776	6.0226	5.87413	5.3093	5.66727	5.45158	4.62901	5.9701	6.12853	5.62033	5.49826	5.87593	4.5344	3.73584	3.9829	5.99307	5.3593	5.34818	4.98659	5.61584	3.56498	2.98829	3.88175	5.69967	3.80565	5.93561	5.65507
neg_10291	REBAUDIOSIDE C	949.429	6.02392	neg	M-H	C44H70O22	76.4	-	0.445475	-	LMPR01040132;HMDB0034947	63550-99-2	4.95681	4.67004	5.66021	6.17749	4.86422	5.27315	5.08803	5.28697	7.30336	4.80954	5.09377	5.06362	5.17944	6.23319	5.16332	5.2329	6.51887	7.18982	5.04194	4.78357	5.01494	4.93726	4.68234	4.43525	4.93208	5.11745	4.88982	4.5139	4.55057	4.7875	5.30603	4.72902	4.64117	4.49589	4.37615	4.94425	4.94096
pos_24675	Uridine monophosphate (UMP)	325.043	1.4102	pos	M+H	C9H13N2O9P	76.7	-	-1.75681	-	-	-	4.95661	5.22895	4.14293	3.66686	4.97083	3.54428	4.21621	3.75123	4.32663	4.47704	3.55807	4.59064	3.73875	3.71745	3.62761	3.69718	3.72887	4.58605	4.42354	4.71306	3.47927	4.3512	3.14683	2.89997	3.39644	3.58175	3.4075	4.15142	3.01516	4.32945	3.77029	3.19348	3.10569	4.54388	2.84095	4.83408	3.40532
pos_12022	5-Methoxytryptophol	192.102	5.7855	pos	M+H	C11H13NO2	83.2	-	-1.4456	-	HMDB0001896	712-09-4	3.25529	4.98646	3.38264	3.44242	3.16275	3.37838	3.38644	3.58532	3.32902	3.10811	3.39218	3.36205	3.52229	3.55154	3.46171	3.53127	3.56296	3.14628	3.46817	3.08216	3.31339	3.23575	2.98102	2.73427	3.23057	3.41585	3.18833	2.81279	2.84941	3.08609	3.60438	3.02766	2.9399	2.79482	2.67529	3.24273	3.23945
neg_1486	UDP-glucose	565.048	0.681867	neg	M-H, M+Na-2H	C15H24N2O17P2	74.3	-	-0.0520511	C00029	HMDB0000286	-	6.31014	6.46006	6.34324	4.9226	6.35054	5.52397	5.44468	4.97394	4.71755	6.02083	4.78074	5.30872	5.57325	4.94016	4.85029	4.91988	4.95157	4.53471	6.15686	5.90492	4.87309	6.15706	4.36932	4.12223	4.61906	6.09601	4.57679	5.32214	4.23755	4.47448	4.99301	4.416	4.32815	4.94657	4.06314	5.77359	5.42868
pos_5880	3-Deoxyarabinohexonic acid	181.072	2.2225	pos	M+H	C6H12O6	60.2	-	5.76042	-	HMDB0000346	29625-79-4	3.55808	2.8701	4.21544	3.3437	4.44531	4.24118	3.28773	3.48659	3.23031	3.00944	3.29347	3.26334	3.3791	3.45282	3.36299	5.20204	3.46423	3.0476	3.24167	4.36981	3.21468	3.13705	3.07851	3.65851	3.13188	3.31713	3.08965	2.7142	2.93144	3.14218	3.50565	2.92901	3.26075	3.46565	3.71555	3.14404	3.14075
neg_504	Uridine diphosphate-N-acetylglucosamine	606.074	0.737717	neg	M-H, M+Na-2H	C17H27N3O17P2	89.2	-	0.22792	C00043	HMDB0000290	528-04-1	7.01529	7.03641	6.85547	6.20852	6.97495	6.62043	6.46098	5.48975	4.52691	6.74115	5.37584	6.45437	6.47646	5.40293	6.26003	5.65995	4.48469	5.64429	6.77347	6.76225	5.69501	6.8278	3.90246	4.51839	4.26566	6.70237	6.03594	6.11675	5.81743	5.50551	4.52612	3.94913	5.39425	6.02689	5.00619	6.32357	6.50069
pos_14008	Nerolidol	223.205	6.35482	pos	M+H	C15H26O	54.6	-	-1.71668	C09704	HMDB0035663;HMDB0035662;LMPR0103010005;MJDBOTE0001747	7212-44-4	5.15009	4.73902	5.05626	5.15001	4.90272	5.17717	5.27967	5.401	5.28783	4.9073	5.13491	4.98553	5.31291	5.52757	5.13154	5.43059	5.39737	5.0961	4.9489	4.81751	5.12838	5.07195	4.41513	4.04562	4.98467	5.08575	4.78893	3.98096	4.53172	4.68766	5.42039	4.75488	4.62712	3.80036	3.71745	4.81425	5.05968
pos_3998	2-Amino-2-methyl-1-propanol	90.0917	0.72235	pos	M+H	C4H11NO	75.5	-	4.34325	-	-	-	3.96687	3.68332	4.11288	4.16853	3.61132	4.28657	4.45241	4.61488	4.38463	4.12426	4.82575	4.36253	4.43129	4.62257	4.42782	4.82173	4.78427	4.03044	4.46896	3.9472	4.08189	3.47042	3.94261	3.226	4.0069	4.3223	4.09702	3.45353	3.63225	3.61579	4.57108	3.90433	3.64975	3.67474	3.66053	4.51782	4.32631
neg_12175	Rivenprost	449.204	3.52085	neg	M-H	C24H34O6S	62.7	-	8.63227	-	-	-	3.44996	5.07103	3.57734	3.63713	3.35741	3.57308	3.58114	3.78004	3.52371	3.30275	3.58688	3.55674	3.67253	3.74626	3.65642	3.72599	3.75768	3.34093	3.53507	3.38055	3.50808	4.20323	3.17563	2.92875	3.42524	3.61055	3.38299	3.00731	3.04395	3.28073	3.79911	3.22228	3.13448	2.98933	2.86973	3.43741	3.43412
neg_12698	(+/-)9-HpODE	311.223	2.7853	neg	M-H	C18H32O4	86.2	-	0.12984	-	-	-	3.21361	2.92708	3.48678	3.40073	3.12108	3.50602	3.34475	3.54363	3.28734	3.06644	3.46522	3.52457	3.43613	3.50985	3.42002	3.6637	3.52126	3.1046	3.29869	3.04049	3.2717	3.19407	2.93936	2.69265	3.18889	3.48379	3.14665	2.77115	2.80777	3.04442	3.56269	2.986	2.89824	2.75318	2.63368	3.20105	3.19777
pos_9689	Fusaric acid	180.102	4.48625	pos	M+H	C10H13NO2	81.4	-	-1.50698	C10146	-	-	4.35045	5.44987	4.12844	4.23479	3.7637	4.09847	3.98046	4.36917	3.81337	3.4559	4.01904	4.07922	4.18875	4.10224	4.22935	3.91209	4.30574	3.56884	4.28178	3.75076	4.07432	3.35279	3.66647	3.74927	3.72004	4.30471	4.27027	3.73389	3.1289	4.18605	4.28282	3.42019	3.74654	3.52713	2.77218	3.9181	3.62386
pos_3614	(+/-)8-HEPE	319.226	6.26065	pos	M+H-H2O, M+H	C20H30O3	50.3	-	-1.89622	-	-	-	4.07953	3.88218	4.20693	4.26673	3.98694	4.20267	4.21074	4.40967	4.8088	3.93227	4.21648	4.18633	4.30214	4.37588	4.28603	4.3556	4.3873	4.72395	4.16465	5.31426	4.13765	4.05998	3.80508	3.73329	4.0548	4.24015	4.01254	3.63667	3.79845	3.93633	4.42873	3.85176	4.29493	3.61867	3.49896	4.06697	4.06368
neg_11994	Trigofoenoside G	597.281	3.80008	neg	M-2H	C56H92O27	-	93.8	-5.63207	-	HMDB0038616	94714-57-5	3.68323	3.58326	3.81063	3.87042	3.59066	3.80637	3.81443	4.01335	3.75699	3.53599	3.82017	3.79002	3.90583	3.97956	3.88971	3.95928	3.99098	4.93783	3.76835	3.51003	3.74135	3.98273	3.40884	3.16186	3.65851	3.84384	3.61625	3.24047	3.27712	3.51396	4.03241	3.4555	3.36768	3.22248	3.10281	3.67067	3.66738
pos_3943	2-(1-Aziridinyl)ethanol	88.0761	0.640067	pos	M+H	C4H9NO	56.0	-	4.78677	C19332	-	-	5.37305	4.9223	5.47052	5.58679	5.34154	5.90473	5.79165	6.20461	5.58925	5.57717	5.94552	5.65655	5.75538	6.23721	5.90253	6.04915	6.01296	5.35998	5.76193	5.30208	5.74625	5.4164	5.06541	4.72907	5.08797	5.52916	5.30702	4.91401	4.99482	5.10058	5.79657	5.00168	5.0177	4.8981	4.77293	5.42051	5.79564
pos_7223	(S)-Piperidine-2-carboxamide	129.102	2.943	pos	M+H	C6H12N2O	54.6	-	-0.423398	C19809	-	-	4.62584	4.39973	5.22347	5.13388	4.45428	4.31279	5.10425	5.1802	5.25673	4.51695	5.21616	5.26829	5.38868	5.67337	5.34688	5.75844	5.76779	4.6922	5.609	4.81048	4.3945	4.31949	4.46895	4.15063	3.82926	5.08688	5.23552	4.55989	4.46438	4.01476	5.65534	4.63365	4.51409	4.57386	4.27898	5.37844	5.36189
neg_13998	Adenine	134.046	1.87147	neg	M-H	C5H5N5	83.9	-	-8.24159	C00147	HMDB0000034	73-24-5	5.7444	4.48379	5.88044	5.72623	5.18436	5.28029	5.40195	4.80798	4.79782	5.81553	4.97951	5.17727	5.52637	4.81721	5.22376	5.32124	4.72862	4.55876	5.90064	4.58518	5.97272	4.47138	4.21599	4.46564	4.4341	5.05878	5.54665	4.62479	4.46849	4.67961	4.75757	4.20443	4.3049	4.70494	4.25017	4.71793	5.23961
neg_6382	4-hydroxy-1-(4-methoxyphenyl)pentan-3-one	253.108	5.9676	neg	M+FA-H	C12H16O3	-	91.7	-0.121412	-	HMDB0132980	-	4.67292	4.65602	4.89576	4.8249	4.48728	4.81163	4.78379	4.79637	4.73329	4.45867	4.69511	4.5141	4.62733	4.75142	4.70418	4.80906	4.64904	4.30643	4.63783	4.20946	4.70053	4.08965	4.03804	3.90238	4.4939	4.42507	4.30808	4.13034	4.21473	4.52298	4.82093	4.29993	4.11583	3.85518	3.87621	4.37018	4.60537
neg_6915	Squamocin B	631.404	6.27008	neg	M+K-2H	C35H62O7	-	95.4	9.4422	-	HMDB0031393	159934-23-3	4.56613	6.15056	4.69354	4.75334	4.47354	4.68928	4.69734	4.89628	4.63989	4.41886	4.70308	4.67294	4.78875	4.86249	4.77263	4.84222	4.87391	4.45705	4.65126	4.39289	4.62426	4.54657	4.29166	4.04458	4.5414	4.72676	4.49913	4.12322	4.15989	4.39682	4.91535	4.33834	4.25049	4.10522	3.98549	4.55356	4.55028
neg_191	Maltotetraose	701.192	0.815233	neg	M+Cl, M+FA-H, M-H	C24H42O21	88.7	-	0.786811	C02052	HMDB0001296;MJDBOTE0000277	34612-38-9	6.91492	7.67822	7.27189	6.5452	6.39592	6.37367	6.68404	5.8494	6.87254	6.98382	5.79981	6.72137	7.3634	6.73239	6.70588	6.52534	6.59113	7.36997	6.59984	6.96145	6.61086	7.66646	6.25944	5.54034	7.6676	7.00659	6.49428	6.06721	6.0192	5.95881	5.74534	5.88654	6.3606	5.57849	6.1321	6.25466	6.85282
neg_6367	3-hydroxyanthranilic acid	152.034	5.9609	neg	M-H	C7H7NO3	92.4	-	-6.60123	C00632	HMDB0001476;MJDBSJD0000090	548-93-6	4.91017	4.29806	5.10677	5.11987	4.79323	5.12185	5.15032	5.17362	5.02425	4.78188	5.03988	4.98117	5.04595	5.15459	5.09918	5.21854	5.14352	4.688	4.97597	4.56575	5.05181	4.64314	4.4776	4.31522	4.82446	4.76176	4.72964	4.42965	4.21971	4.77517	5.15908	4.48481	4.4531	4.40019	4.2808	4.82632	4.78429
neg_10138	DIHYDRO-beta-TUBAIC ACID	235.097	6.07415	neg	M-H	C13H16O4	55.0	-	-1.21427	-	-	-	5.07405	4.21788	5.24126	5.31818	4.99284	5.30528	5.31844	5.37783	5.17075	4.97478	5.24961	5.19796	5.34909	5.39354	5.30255	5.4737	5.2992	4.75406	5.22912	4.70229	5.26855	4.79399	4.66258	4.27944	4.96417	5.13058	5.01222	4.58273	4.46383	4.90378	5.2983	4.67564	4.61943	4.54536	4.44647	5.09547	5.04532
neg_5055	Terephthalic acid	165.018	3.77207	neg	M-H	C8H6O4	68.2	-	-5.4869	C06337	HMDB0002428;MJDBOTE0000641	100-21-0	6.23797	5.59414	6.39444	6.35858	6.01436	6.3114	6.42727	6.40529	6.23332	6.00044	6.26667	6.39122	6.31525	6.39144	6.35527	6.4343	6.36379	6.19765	6.22904	5.79871	6.42587	5.87476	5.73013	5.38664	6.00974	6.29717	5.98962	5.54434	5.44558	5.8552	6.31596	5.76085	5.79307	5.60765	5.47032	6.07533	6.16215
neg_1857	1,11-Undecanedicarboxylic acid	243.16	6.10285	neg	M-H, M+Na-2H	C13H24O4	96.7	-	-0.825962	-	HMDB0002327;MJDBOTE0000581	505-52-2	5.79124	5.30138	5.99831	6.06819	5.68401	6.00277	6.22613	6.14108	5.94424	5.69961	5.96976	5.89906	6.05338	6.1365	6.12055	6.04822	6.10824	5.60209	5.93674	5.6047	5.86808	5.64631	5.44504	5.14364	5.78046	5.93171	5.83883	5.29147	5.30477	5.62784	6.05457	5.47702	5.51823	5.38426	5.13502	5.75168	5.8709
pos_25059	2-Cyclopentene-1,4-dione	97.0287	0.86685	pos	M+H	C5H4O2	55.6	-	3.56654	-	-	-	5.36933	5.5759	5.41074	5.3972	5.37418	5.33842	5.35456	5.47063	5.3204	5.23923	5.31736	5.45753	5.51637	5.45475	5.43889	5.45975	5.45012	5.29009	5.394	5.31128	5.27124	5.47101	4.93132	4.78945	5.45477	5.48693	5.26353	4.84258	4.92201	5.05542	5.51694	4.95452	5.04897	4.78084	4.77223	5.24553	5.17706
neg_1770	PSOROMIC ACID	357.062	5.9763	neg	M-H, M+Na-2H	C18H14O8	65.7	-	0.245978	-	-	-	6.75907	6.11222	6.92067	6.94302	6.63053	6.95108	7.01371	7.04018	6.91375	6.64478	6.90603	6.83976	6.94887	7.07016	7.00702	7.05877	7.02628	6.53329	6.85167	6.40621	6.8882	6.504	6.3508	6.16	6.68008	6.65092	6.6515	6.2631	6.04565	6.61894	7.02369	6.37702	6.33412	6.18976	6.06	6.67225	6.67509
pos_521	5E,7Z-Dodecadienal	198.185	6.025	pos	M+H-H2O, M+NH4, M+H	C12H20O	58.0	-	-1.53312	-	LMFA06000157	-	6.17067	5.81785	6.2651	6.35725	6.06388	6.32936	6.28544	6.46712	6.22729	6.03263	6.32727	6.30153	6.42574	6.44594	6.38029	6.44654	6.46736	5.99629	6.28528	6.0111	6.27888	6.08079	5.8135	5.60113	6.18156	6.2501	6.12935	5.51478	5.76875	5.95035	6.45223	5.82789	5.82743	5.58704	5.51699	6.12548	6.14714
pos_13186	2-Pyrrolidinone	86.0605	9.82975	pos	M+H	C4H7NO	56.2	-	5.25879	C11118	HMDB0002039	616-45-5	6.18884	5.88366	6.2914	6.35861	6.08637	6.31276	6.31127	6.5098	6.24406	6.03695	6.31242	6.26969	6.37262	6.45239	6.36064	6.43906	6.45411	6.0425	6.26033	5.95063	6.25442	6.12551	5.82301	5.67813	6.11397	6.32541	6.09739	5.71998	5.79328	5.99507	6.51256	5.887	5.8645	5.68604	5.58919	6.0961	6.11673
pos_86	Gamma-Decalactone	153.127	0.3351	pos	M+H, M+Na, M+H-H2O	C10H18O2	50.4	-	-1.40844	-	HMDB0037217	-	6.21008	5.91509	6.33565	6.39135	6.09849	6.34196	6.35842	6.56652	6.29868	6.0884	6.35885	6.32207	6.44125	6.5178	6.42633	6.49653	6.53364	6.11919	6.33908	6.02058	6.28108	6.14194	5.91427	5.68867	6.21051	6.33331	6.12431	5.72234	5.81874	6.01942	6.54715	5.96673	5.88563	5.74954	5.65438	6.19398	6.20406
neg_119	P-CHLOROPHENYLALANINE	198.032	2.64275	neg	M-H, M+FA-H, 2M-H	C9H10ClNO2	82.7	-	-3.3885	-	HMDB0033261	-	8.30379	7.66893	8.45302	8.47153	8.10919	8.49441	8.50555	8.48035	8.3869	8.15552	8.30701	8.30407	8.39952	8.49528	8.53337	8.46959	8.45701	7.99709	8.32829	7.85508	8.46722	7.90444	7.81523	7.429	8.07577	8.3192	8.12514	7.68666	7.47796	7.98284	8.29999	7.86502	7.76271	7.70309	7.60072	8.10309	8.206
pos_13220	(+)-Camphor	153.127	9.97428	pos	M+H	C10H16O	63.0	-	-1.44659	C00808	LMPR0102120001;HMDB0059838	-	6.3022	5.98478	6.40411	6.46928	6.20517	6.44346	6.42772	6.6411	6.35592	6.15834	6.44387	6.39287	6.52051	6.58173	6.49799	6.57522	6.60394	6.1718	6.38116	6.0781	6.33988	6.22068	5.98678	5.75167	6.24108	6.42617	6.18344	5.84104	5.89522	6.09076	6.60413	6.04404	5.96553	5.8625	5.76203	6.24798	6.28408
pos_3546	Betaine aldehyde	84.0812	8.38807	pos	M+H-H2O, M+H	C5H11NO	73.5	-	4.44616	C00576	HMDB0001252	7418-61-3	7.95192	7.63566	8.07219	8.12775	7.8683	8.09482	8.08526	8.29714	8.02569	7.82361	8.10364	8.06001	8.17484	8.24626	8.15695	8.24028	8.26923	7.84058	8.05774	7.77281	7.99171	7.84602	7.64752	7.40998	7.92579	8.06368	7.84445	7.45875	7.5286	7.7432	8.26578	7.72149	7.63043	7.47313	7.38464	7.9382	7.93737
neg_1	Inosine	267.073	1.91353	neg	M-H, M+FA-H, M+Cl, 2M-H, 3M-H	C10H12N4O5	93.2	-	-0.405996	C00294	HMDB0000195	58-63-9	7.84411	7.87205	6.86225	7.20463	7.94889	7.26092	7.33052	5.51646	7.49464	6.94007	6.22025	7.59454	7.26988	6.26492	7.14224	6.71887	6.3724	7.42409	7.187	8.01504	7.61522	7.73414	7.73628	7.51176	7.33235	7.67181	7.92738	7.55394	7.59011	7.54967	6.32224	7.687	7.72337	7.59417	7.21025	7.68818	7.49491
neg_15140	Glycerophosphocholine	292.072	0.61915	neg	M+Cl	C8H20NO6P	82.6	-	-0.0721866	C00670	HMDB0011225;HMDB0008194;HMDB0008621;HMDB0007895;HMDB0011221;HMDB0008820;HMDB0008787;HMDB0008589;HMDB0007995;HMDB0008620;HMDB0008424;HMDB0008455;HMDB0008259;HMDB0008326;HMDB0008127;HMDB0011290;HMDB0008753;HMDB0008392;HMDB0008521;HMDB0008359;HMDB0008225;HMDB0008325;HMDB0008687;HMDB0008128;HMDB0000086;HMDB0008093;HMDB0007928;HMDB0007962;HMDB0008457;HMDB0008030;HMDB0008294;HMDB0008489;HMDB0008652;HMD…	28319-77-9	5.24116	4.63085	4.55603	4.29757	4.01778	4.23351	4.24158	4.44051	4.57823	3.96311	4.24732	4.21717	4.33298	4.40672	4.31687	4.38645	4.41814	4.0013	4.19549	5.36125	4.54791	4.09082	5.24273	5.27811	4.97475	4.27099	4.71989	5.1333	4.9248	5.10128	4.45957	4.59456	5.46176	4.2013	4.65444	4.77027	4.09452
pos_14989	(+/-)-Octanoylcarnitine	288.216	5.74007	pos	M+H	C15H29NO4	88.6	-	-1.54044	-	-	-	5.82826	5.94918	5.24956	5.5572	5.72822	5.06812	5.10912	3.9617	5.55097	5.14692	4.69204	6.25281	5.56344	4.9413	5.07361	5.44878	4.33161	5.52787	5.14254	6.3295	5.31291	5.54166	5.70951	6.09288	5.99579	5.80748	6.06116	5.38748	6.12267	6.20384	4.89361	5.89115	6.46946	5.50607	5.62639	6.01296	4.94736
neg_9586	PE(18:1(9Z)/0:0)	478.294	6.3531	neg	M-H	C23H46NO7P	97.8	-	0.122769	-	LMGP02050004	-	6.06835	6.10821	6.09814	5.87456	6.20776	5.32773	5.92765	5.33892	6.24522	6.2675	5.20494	6.21791	5.78666	5.42745	5.93937	5.40708	4.91712	6.30199	5.81803	6.33405	6.22432	6.23726	6.13279	6.80266	6.37366	6.47458	6.22801	7.02617	6.36972	6.33162	5.88483	6.34867	6.14976	6.33907	6.58983	6.27184	5.8503
pos_8780	(+/-)-Hexanoylcarnitine	260.185	3.87445	pos	M+H	C13H25NO4	54.0	-	-1.20822	-	-	-	5.93628	6.03443	5.27167	5.59479	5.96357	4.9946	5.17563	4.22708	5.28668	5.16509	5.03088	6.4571	5.56274	4.9614	5.29047	5.47049	4.32827	5.53814	5.43017	6.45399	5.64646	5.50417	5.85602	6.25433	6.12245	5.87809	6.09372	5.53659	6.28563	6.15049	5.13913	5.87695	6.50509	5.63369	5.75178	6.20744	5.15047
neg_187	1-[(2R,3R,4S,5R)-3,4-dihydroxy-5-(hydroxymethyl)oxolan-2-yl]pyrimidine-2,4-dione	243.062	1.23663	neg	M-H, M+FA-H, M+Cl	C9H12N2O6	89.3	-	-0.916776	-	;MJDBWX000002091	-	7.08908	7.23245	5.99813	6.6359	6.67042	6.30477	6.49259	5.20914	7.01204	5.74789	5.52513	6.56225	6.24462	5.41827	5.82816	6.27632	6.15823	7.13679	5.97654	7.13845	6.81382	6.72833	7.3783	6.8643	6.95385	6.30196	6.94912	6.79649	7.18734	6.99316	5.91162	7.09183	7.32585	6.84934	7.0287	7.02117	6.66891
pos_3616	LysoPC(20:4(5Z,8Z,11Z,14Z))	544.339	6.25407	pos	M+H, M+Na	C28H50NO7P	67.4	-	-0.807881	C04230	HMDB0061699;HMDB0010395	-	6.18928	6.46296	6.88864	5.91886	6.58911	5.60456	5.71111	4.8034	5.92178	6.36301	4.95993	6.26901	5.75333	5.21722	5.92753	5.0835	4.9717	6.38784	5.4346	6.86088	5.77814	5.58764	6.61216	6.85103	5.88045	6.70017	6.00534	6.80418	6.53048	6.75939	5.39665	6.71792	6.30953	7.14384	6.33354	6.78073	6.54707
pos_2902	Lumichrome	243.087	4.88855	pos	M+H, M+Na	C12H10N4O2	60.0	-	-1.16308	C01727	-	-	4.67058	5.40253	4.47004	4.27268	4.99758	3.61131	3.72032	3.81827	5.12779	4.42278	3.62511	4.89274	3.71076	3.78449	3.98816	3.76422	3.79591	5.4721	4.54534	5.26377	4.5359	4.76513	5.39749	5.05418	5.24944	3.98409	4.7833	4.64435	5.26217	4.88349	3.83733	4.95812	5.27896	4.88723	5.07083	5.0561	3.47234
pos_3487	LysoPC(15:0)	482.324	6.31487	pos	M+H, M+Na	C23H48NO7P	54.2	-	-0.973055	C04230	HMDB0010381	-	5.07813	5.48087	5.73394	4.9633	5.04942	4.89924	4.9073	5.10624	4.85188	5.88649	4.91304	5.09496	4.99871	5.07245	4.98259	5.05217	5.08387	5.14757	4.86121	5.99874	5.04657	5.4274	6.23702	6.70398	4.75135	5.52897	4.88226	6.19705	5.4829	6.03059	5.1253	6.0555	5.87543	6.32526	6.42448	4.76352	5.64215
pos_3403	1-Linoleoylglycerophosphocholine	520.339	6.28102	pos	M+H, M+Na	C26H50NO7P	64.9	-	-0.875491	C04100	HMDB0010386	-	6.40743	7.29705	7.03854	6.28376	6.74732	6.12014	6.2453	5.60068	6.34747	6.83566	4.99079	6.71705	6.10193	5.14418	6.14538	5.31195	4.67008	6.89622	5.83316	7.17342	6.34884	6.21329	7.2287	7.39128	6.1687	6.6929	6.49003	7.43407	7.05821	7.34212	5.14563	7.04262	6.91676	7.58203	7.00448	6.79935	7.05507
pos_5725	N2,N2-Dimethylguanosine	312.13	2.1625	pos	M+H	C12H17N5O5	76.6	-	-1.53354	-	HMDB0004824	2140-67-2	5.16906	5.71026	4.04221	4.75302	5.31974	4.52291	4.01084	4.20977	5.42368	4.68821	4.01658	5.17477	4.87035	4.21855	4.63107	4.55879	4.1874	5.50659	4.65223	5.62363	4.42995	5.02897	5.8789	5.41555	5.73296	4.57855	5.337	5.22186	5.77876	5.4888	4.22884	5.80043	5.63103	5.42466	5.33936	5.66724	3.86379
pos_14571	2,3-dinor-PGE1	327.216	5.91048	pos	M+H	C18H30O5	66.8	-	-1.99487	-	LMFA03010169	-	5.14909	5.70813	3.88911	3.97485	4.9771	3.88485	4.64753	4.09183	4.6885	4.38082	3.89865	4.7577	3.98431	4.05805	3.96819	4.03777	4.06946	5.57959	4.38965	5.33502	3.81983	5.97175	5.7329	4.90944	6.0568	3.92801	4.9372	4.8708	5.26804	4.98747	4.11089	5.36607	5.43922	4.51623	5.01968	5.22634	3.74586
neg_9774	LysoPC(22:6(4Z,7Z,10Z,13Z,16Z,19Z))	612.331	6.2344	neg	M+FA-H	C30H50NO7P	-	95.2	-0.307891	C04230	HMDB0010404	-	4.68726	5.13937	5.1051	4.12323	4.61589	4.05918	4.06724	4.26617	4.0098	4.76532	4.07298	4.04283	4.15864	4.23238	4.14253	4.21211	4.2438	4.74179	4.02116	5.13224	4.12575	3.91648	5.00319	5.40624	3.91131	4.26933	4.36976	5.52977	5.30736	5.50186	4.28523	5.41575	5.11182	5.22057	5.34697	4.90418	5.08184
pos_9861	Isopentenyl adenosine	336.166	4.64768	pos	M+H	C15H21N5O4	74.8	-	-1.24444	C16427	-	-	3.71306	3.26636	3.6804	3.74019	3.46046	3.67614	3.6842	3.88312	4.64789	3.40579	3.68995	3.72239	3.7756	3.84933	3.75949	3.82906	3.86075	4.79911	3.63813	5.058	3.61113	4.02311	5.0268	4.27957	4.7496	3.71362	3.52893	3.98898	4.96026	4.82848	3.90218	4.82459	4.6629	4.44215	3.90276	4.62696	3.53717
pos_761	3-Amino-4,7-dihydroxycoumarin	194.045	1.47903	pos	M+H, M+NH4	C9H7NO4	73.6	-	-1.06892	C12468	-	-	4.59582	5.0987	3.24776	3.59633	4.59565	4.16376	3.25156	3.45041	3.19414	4.09934	3.25729	4.05686	3.3442	3.41664	3.32681	3.39636	3.42805	3.01144	4.48044	4.80513	4.15421	3.54112	4.2174	4.41832	4.49712	3.29262	4.34967	4.41561	4.59349	4.11801	3.46947	4.71505	4.58739	4.4095	4.25166	4.6245	3.10459
pos_14802	Soraphen O	309.205	5.81405	pos	M+H	C18H28O4	69.0	-	-1.75072	C15818	-	-	4.94185	5.26923	3.6919	3.75829	4.66356	3.90218	4.17661	3.89461	4.19547	4.32533	3.70144	4.46226	3.7871	3.86083	3.77098	3.84055	3.87225	5.45532	4.54389	4.92785	4.05494	4.27289	5.47653	4.82263	5.9433	3.72511	4.85815	4.72152	5.05693	4.83121	3.91367	5.1294	5.2756	4.44326	4.75723	5.00062	3.54867
neg_4972	2-Methylindoline	132.081	3.61838	neg	M-H	C9H11N	79.9	-	-8.47102	-	-	-	3.99005	4.95036	3.24418	3.68836	3.51992	2.85852	2.86657	3.0653	3.79706	2.58861	2.87231	3.93432	3.03311	3.03154	3.55723	3.01128	3.04295	4.50696	2.82055	3.94917	2.79359	4.63522	4.50293	3.96339	4.34551	4.12702	3.88184	3.74246	3.41462	4.02491	3.08435	4.45846	4.23758	4.25865	3.52527	4.1381	2.71974
pos_12094	2,3-dinor-8-iso-PGF2a	327.216	5.81405	pos	M+H	C18H30O5	59.3	-	-1.59824	-	-	-	4.80936	5.23234	3.7754	3.80937	4.22505	3.74532	3.75338	3.95229	3.88562	4.1307	3.75912	3.72898	3.84478	3.91851	3.82866	3.89823	3.92993	5.38167	3.88162	4.98298	3.75839	4.40937	5.42243	4.77134	5.90949	3.78279	4.67435	4.68119	4.97094	4.56853	3.97136	5.04397	5.27193	4.2702	4.69779	4.79803	3.60634
pos_12647	LysoPC(18:0)	546.352	6.5137	pos	M+Na	C26H54NO7P	-	90.0	-1.13357	C04230;C04317	HMDB0011149;HMDB0011128;HMDB0010384	-	4.93751	6.46826	5.6922	5.12473	5.67751	5.06067	5.06873	5.26767	5.71144	6.23465	5.07447	6.15977	5.16014	5.23389	5.14402	5.21361	5.2453	5.70777	5.02265	6.50927	5.25219	5.88335	6.79246	7.41621	5.82465	5.59113	5.40597	6.95304	6.61217	6.6466	5.28674	6.99521	6.51802	7.32212	6.59164	5.71064	5.35296
neg_9596	PAz-PC	664.42	6.34008	neg	M-H	C33H64NO10P	62.2	-	0.557799	-	-	-	5.30523	5.5452	5.66075	4.84675	4.9901	4.26959	4.82272	4.40916	4.81556	5.31202	3.88803	5.61176	4.60059	4.04743	3.95758	4.16618	4.05884	4.11422	4.72568	5.48721	5.48344	4.36342	6.1038	6.06079	4.97599	5.26692	5.22772	6.03185	4.69371	5.76428	5.25949	4.65393	5.51721	5.35803	4.60706	5.71701	5.60486
pos_3241	Gluconolactone	223.019	0.6332	pos	M+H, M+2Na-H	C6H10O6	91.4	-	-1.57715	C00198	HMDB0000150;MJDBOTE0000432	90-80-2	4.10938	4.84154	3.51582	3.62893	4.22083	3.51156	3.51962	3.71851	4.79779	3.24124	3.52536	3.49522	3.61739	3.68473	4.14449	3.66446	3.69615	4.09241	3.47355	3.84822	3.46111	4.10471	4.06089	4.39842	5.12493	3.54903	4.70167	2.94584	5.74148	4.80242	3.73757	5.00127	5.33412	4.26293	4.3876	4.29999	3.3726
neg_9538	8,11-eicosadiynoic acid	303.233	6.39782	neg	M-H	C20H32O2	67.0	-	-0.107237	-	LMFA01030688	-	3.61752	4.54903	3.74491	3.8047	4.13359	3.74065	3.74871	3.94762	4.50337	3.47423	3.75445	4.32699	3.84011	3.91384	3.82399	3.89357	3.92526	4.27706	3.70263	4.65708	3.67564	4.12165	4.79181	5.3367	4.49063	3.77812	4.04628	4.91776	4.90202	5.03346	3.96669	4.86918	5.30926	4.37408	4.7914	4.4311	4.1217
pos_3414	PC(16:0/0:0)[U]	496.339	6.36755	pos	M+H, 2M+Na	C24H50NO7P	83.1	-	-1.19378	-	-	-	7.00591	7.52718	7.57739	6.93439	7.1464	6.71653	6.64421	6.38492	7.11569	7.59445	6.49265	7.7456	6.78347	6.36844	6.32188	6.2062	4.75915	6.49684	6.7353	7.82408	7.52015	6.76068	8.03337	8.40132	7.57682	7.65257	7.42258	8.21293	7.82095	8.26922	7.24969	7.85772	7.78075	8.29118	8.44655	7.50947	7.70337
pos_711	Cytarabine	244.092	1.03867	pos	M+H, M+Na	C9H13N3O5	70.3	-	-1.24619	C02961	HMDB0015122;MJDBOTE0001406	147-94-4	4.69114	4.88231	4.05305	4.51529	4.09413	3.4221	3.43016	3.62905	3.39212	4.33301	3.4359	3.40577	3.52155	3.59527	3.50543	4.54166	3.60668	4.85239	3.6564	4.78984	4.63504	4.03414	5.01837	4.92788	3.76038	3.45957	4.26536	4.56063	4.94116	5.73642	3.64811	4.61439	4.46769	5.21258	3.7202	4.50255	3.28316
pos_24695	5-Methylcytidine	258.108	1.33463	pos	M+H	C10H15N3O5	77.8	-	-1.40529	-	HMDB0000982	2140-61-6	3.22567	4.83285	3.35303	3.4128	4.05367	3.34877	3.35682	3.5557	4.43664	3.07851	3.36256	3.33243	3.4482	3.52192	3.43209	3.50165	3.53333	4.63572	3.31076	4.70828	3.28377	4.66177	4.89271	4.33755	4.54434	3.38623	4.49887	4.09891	4.6385	4.39072	3.57476	4.59901	4.91904	4.2619	4.39809	4.03835	3.20983
pos_147	Uridine	267.058	1.23142	pos	M+Na, 2M+Na, M+H	C9H12N2O6	74.7	-	-1.55624	C00299	HMDB0000296	58-96-8	6.20897	6.80891	4.62657	5.749	5.9632	5.5219	5.50628	3.67066	6.28809	4.9011	3.7789	5.82285	5.4444	3.63688	4.45264	5.40195	5.39987	6.57677	5.13778	6.64651	5.89257	6.17608	6.96158	6.63448	6.39972	5.51804	6.27362	6.28138	6.74023	6.37946	5.10543	6.79387	7.02671	6.29256	6.59001	6.47224	4.35555
pos_12598	Phosphocholine	184.073	6.34182	pos	M+H	C5H14NO4P	90.6	-	-1.52961	C00588	HMDB0001565	-	3.79627	4.85126	4.5296	3.98346	3.70369	3.91941	3.92747	4.12639	3.87003	5.02875	3.93321	4.81918	4.01887	4.09261	4.00276	4.07233	4.10403	3.68721	3.88139	5.00356	4.00227	3.77672	5.42478	5.78801	4.4517	4.92424	3.84265	5.53483	5.23322	5.62137	4.14546	5.10135	5.10239	5.7067	5.83225	4.46839	4.85828
pos_470	PE(16:0/0:0)	454.292	6.35482	pos	M+H, M+Na, M+2Na-H	C21H44NO7P	95.2	-	-1.26486	-	LMGP02050002;HMDB0011503	-	5.68095	6.06982	5.9609	4.69059	6.11383	4.56412	4.6891	4.83211	6.01261	6.54283	4.49273	5.92825	4.57839	4.76022	4.71873	4.63186	4.66355	6.24377	4.89539	6.39018	6.06222	6.29387	6.36493	6.24663	6.31401	5.99242	6.15268	6.64934	6.22396	6.38277	4.89557	6.68221	6.3645	6.81125	6.3857	6.32208	6.19696
pos_3618	PC(14:0/0:0)	468.308	6.25407	pos	M+H, M+Na	C22H46NO7P	79.1	-	-0.894946	-	LMGP01050012;HMDB0010379	-	6.4545	6.49687	7.07814	5.75174	6.33704	6.24235	6.04867	5.22962	5.88616	6.73161	4.56708	6.65776	5.90034	4.72649	5.75938	4.70621	4.73791	4.32105	5.11113	7.15193	6.65351	5.93429	7.03304	7.46392	6.45318	6.55925	6.61111	7.18493	6.87633	7.39947	5.68001	6.79972	7.18861	7.44633	7.40903	6.81646	7.15417
pos_13994	LysoPC(18:1(11Z))	522.355	6.37398	pos	M+H	C26H52NO7P	68.6	-	-0.91298	C04230	HMDB0010385	-	5.5848	6.7966	6.30567	4.81334	5.95753	4.68836	4.69643	4.89537	5.7229	6.45832	4.70217	6.31128	4.78784	4.86158	4.77172	4.8413	4.873	6.42386	4.65034	6.7023	5.78121	5.71144	6.95629	7.1448	6.2445	6.1445	5.93327	7.11105	6.8071	7.05978	4.91443	6.72213	6.91636	7.30095	7.41983	6.08947	6.51603
pos_19820	L-cis-Cyclo(aspartylphenylalanyl)	263.102	3.35405	pos	M+H	C13H14N2O4	51.0	-	-1.3791	-	HMDB0031360	5262-10-2	3.31204	3.02546	3.4394	3.49918	3.2195	3.43514	3.4432	3.64209	3.38577	3.16485	3.44894	3.4188	3.53458	3.60831	3.51847	3.58803	3.61972	3.20302	3.39713	3.1389	3.37014	3.29249	3.90188	2.79095	5.20108	3.47261	3.24508	2.86949	5.81396	3.14283	3.66115	5.91715	5.54193	4.87452	4.59552	5.33002	3.29619
neg_801	Ribothymidine	257.078	2.01672	neg	M-H, M+FA-H	C10H14N2O6	66.2	-	-0.400248	-	HMDB0000884	1463-10-1	5.08806	5.24421	3.25731	4.66904	4.61001	3.39906	4.27115	3.45996	5.2221	3.27039	3.26685	4.25293	4.13569	3.45763	3.33636	3.58199	3.8035	5.25562	3.21505	5.30374	4.49008	4.97983	5.49653	4.79501	5.40794	3.29051	4.86469	4.78635	5.28347	4.94554	3.47902	5.31365	5.59249	4.89023	5.24426	5.01624	5.34208
pos_15258	Samaderin A	331.115	5.645	pos	M+H	C18H18O6	72.5	-	-8.52108	C08781	-	-	3.67168	3.38499	3.79908	3.85887	3.57911	3.79481	3.80287	4.00179	3.74544	3.52445	3.80862	3.77847	3.89427	3.96801	3.87816	3.94773	3.97943	3.56263	3.7568	3.50824	3.7298	5.21019	5.46179	4.62395	6.17457	3.83229	4.86261	4.15566	4.68005	4.83763	4.02086	4.9649	4.93267	3.21093	4.13912	4.12287	3.65583
neg_9938	Glycoursodeoxycholic acid	448.307	6.1519	neg	M-H	C26H43NO5	63.2	-	0.00658844	-	HMDB0000708;LMST05030016;MJDBDZS0000005	64480-66-6	4.59942	4.70829	3.80663	4.34778	4.14102	3.79584	3.8039	4.00282	4.31714	4.02375	3.80964	3.7795	4.18022	4.90479	4.02822	3.94876	3.98045	3.6751	3.75782	5.10709	3.73083	6.12431	5.44104	5.07879	4.15276	4.2925	5.03983	4.82821	4.27627	5.2516	4.02188	4.75022	6.16442	5.45989	4.89986	5.38389	5.16226
neg_2851	Dulcitol	217.048	0.61915	neg	M+Cl	C6H14O6	83.0	-	-3.04583	C01697	HMDB0011632;HMDB0000107;MJDBOTE0001092	-	4.07591	5.06827	4.20332	4.26311	3.98332	4.19905	4.20712	4.40605	4.14967	3.92865	4.21286	4.18271	4.29852	4.37226	4.28241	4.35199	4.38368	5.10666	4.16103	3.90268	4.13403	4.78461	4.94409	5.50465	5.93928	4.23653	4.51099	4.47343	6.71646	5.74603	4.42511	5.56055	6.09587	4.60048	4.91245	5.27615	6.33938
pos_12794	PG(18:3(6Z,9Z,12Z)/0:0)	507.269	7.6206	pos	M+H	C24H43O9P	57.3	-	-5.49476	-	LMGP04050020	-	4.52704	5.50916	5.34606	4.71426	4.43446	4.6502	4.65826	4.8572	4.60081	5.46705	4.664	5.60356	4.74967	4.82341	4.73355	4.80313	4.83483	4.41797	4.61218	5.75091	5.63018	4.50749	6.11709	6.8127	5.8459	5.12488	5.52719	6.97744	5.62333	6.62698	4.87626	6.1348	6.43351	6.84185	6.49572	5.65319	6.17875
pos_19097	(+)-Galeon	327.159	3.72657	pos	M+H	C20H22O4	-	92.7	-1.45739	-	HMDB0031534	191999-64-1	3.54071	3.50176	3.66809	3.72788	3.44815	3.66383	3.67189	3.8708	3.61446	3.39349	3.67763	3.64749	3.76329	3.83702	3.74717	3.81675	3.84844	3.43166	3.62582	3.36752	4.31608	3.52116	4.61937	4.80546	4.25447	3.70131	3.56786	4.9127	4.86497	4.91529	3.88987	4.62453	5.02622	4.52379	4.78771	4.62334	4.11513
pos_22525	Ethyl-2-amino-4-methyl-Thiazole-5-Carboxylate	187.053	2.22842	pos	M+H	C7H10N2O2S	74.9	-	-1.18978	-	-	-	4.52278	5.15224	2.55139	2.61104	4.15897	2.54714	2.55518	2.75368	4.25647	3.32117	2.56091	4.62583	2.64637	2.71996	2.63028	2.69972	2.73135	5.01182	2.50923	4.15914	2.48232	3.85048	5.08256	4.93416	3.98157	2.58452	4.77388	4.67966	4.62868	4.68284	2.77271	4.84894	4.84252	4.84951	4.39484	4.88914	2.4086
pos_19096	Laudanosine	358.201	3.72657	pos	M+H	C21H27NO4	76.8	-	-1.44849	C09558	HMDB0030213	2688-77-9	5.76402	6.1072	5.70151	6.13675	5.96541	4.5942	5.94201	5.24809	6.17987	4.32378	5.18728	4.57786	4.69367	4.76742	4.67756	5.77422	4.98539	6.09883	4.55618	4.29781	6.53201	6.49571	6.84007	6.97341	6.69145	6.49416	6.43029	7.09531	7.01807	7.12405	5.44853	6.90071	7.20926	6.81117	6.96124	6.91171	6.62923
pos_11139	16-Hydroxy hexadecanoic acid	290.269	5.4126	pos	M+NH4	C16H32O3	-	94.9	-1.61674	C18218	HMDB0006294	-	3.46942	3.18278	3.71301	3.65659	4.10591	3.59254	3.99141	3.7995	3.54317	3.51711	3.60634	3.5762	3.69199	3.85366	3.70877	3.74544	3.77714	3.36038	3.65556	3.29625	5.13089	4.89325	4.94462	4.62033	3.4447	5.20481	5.08346	4.63968	4.78728	4.25432	5.35296	3.58716	4.86902	4.51859	4.64598	5.07089	4.79907
pos_2	N-Acetyl-DL-tryptophan	247.107	4.50667	pos	M+H, 2M+K, 2M+H, 2M+Na, M+Na, M+2Na-H, M+H-H2O	C13H14N2O3	95.6	-	-1.35581	-	-	-	3.32372	4.31336	3.45109	3.51087	3.23118	3.44683	3.45489	3.65377	3.39746	3.17653	3.46063	3.43049	3.54627	3.61999	3.53016	3.59972	3.63141	3.8217	3.40882	3.15058	3.38183	3.30418	3.04943	3.30299	6.74999	3.4877	3.67998	2.88116	7.62758	3.28154	3.67283	7.38117	7.44418	6.65395	6.54843	6.97602	3.30788
pos_20648	Caffeine	195.087	3.01102	pos	M+H	C8H10N4O2	91.6	-	-5.23728	C07481	HMDB0001847	58-08-2	3.27962	2.95217	3.16742	0.249785	4.33102	4.83706	0.226175	4.135	0.203762	0.133499	0.228515	0.216432	0.26563	0.30093	0.25833	4.74262	0.306675	3.16897	0.208052	3.97136	3.39902	0.171117	3.94765	4.13863	5.2199	3.81894	3.19832	2.6784	3.6031	3.72929	4.07112	0.1136	4.58242	4.67478	3.75484	3.16638	3.32261
pos_4947	3-Methylglutarylcarnitine	290.159	1.91198	pos	M+H	C13H23NO6	72.6	-	-1.19392	-	HMDB0000552	102673-95-0	0.0500973	3.69437	2.61297	0.0748766	3.60647	1.78691	0.0664754	0.100889	2.19599	2.41429	0.0672949	3.2954	1.74628	0.094098	0.07799	0.0902212	0.0963459	3.58457	0.803316	3.4368	2.19387	4.09257	3.28038	0.0156913	2.79582	1.83792	3.24425	1.65602	3.04013	3.23857	0.104911	1.83568	5.48786	2.31787	0.0137263	2.78378	2.9926
[truncated: 5 more columns]

## Sheet:  PAH-LTRS vs LTRS
ID	Metabolite	m/z	Retention time	Mode	Adducts	Formula	Fragmentation Score	Theoretical Fragmentation Score	Mass Error (ppm)	KEGG Compound ID	Library ID	CAS ID	PAH_9	PAH_1	PAH_20	PAH_16	PAH_2	PAH_10	PAH_17	PAH_11	PAH_18	PAH_14	PAH_13	PAH_21	PAH_3	PAH_4	PAH_5	PAH_19	PAH_15	PAH_6	PAH_8	LTRS_17	LTRS_16	LTRS_13	LTRS_6	LTRS_7	LTRS_8	LTRS_9	LTRS_10	LTRS_11	LTRS_18	LTRS_12	LTRS_5	LTRS_19	LTRS_20	LTRS_25	LTRS_21	LTRS_22	LTRS_23
pos_25441	Trigonellinamide	137.071	0.646933	pos	M+H	C7H8N2O	67.0	-	-1.05439	C02918	HMDB0000699	-	4.50812	4.92129	3.89881	3.77945	5.96579	4.75619	4.53948	3.59936	4.73752	4.57359	4.48474	4.6985	4.82083	4.49172	4.7055	4.58958	4.34999	4.52188	4.69983	4.25265	3.14921	4.19183	3.75702	4.43804	3.35198	4.15097	4.62439	3.66208	4.35235	4.65871	3.85836	4.13255	4.01883	3.89867	3.61761	4.81538	3.59763
pos_22909	2-piperidone	199.144	2.10782	pos	2M+H	C5H9NO	50.1	-	-1.37532	-	HMDB0011749	-	4.01766	3.14039	3.47752	2.63905	5.35759	3.32047	3.09298	4.00361	4.33525	2.99076	3.81972	2.93234	4.23401	2.69957	2.5801	3.14737	3.24068	3.94933	3.46285	5.28849	5.10149	4.07688	4.76108	3.87183	2.47845	5.14913	4.7552	4.115	5.65089	3.88339	4.2459	4.13248	4.7818	4.69416	3.43801	3.28797	3.41638
pos_18930	DL-2-Aminooctanoic acid	160.133	3.82532	pos	M+H	C8H17NO2	58.1	-	-1.06302	-	HMDB0000991	644-90-6	3.80011	3.0877	3.71355	3.48483	3.4921	3.60581	3.6471	3.38968	4.53978	3.95177	3.85221	4.25584	4.19352	3.53378	3.7516	3.58422	3.0914	4.34431	3.25402	3.45858	3.63913	2.79695	3.31276	3.44432	3.53253	2.92895	3.64611	3.91334	2.82079	3.69625	2.99966	4.01506	2.82716	3.67807	3.37335	3.58862	3.63564
[truncated: 5 more columns]

## Sheet: REF vs LTRS
ID	Metabolite	m/z	Retention time	Mode	Adducts	Formula	Fragmentation Score	Theoretical Fragmentation Score	Mass Error (ppm)	KEGG Compound ID	Library ID	CAS ID	REF_1	REF_2	REF_3	REF_17	REF_4	REF_5	REF_10	REF_11	REF_18	REF_12	REF_6	REF_13	REF_19	REF_14	REF_8	REF_15	REF_16	REF_20	REF_9	REF_21	LTRS_17	LTRS_16	LTRS_13	LTRS_6	LTRS_7	LTRS_8	LTRS_9	LTRS_10	LTRS_11	LTRS_18	LTRS_12	LTRS_5	LTRS_19	LTRS_20	LTRS_25	LTRS_21	LTRS_22
pos_3546	Betaine aldehyde	84.0812	8.38807	pos	M+H-H2O, M+H	C5H11NO	73.5	-	4.44616	C00576	HMDB0001252	7418-61-3	7.95192	7.63566	8.07219	8.12775	7.8683	8.09482	8.08526	8.29714	8.02569	7.82361	8.10364	8.06001	8.17484	8.24626	8.15695	8.24028	8.26923	7.84058	8.05774	7.77281	7.92848	7.54429	7.61325	7.49671	7.64449	7.2671	7.77199	8.13853	7.27767	7.65429	8.03742	7.84352	7.76669	7.61301	8.23811	8.24153	8.08103
neg_980	Isostevioside	803.371	2.59928	neg	M-H, M+FA-H	C38H60O18	85.0	-	0.83929	-	-	-	3.79697	3.51027	3.92438	3.98417	3.7044	3.92011	3.92818	4.1271	3.87073	3.64973	4.39463	3.90377	4.01958	4.09332	5.10469	4.79521	4.10473	3.68792	3.8821	3.62376	3.7712	3.38446	3.48641	3.37342	3.49987	3.11462	3.61856	3.97499	3.24775	3.65671	3.8974	3.68933	3.63428	3.51665	4.081	4.06322	3.92508
pos_521	5E,7Z-Dodecadienal	198.185	6.025	pos	M+H-H2O, M+NH4, M+H	C12H20O	58.0	-	-1.53312	-	LMFA06000157	-	6.17067	5.81785	6.2651	6.35725	6.06388	6.32936	6.28544	6.46712	6.22729	6.03263	6.32727	6.30153	6.42574	6.44594	6.38029	6.44654	6.46736	5.99629	6.28528	6.0111	6.08757	5.74412	5.71449	5.70941	5.73942	5.43762	5.97142	6.37315	5.46173	5.9139	6.27142	5.98279	6.01195	5.8424	6.44705	6.37719	6.34081
pos_3618	PC(14:0/0:0)	468.308	6.25407	pos	M+H, M+Na	C22H46NO7P	79.1	-	-0.894946	-	LMGP01050012;HMDB0010379	-	6.4545	6.49687	7.07814	5.75174	6.33704	6.24235	6.04867	5.22962	5.88616	6.73161	4.56708	6.65776	5.90034	4.72649	5.75938	4.70621	4.73791	4.32105	5.11113	7.15193	6.77443	7.03364	7.2132	6.90156	7.02345	7.49933	6.78034	5.95398	6.85204	6.53228	6.70509	6.36218	7.14827	7.18799	6.22726	4.69639	6.07514
pos_13220	(+)-Camphor	153.127	9.97428	pos	M+H	C10H16O	63.0	-	-1.44659	C00808	LMPR0102120001;HMDB0059838	-	6.3022	5.98478	6.40411	6.46928	6.20517	6.44346	6.42772	6.6411	6.35592	6.15834	6.44387	6.39287	6.52051	6.58173	6.49799	6.57522	6.60394	6.1718	6.38116	6.0781	6.262	5.86261	5.95935	5.85277	6.0154	5.61631	6.11314	6.47116	5.67775	5.99956	6.38452	6.19097	6.11366	5.9518	6.55241	6.55866	6.39628
pos_25439	L-Carnitine	162.112	0.646933	pos	M+H	C7H15NO3	93.6	-	-1.63826	C00318	HMDB0000062	541-15-1	7.01215	7.05178	6.761	7.03508	6.97919	6.90402	7.00391	6.3365	7.07589	7.08814	6.56588	7.01603	6.95881	6.55843	6.97358	6.99228	6.66283	7.1434	7.36995	6.51831	6.8593	6.79251	6.42441	6.55631	6.64092	6.40005	6.75144	6.82738	6.4847	6.72627	6.84891	6.37068	6.91403	6.4668	6.84335	5.41362	7.05099
neg_13758	L-Leucyl-L-Alanine	201.124	1.97457	neg	M-H	C9H18N2O3	60.4	-	-3.11102	-	HMDB0028922	-	4.90356	5.58961	5.59859	4.96268	5.65505	5.2689	4.95512	3.36999	5.05473	5.35965	3.17689	5.93165	5.22799	4.33015	5.32083	4.22073	3.34763	4.71721	4.99937	5.98275	4.71876	2.93334	5.28545	2.93819	2.96642	2.35893	3.26054	4.67395	3.45101	4.53401	4.45742	4.67133	5.73106	6.13919	4.25281	3.30613	4.92478
pos_3403	1-Linoleoylglycerophosphocholine	520.339	6.28102	pos	M+H, M+Na	C26H50NO7P	64.9	-	-0.875491	C04100	HMDB0010386	-	6.40743	7.29705	7.03854	6.28376	6.74732	6.12014	6.2453	5.60068	6.34747	6.83566	4.99079	6.71705	6.10193	5.14418	6.14538	5.31195	4.67008	6.89622	5.83316	7.17342	6.67874	6.82535	7.0862	6.95334	7.08832	7.0274	7.14936	6.04336	7.21808	6.72444	6.92601	5.99982	7.00266	7.10794	6.29235	4.62856	6.21542
pos_3964	Creatinine	114.066	0.667533	pos	M+H	C4H7N3O	54.5	-	0.980536	C00791	HMDB0000562;MJDBOTE0000819	60-27-5	6.0857	6.28818	5.84804	6.25475	6.00768	6.0066	6.19663	5.93634	6.40512	5.9243	5.94415	6.26786	6.37176	6.02149	6.1089	6.28478	6.13718	6.65693	5.97823	5.96949	5.94206	5.52805	5.4887	5.69832	5.65392	5.4821	6.11815	6.38326	5.83234	6.14112	6.37052	5.4488	5.80975	5.80381	5.98851	5.68843	6.37055
neg_5055	Terephthalic acid	165.018	3.77207	neg	M-H	C8H6O4	68.2	-	-5.4869	C06337	HMDB0002428;MJDBOTE0000641	100-21-0	6.23797	5.59414	6.39444	6.35858	6.01436	6.3114	6.42727	6.40529	6.23332	6.00044	6.26667	6.39122	6.31525	6.39144	6.35527	6.4343	6.36379	6.19765	6.22904	5.79871	6.2256	5.55615	5.8833	5.45319	5.76247	5.3145	5.89121	6.29976	5.21763	5.67117	6.31382	6.05857	5.79825	5.61113	6.3242	6.39535	6.31434
pos_86	Gamma-Decalactone	153.127	0.3351	pos	M+H, M+Na, M+H-H2O	C10H18O2	50.4	-	-1.40844	-	HMDB0037217	-	6.21008	5.91509	6.33565	6.39135	6.09849	6.34196	6.35842	6.56652	6.29868	6.0884	6.35885	6.32207	6.44125	6.5178	6.42633	6.49653	6.53364	6.11919	6.33908	6.02058	6.18495	5.81112	5.87464	5.75365	5.92114	5.54722	6.02292	6.40177	5.57298	5.9151	6.28394	6.12046	6.04219	5.89284	6.49356	6.50322	6.33018
pos_25059	2-Cyclopentene-1,4-dione	97.0287	0.86685	pos	M+H	C5H4O2	55.6	-	3.56654	-	-	-	5.36933	5.5759	5.41074	5.3972	5.37418	5.33842	5.35456	5.47063	5.3204	5.23923	5.31736	5.45753	5.51637	5.45475	5.43889	5.45975	5.45012	5.29009	5.394	5.31128	5.18628	4.91713	4.97084	4.86232	4.90946	4.69029	5.17478	5.40222	4.94588	5.2792	5.33202	5.05197	5.16436	5.38578	5.40274	5.38458	5.32897
neg_9938	Glycoursodeoxycholic acid	448.307	6.1519	neg	M-H	C26H43NO5	63.2	-	0.00658844	-	HMDB0000708;LMST05030016;MJDBDZS0000005	64480-66-6	4.59942	4.70829	3.80663	4.34778	4.14102	3.79584	3.8039	4.00282	4.31714	4.02375	3.80964	3.7795	4.18022	4.90479	4.02822	3.94876	3.98045	3.6751	3.75782	5.10709	4.78027	4.90134	4.92863	3.95725	4.33568	4.37073	6.18327	4.29218	4.6434	5.16168	4.45624	4.50334	4.7781	5.06818	3.95672	3.93894	5.44938
pos_3616	LysoPC(20:4(5Z,8Z,11Z,14Z))	544.339	6.25407	pos	M+H, M+Na	C28H50NO7P	67.4	-	-0.807881	C04230	HMDB0061699;HMDB0010395	-	6.18928	6.46296	6.88864	5.91886	6.58911	5.60456	5.71111	4.8034	5.92178	6.36301	4.95993	6.26901	5.75333	5.21722	5.92753	5.0835	4.9717	6.38784	5.4346	6.86088	6.4675	6.73544	6.67382	6.82109	6.93108	6.39362	6.60645	5.04539	6.71672	6.23142	6.43332	6.0827	6.7131	6.82918	6.41444	4.73951	5.802
pos_24731	Guanidylic acid (guanosine monophosphate)	364.065	1.24518	pos	M+H	C10H14N5O8P	87.7	-	-1.5464	-	-	-	6.0241	6.20602	5.78474	5.70215	6.19062	5.52635	5.59224	4.22807	5.26845	5.96344	4.88318	5.82178	5.8371	5.21941	5.70014	5.34534	4.29837	4.96878	6.12005	5.68287	3.79608	3.24709	4.70473	3.25402	3.64935	3.405	4.38981	4.7147	4.82605	3.4465	3.57618	5.0618	5.51404	6.0014	5.26201	3.74198	5.40514
neg_187	1-[(2R,3R,4S,5R)-3,4-dihydroxy-5-(hydroxymethyl)oxolan-2-yl]pyrimidine-2,4-dione	243.062	1.23663	neg	M-H, M+FA-H, M+Cl	C9H12N2O6	89.3	-	-0.916776	-	;MJDBWX000002091	-	7.08908	7.23245	5.99813	6.6359	6.67042	6.30477	6.49259	5.20914	7.01204	5.74789	5.52513	6.56225	6.24462	5.41827	5.82816	6.27632	6.15823	7.13679	5.97654	7.13845	6.8235	7.0529	6.44261	7.24143	6.84764	7.221	7.095	6.97764	7.18347	7.45413	7.10722	6.74305	6.90659	7.11235	5.16304	5.14525	7.2005
pos_3948	Methenamine	141.113	0.646933	pos	M+H	C6H12N4	76.6	-	-1.61844	-	HMDB0029598	-	5.04148	4.44943	5.47098	5.48988	4.83667	5.21994	5.38999	5.88151	5.31837	5.22915	6.13417	5.63071	5.78587	6.1481	5.91128	6.06762	6.27207	5.57424	5.59465	4.66535	4.37585	2.91513	4.17462	3.5271	4.22732	4.037	4.56538	5.2784	3.47121	4.06561	5.28239	5.73024	3.1648	3.04723	4.30652	4.46289	3.4555
pos_12794	PG(18:3(6Z,9Z,12Z)/0:0)	507.269	7.6206	pos	M+H	C24H43O9P	57.3	-	-5.49476	-	LMGP04050020	-	4.52704	5.50916	5.34606	4.71426	4.43446	4.6502	4.65826	4.8572	4.60081	5.46705	4.664	5.60356	4.74967	4.82341	4.73355	4.80313	4.83483	4.41797	4.61218	5.75091	5.83307	6.26969	6.3734	5.81802	6.4472	6.86498	5.98669	4.70508	6.45453	5.77686	5.73552	4.41938	5.46918	6.24942	4.8111	4.79331	4.65516
neg_1770	PSOROMIC ACID	357.062	5.9763	neg	M-H, M+Na-2H	C18H14O8	65.7	-	0.245978	-	-	-	6.75907	6.11222	6.92067	6.94302	6.63053	6.95108	7.01371	7.04018	6.91375	6.64478	6.90603	6.83976	6.94887	7.07016	7.00702	7.05877	7.02628	6.53329	6.85167	6.40621	6.71448	6.26044	6.47849	6.17614	6.45444	5.79228	6.38914	6.94726	5.76095	6.16713	6.81466	6.45685	6.35986	6.23514	6.91361	6.93745	6.92812
pos_21345	Indole	118.065	2.64295	pos	M+H	C8H7N	84.8	-	0.388967	C00463	HMDB0035924;HMDB0000738	120-72-9	7.58991	7.3948	7.82225	7.86195	7.63113	7.90013	7.87772	8.05132	7.78722	7.60035	7.9016	7.82605	7.94036	8.06613	7.92759	7.95818	8.05568	7.59579	7.86281	7.55057	7.57853	7.27666	7.35341	7.28008	7.38098	7.09117	7.49692	7.97018	7.05067	7.39802	7.81382	7.63862	7.54956	7.37486	7.95621	7.96413	7.84127
neg_119	P-CHLOROPHENYLALANINE	198.032	2.64275	neg	M-H, M+FA-H, 2M-H	C9H10ClNO2	82.7	-	-3.3885	-	HMDB0033261	-	8.30379	7.66893	8.45302	8.47153	8.10919	8.49441	8.50555	8.48035	8.3869	8.15552	8.30701	8.30407	8.39952	8.49528	8.53337	8.46959	8.45701	7.99709	8.32829	7.85508	8.24595	7.69192	7.97748	7.65783	7.8449	7.34891	7.93684	8.34044	7.31482	7.67279	8.40086	8.16576	7.87322	7.68281	8.44033	8.51704	8.41299
pos_1578	ALANYL-dl-PHENYLALANINE	237.123	2.59312	pos	M+H, M+Na	C12H16N2O3	92.4	-	-1.55109	-	-	-	4.94494	6.17275	5.77999	5.24642	6.00493	5.67289	5.06382	3.66077	5.20301	5.85283	3.46762	6.22119	5.70885	4.64234	5.60267	3.70478	3.63841	4.6373	5.42397	6.49294	5.06085	2.91841	5.50933	2.90738	3.19456	2.64887	3.15237	4.3703	4.23456	4.48873	3.86013	4.69441	6.32717	6.50365	4.88069	3.5969	5.00998
pos_25479	Dimethylethanolamine	90.0917	0.613733	pos	M+H	C4H11NO	85.7	-	4.35615	C04308	HMDB0032231	108-01-0	4.45669	3.84407	4.63786	5.18807	4.21881	5.07211	5.71114	6.07616	5.68336	5.32283	6.31188	5.4289	5.5229	6.04877	5.74616	6.26519	6.26576	4.60766	5.64335	4.68467	4.74399	3.94445	3.83093	4.2512	4.48491	3.71428	4.09629	4.83274	3.85618	4.09539	5.27089	5.60065	4.81746	4.44334	6.13619	5.99377	5.23548
pos_3943	2-(1-Aziridinyl)ethanol	88.0761	0.640067	pos	M+H	C4H9NO	56.0	-	4.78677	C19332	-	-	5.37305	4.9223	5.47052	5.58679	5.34154	5.90473	5.79165	6.20461	5.58925	5.57717	5.94552	5.65655	5.75538	6.23721	5.90253	6.04915	6.01296	5.35998	5.76193	5.30208	5.34055	4.93351	5.03946	4.83211	5.08716	4.6084	5.11791	5.66725	4.55376	4.88854	5.45329	5.60287	5.1286	4.99307	5.85195	6.4644	5.5477
pos_3998	2-Amino-2-methyl-1-propanol	90.0917	0.72235	pos	M+H	C4H11NO	75.5	-	4.34325	-	-	-	3.96687	3.68332	4.11288	4.16853	3.61132	4.28657	4.45241	4.61488	4.38463	4.12426	4.82575	4.36253	4.43129	4.62257	4.42782	4.82173	4.78427	4.03044	4.46896	3.9472	3.86097	3.56309	3.60964	3.65045	3.7913	3.33263	3.79552	4.10752	3.26332	3.75734	4.27337	4.28413	4.05842	3.73923	4.74938	4.5239	4.26818
pos_25441	Trigonellinamide	137.071	0.646933	pos	M+H	C7H8N2O	67.0	-	-1.05439	C02918	HMDB0000699	-	4.19195	4.27237	3.7611	4.47808	4.59603	3.72744	4.28148	3.84995	4.63756	4.16274	4.02992	4.80637	4.73074	4.10401	4.3471	4.51159	4.45176	4.46674	4.75575	3.86115	4.25265	3.14921	4.19183	3.75702	4.43804	3.35198	4.15097	4.62439	3.66208	4.35235	4.65871	3.85836	4.13255	4.01883	3.89867	3.61761	4.81538
pos_3414	PC(16:0/0:0)[U]	496.339	6.36755	pos	M+H, 2M+Na	C24H50NO7P	83.1	-	-1.19378	-	-	-	7.00591	7.52718	7.57739	6.93439	7.1464	6.71653	6.64421	6.38492	7.11569	7.59445	6.49265	7.7456	6.78347	6.36844	6.32188	6.2062	4.75915	6.49684	6.7353	7.82408	7.63885	7.91273	8.06757	7.99151	8.07058	8.22922	7.70505	7.01549	8.05346	7.42832	7.39216	7.53725	7.64408	7.93541	7.22268	6.76406	6.79365
neg_191	Maltotetraose	701.192	0.815233	neg	M+Cl, M+FA-H, M-H	C24H42O21	88.7	-	0.786811	C02052	HMDB0001296;MJDBOTE0000277	34612-38-9	6.91492	7.67822	7.27189	6.5452	6.39592	6.37367	6.68404	5.8494	6.87254	6.98382	5.79981	6.72137	7.3634	6.73239	6.70588	6.52534	6.59113	7.36997	6.59984	6.96145	5.95257	5.89116	6.42805	5.76655	5.28554	6.27951	6.84774	6.43562	7.1612	7.26307	6.67467	6.6312	5.81206	7.58752	6.15015	5.2314	6.50947
pos_13186	2-Pyrrolidinone	86.0605	9.82975	pos	M+H	C4H7NO	56.2	-	5.25879	C11118	HMDB0002039	616-45-5	6.18884	5.88366	6.2914	6.35861	6.08637	6.31276	6.31127	6.5098	6.24406	6.03695	6.31242	6.26969	6.37262	6.45239	6.36064	6.43906	6.45411	6.0425	6.26033	5.95063	6.1654	5.78193	5.86232	5.75056	5.89555	5.5121	6.00672	6.36924	5.55394	5.89095	6.26647	6.03369	5.95535	5.81678	6.4067	6.41442	6.24856
neg_801	Ribothymidine	257.078	2.01672	neg	M-H, M+FA-H	C10H14N2O6	66.2	-	-0.400248	-	HMDB0000884	1463-10-1	5.08806	5.24421	3.25731	4.66904	4.61001	3.39906	4.27115	3.45996	5.2221	3.27039	3.26685	4.25293	4.13569	3.45763	3.33636	3.58199	3.8035	5.25562	3.21505	5.30374	4.71598	5.02772	4.3047	5.37545	4.73681	5.31759	5.03968	5.28664	5.54208	5.70925	5.30328	5.37554	5.06806	5.37118	3.41388	3.3961	5.42873
pos_19096	Laudanosine	358.201	3.72657	pos	M+H	C21H27NO4	76.8	-	-1.44849	C09558	HMDB0030213	2688-77-9	5.76402	6.1072	5.70151	6.13675	5.96541	4.5942	5.94201	5.24809	6.17987	4.32378	5.18728	4.57786	4.69367	4.76742	4.67756	5.77422	4.98539	6.09883	4.55618	4.29781	6.87926	7.36039	7.07062	6.765	6.49231	6.67464	6.81919	6.39752	6.88322	6.7786	6.26145	6.26444	7.00878	6.59923	6.45127	4.73732	6.52508
neg_3354	Adenosine 3'-monophosphate	346.056	1.66055	neg	M-H	C10H14N5O7P	97.5	-	-0.0697577	C01367	HMDB0003540	-	6.65448	6.35711	6.14012	5.83377	6.21972	5.62669	6.14985	3.54592	6.0374	5.87816	4.64776	6.0226	5.87413	5.3093	5.66727	5.45158	4.62901	5.9701	6.12853	5.62033	5.79973	5.87812	5.9292	3.35176	5.94917	4.86284	6.50534	5.22226	2.66717	2.92939	3.59416	5.22696	6.03739	5.68387	5.32191	3.48205	6.09219
pos_3487	LysoPC(15:0)	482.324	6.31487	pos	M+H, M+Na	C23H48NO7P	54.2	-	-0.973055	C04230	HMDB0010381	-	5.07813	5.48087	5.73394	4.9633	5.04942	4.89924	4.9073	5.10624	4.85188	5.88649	4.91304	5.09496	4.99871	5.07245	4.98259	5.05217	5.08387	5.14757	4.86121	5.99874	5.72195	5.89057	5.92856	5.96492	6.30327	6.68083	5.68076	4.95411	6.14231	5.411	5.25983	5.37562	5.53883	6.36142	5.06014	5.04235	4.9042
neg_504	Uridine diphosphate-N-acetylglucosamine	606.074	0.737717	neg	M-H, M+Na-2H	C17H27N3O17P2	89.2	-	0.22792	C00043	HMDB0000290	528-04-1	7.01529	7.03641	6.85547	6.20852	6.97495	6.62043	6.46098	5.48975	4.52691	6.74115	5.37584	6.45437	6.47646	5.40293	6.26003	5.65995	4.48469	5.64429	6.77347	6.76225	5.99941	6.48547	6.84506	4.10052	5.96887	4.54046	6.9512	5.29163	4.58377	4.11483	5.14974	6.43677	6.88866	7.07904	5.57973	4.44317	4.46997
pos_15258	Samaderin A	331.115	5.645	pos	M+H	C18H18O6	72.5	-	-8.52108	C08781	-	-	3.67168	3.38499	3.79908	3.85887	3.57911	3.79481	3.80287	4.00179	3.74544	3.52445	3.80862	3.77847	3.89427	3.96801	3.87816	3.94773	3.97943	3.56263	3.7568	3.50824	3.64591	4.65196	3.36114	5.53985	4.72061	5.61663	5.59535	3.85895	5.57317	4.99007	4.52713	3.56404	4.93493	5.00877	3.9557	3.93791	5.14705
pos_12094	2,3-dinor-8-iso-PGF2a	327.216	5.81405	pos	M+H	C18H30O5	59.3	-	-1.59824	-	-	-	4.80936	5.23234	3.7754	3.80937	4.22505	3.74532	3.75338	3.95229	3.88562	4.1307	3.75912	3.72898	3.84478	3.91851	3.82866	3.89823	3.92993	5.38167	3.88162	4.98298	4.52563	5.01611	3.31166	5.2133	4.53138	5.17477	5.21244	3.91583	5.38713	5.11	4.67195	3.51455	5.18735	4.84699	3.9062	3.88841	5.05952
neg_15140	Glycerophosphocholine	292.072	0.61915	neg	M+Cl	C8H20NO6P	82.6	-	-0.0721866	C00670	HMDB0011225;HMDB0008194;HMDB0008621;HMDB0007895;HMDB0011221;HMDB0008820;HMDB0008787;HMDB0008589;HMDB0007995;HMDB0008620;HMDB0008424;HMDB0008455;HMDB0008259;HMDB0008326;HMDB0008127;HMDB0011290;HMDB0008753;HMDB0008392;HMDB0008521;HMDB0008359;HMDB0008225;HMDB0008325;HMDB0008687;HMDB0008128;HMDB0000086;HMDB0008093;HMDB0007928;HMDB0007962;HMDB0008457;HMDB0008030;HMDB0008294;HMDB0008489;HMDB0008652;HMD…	28319-77-9	5.24116	4.63085	4.55603	4.29757	4.01778	4.23351	4.24158	4.44051	4.57823	3.96311	4.24732	4.21717	4.33298	4.40672	4.31687	4.38645	4.41814	4.0013	4.19549	5.36125	4.30847	5.24585	5.1535	5.23225	4.97297	5.38157	5.11243	4.28839	4.12145	5.03767	4.2108	4.00271	4.7959	5.54005	4.39441	4.37662	4.23848
pos_13994	LysoPC(18:1(11Z))	522.355	6.37398	pos	M+H	C26H52NO7P	68.6	-	-0.91298	C04230	HMDB0010385	-	5.5848	6.7966	6.30567	4.81334	5.95753	4.68836	4.69643	4.89537	5.7229	6.45832	4.70217	6.31128	4.78784	4.86158	4.77172	4.8413	4.873	6.42386	4.65034	6.7023	6.33255	6.76997	6.7841	6.78467	6.94122	6.99121	6.65445	4.74324	6.86494	6.31888	6.47587	6.03946	6.48756	6.71888	4.95828	4.83148	5.17604
pos_12647	LysoPC(18:0)	546.352	6.5137	pos	M+Na	C26H54NO7P	-	90.0	-1.13357	C04230;C04317	HMDB0011149;HMDB0011128;HMDB0010384	-	4.93751	6.46826	5.6922	5.12473	5.67751	5.06067	5.06873	5.26767	5.71144	6.23465	5.07447	6.15977	5.16014	5.23389	5.14402	5.21361	5.2453	5.70777	5.02265	6.50927	6.1915	6.70935	6.92334	6.65357	6.98721	6.90185	6.17888	5.11555	7.45628	6.26336	5.26601	4.82985	6.15146	6.97721	5.22157	5.20378	5.06563
neg_239	Isorebaudioside A	965.424	5.99665	neg	M-H, M+FA-H, M+Cl	C44H70O23	87.1	-	0.716011	-	-	-	4.36954	4.08278	6.06428	6.69015	4.27695	5.84886	4.50075	4.69969	7.65882	4.22227	4.50649	5.60027	4.59216	6.61116	4.57604	4.64562	7.1749	8.00217	4.45467	4.1963	4.34376	3.95694	4.05892	3.9459	4.07238	3.68699	4.19109	4.54757	3.92446	4.08279	4.46997	4.26188	4.20682	4.08917	4.65359	4.6358	4.49765
neg_532	ADP-ribose	558.064	0.822233	neg	M-H, M+Na-2H	C15H23N5O14P2	84.5	-	-0.0858505	C00301	HMDB0001178	-	6.07199	5.93322	6.56224	5.62504	6.41457	6.48312	6.18016	5.04304	4.00616	6.68227	5.13053	6.05719	6.3041	5.65699	6.12009	5.17931	4.24017	3.907	6.68372	5.95202	5.17688	5.55397	6.65314	3.92967	4.38702	3.37394	6.32663	4.11042	4.54529	4.53651	4.03283	5.5017	6.3477	6.80726	4.75295	4.19865	4.06051
pos_14802	Soraphen O	309.205	5.81405	pos	M+H	C18H28O4	69.0	-	-1.75072	C15818	-	-	4.94185	5.26923	3.6919	3.75829	4.66356	3.90218	4.17661	3.89461	4.19547	4.32533	3.70144	4.46226	3.7871	3.86083	3.77098	3.84055	3.87225	5.45532	4.54389	4.92785	4.77185	5.00158	3.81697	5.20848	4.61778	5.20527	5.28196	4.54235	5.41368	5.2137	4.98739	3.45688	5.25601	4.86534	3.84852	3.83073	5.17577
neg_6367	3-hydroxyanthranilic acid	152.034	5.9609	neg	M-H	C7H7NO3	92.4	-	-6.60123	C00632	HMDB0001476;MJDBSJD0000090	548-93-6	4.91017	4.29806	5.10677	5.11987	4.79323	5.12185	5.15032	5.17362	5.02425	4.78188	5.03988	4.98117	5.04595	5.15459	5.09918	5.21854	5.14352	4.688	4.97597	4.56575	4.88177	4.36135	4.61508	4.3335	4.66077	3.93964	4.58972	5.07414	3.91298	4.3328	4.97305	4.69063	4.61273	4.44905	5.04313	5.11074	5.06896
neg_3243	Adenosine monophosphate	346.056	1.15265	neg	M-H	C10H14N5O7P	75.0	-	-0.124274	C00946;C00020;C01367	HMDB0000045;HMDB0011617;HMDB0003540	61-19-8	6.46276	5.98333	6.70953	6.56198	6.25624	6.49295	6.43755	5.92808	5.0276	6.80746	5.76729	5.90382	6.421	5.97275	6.48019	6.43811	5.1778	4.74857	7.04718	5.36753	4.77563	4.53656	4.88551	5.0338	4.13681	4.65425	5.5997	5.21348	5.02267	5.05993	4.1813	6.0227	5.2408	5.3324	6.08491	3.66148	5.27782
pos_5725	N2,N2-Dimethylguanosine	312.13	2.1625	pos	M+H	C12H17N5O5	76.6	-	-1.53354	-	HMDB0004824	2140-67-2	5.16906	5.71026	4.04221	4.75302	5.31974	4.52291	4.01084	4.20977	5.42368	4.68821	4.01658	5.17477	4.87035	4.21855	4.63107	4.55879	4.1874	5.50659	4.65223	5.62363	4.72212	5.545	4.80848	5.72648	5.23467	5.65962	5.58529	5.4609	5.70951	5.76936	5.38228	3.77199	5.73518	5.65319	4.16367	4.14589	5.5631
pos_11139	16-Hydroxy hexadecanoic acid	290.269	5.4126	pos	M+NH4	C16H32O3	-	94.9	-1.61674	C18218	HMDB0006294	-	3.46942	3.18278	3.71301	3.65659	4.10591	3.59254	3.99141	3.7995	3.54317	3.51711	3.60634	3.5762	3.69199	3.85366	3.70877	3.74544	3.77714	3.36038	3.65556	3.29625	4.95119	4.76813	4.67602	4.65124	4.87253	4.43552	5.20506	5.03722	3.79832	3.1828	3.56983	4.7913	3.88729	3.54218	4.1964	4.18732	5.18023
pos_3727	Phenylacetaldehyde	121.065	0.347917	pos	M+H	C8H8O	50.6	-	0.223299	C00601	HMDB0041610;HMDB0006236	122-78-1	4.98772	4.73145	5.13425	5.1824	4.9354	5.15272	5.15123	5.35209	5.07755	4.87414	5.15364	5.11765	5.2282	5.31555	5.20525	5.3057	5.3265	4.88049	5.12772	4.80855	4.97871	4.61865	4.67255	4.54287	4.72861	4.34317	4.83259	5.19367	4.32926	4.69932	5.07174	4.91076	4.82401	4.67416	5.28581	5.33071	5.14198
pos_24695	5-Methylcytidine	258.108	1.33463	pos	M+H	C10H15N3O5	77.8	-	-1.40529	-	HMDB0000982	2140-61-6	3.22567	4.83285	3.35303	3.4128	4.05367	3.34877	3.35682	3.5557	4.43664	3.07851	3.36256	3.33243	3.4482	3.52192	3.43209	3.50165	3.53333	4.63572	3.31076	4.70828	3.19991	4.46475	3.35363	4.65266	4.11074	4.82772	4.3349	3.40362	5.0294	5.21685	3.49864	3.11808	4.5565	4.67759	3.50961	3.49183	4.42242
neg_10138	DIHYDRO-beta-TUBAIC ACID	235.097	6.07415	neg	M-H	C13H16O4	55.0	-	-1.21427	-	-	-	5.07405	4.21788	5.24126	5.31818	4.99284	5.30528	5.31844	5.37783	5.17075	4.97478	5.24961	5.19796	5.34909	5.39354	5.30255	5.4737	5.2992	4.75406	5.22912	4.70229	5.02792	4.59709	4.8059	4.43945	4.76161	4.15716	4.74752	5.34373	4.09529	4.53113	5.18768	4.93355	4.77854	4.58822	5.31132	5.37748	5.31474
pos_18360	Cyclo(L-Phe-L-Pro)	245.128	4.14115	pos	M+H	C14H16N2O2	57.3	-	-1.2996	C11847	-	-	4.60349	3.98887	4.46424	4.78309	4.13344	5.43167	4.82223	4.74893	4.64919	4.0045	4.48504	4.63945	4.71363	4.99202	4.57255	5.12444	4.49026	4.09326	4.70089	4.3004	4.32726	4.129	3.55449	3.79869	4.45982	3.5099	4.14764	4.24684	3.19899	3.57862	4.53082	4.27939	4.23947	3.90884	4.67244	4.78104	4.25048
pos_470	PE(16:0/0:0)	454.292	6.35482	pos	M+H, M+Na, M+2Na-H	C21H44NO7P	95.2	-	-1.26486	-	LMGP02050002;HMDB0011503	-	5.68095	6.06982	5.9609	4.69059	6.11383	4.56412	4.6891	4.83211	6.01261	6.54283	4.49273	5.92825	4.57839	4.76022	4.71873	4.63186	4.66355	6.24377	4.89539	6.39018	6.4957	6.44281	6.64931	6.09742	6.64126	6.28244	5.91939	4.64864	6.62971	6.21348	6.29981	4.24811	6.29779	6.50355	5.07089	4.62203	5.27276
neg_1857	1,11-Undecanedicarboxylic acid	243.16	6.10285	neg	M-H, M+Na-2H	C13H24O4	96.7	-	-0.825962	-	HMDB0002327;MJDBOTE0000581	505-52-2	5.79124	5.30138	5.99831	6.06819	5.68401	6.00277	6.22613	6.14108	5.94424	5.69961	5.96976	5.89906	6.05338	6.1365	6.12055	6.04822	6.10824	5.60209	5.93674	5.6047	5.74454	5.26718	5.46626	5.22452	5.4869	4.96391	5.49493	6.00283	5.0234	5.25538	5.9142	5.89765	5.46782	5.34618	5.97937	6.15282	6.11498
pos_21268	3-Buten-1-amine	72.0813	2.72153	pos	M+H	C4H9N	75.9	-	7.61339	C12244	-	-	4.69199	4.76051	4.93275	4.87927	4.91965	4.87221	4.78964	4.99095	4.69997	4.66636	4.78012	5.18233	4.92821	4.89325	4.77612	4.86187	4.87599	4.45812	4.76901	5.24413	4.78289	4.24384	4.57712	4.19055	4.4092	3.9735	4.5048	4.87421	4.01193	4.37548	4.82692	4.48463	4.94081	5.12941	4.8184	4.8022	4.66567
pos_14008	Nerolidol	223.205	6.35482	pos	M+H	C15H26O	54.6	-	-1.71668	C09704	HMDB0035663;HMDB0035662;LMPR0103010005;MJDBOTE0001747	7212-44-4	5.15009	4.73902	5.05626	5.15001	4.90272	5.17717	5.27967	5.401	5.28783	4.9073	5.13491	4.98553	5.31291	5.52757	5.13154	5.43059	5.39737	5.0961	4.9489	4.81751	5.10183	4.4454	4.5076	4.3699	4.75094	3.75619	4.70287	5.11754	4.01776	4.69901	5.16822	4.72841	4.87919	4.45407	5.25007	5.3367	5.18601
pos_8648	METHIONAL	105.037	3.78388	pos	M+H	C4H8OS	54.7	-	2.14083	-	HMDB0031857	3268-49-3	4.86413	4.57246	4.26126	4.92577	4.97962	5.50972	4.99243	4.46581	5.03757	4.69381	5.47621	5.52432	5.23627	5.8829	5.35664	5.7637	5.13419	5.04193	5.56181	5.34395	4.14458	3.52275	4.15331	4.15145	4.72675	4.05065	4.64471	4.02843	3.99896	5.05241	4.70508	5.23427	4.97419	5.05602	4.22116	5.54664	5.26485
neg_9774	LysoPC(22:6(4Z,7Z,10Z,13Z,16Z,19Z))	612.331	6.2344	neg	M+FA-H	C30H50NO7P	-	95.2	-0.307891	C04230	HMDB0010404	-	4.68726	5.13937	5.1051	4.12323	4.61589	4.05918	4.06724	4.26617	4.0098	4.76532	4.07298	4.04283	4.15864	4.23238	4.14253	4.21211	4.2438	4.74179	4.02116	5.13224	4.9068	5.13118	5.18589	4.90201	5.28091	4.73138	4.96189	4.11405	4.71428	5.04364	4.86434	4.5547	5.23607	5.13142	4.22007	4.20228	4.06414
pos_12173	2-Indanone	133.065	5.85105	pos	M+H	C9H8O	71.9	-	-0.879055	C07727	-	-	0.0579628	0.0309124	0.122879	4.67823	0.0474174	3.56399	0.0766939	0.115735	5.79462	0.0420704	0.0776286	4.59244	0.0928599	5.04848	0.0898033	0.103677	4.65323	6.27315	0.0695576	0.0397365	0.0548249	0.0233401	0.0293144	2.71536	0.0302059	0.0126903	2.93467	0.0846234	0.0171573	0.0309133	0.0718569	0.0458823	0.0406668	0.0313544	1.8856	0.101609	0.482778
pos_1502	Paeonolide	461.162	2.46535	pos	M+H, M+Na	C20H28O12	72.0	-	-6.82508	C10715	-	-	5.223	5.66591	4.26147	3.92369	5.75955	5.0891	5.7241	4.06662	5.2662	5.49915	3.87344	5.67604	5.13429	4.12663	5.21409	5.5826	4.15144	4.40828	5.35103	5.62891	3.71073	3.38857	3.60561	3.31296	3.4394	3.48089	3.55809	3.91451	3.24543	3.71382	4.89292	3.62885	3.57381	3.45618	4.02052	4.00273	5.33482
neg_12698	(+/-)9-HpODE	311.223	2.7853	neg	M-H	C18H32O4	86.2	-	0.12984	-	-	-	3.21361	2.92708	3.48678	3.40073	3.12108	3.50602	3.34475	3.54363	3.28734	3.06644	3.46522	3.52457	3.43613	3.50985	3.42002	3.6637	3.52126	3.1046	3.29869	3.04049	3.18785	2.8014	2.90325	2.79038	2.91669	2.532	3.03529	3.39155	2.66488	2.92709	3.31399	3.10601	3.051	2.93346	3.49754	3.47976	3.34166
pos_541	Alpha-Methylene-gamma-butyrolactone	116.071	0.0084	pos	M+NH4, M+ACN+Na, M+H	C5H6O2	65.7	-	0.760499	-	-	-	6.15446	5.84406	6.29272	6.32878	6.03207	6.27478	6.26981	6.48637	6.19434	5.98834	6.27018	6.21085	6.318	6.40024	6.31517	6.37644	6.40978	5.98038	6.22411	5.89785	6.15611	5.77548	5.84908	5.72789	5.88273	5.48961	5.99452	6.35178	5.52648	5.86223	6.23163	5.9817	5.88515	5.75119	6.34927	6.3782	6.1974
neg_9596	PAz-PC	664.42	6.34008	neg	M-H	C33H64NO10P	62.2	-	0.557799	-	-	-	5.30523	5.5452	5.66075	4.84675	4.9901	4.26959	4.82272	4.40916	4.81556	5.31202	3.88803	5.61176	4.60059	4.04743	3.95758	4.16618	4.05884	4.11422	4.72568	5.48721	5.71979	5.21939	5.61682	5.37273	5.65757	5.05597	5.43626	4.3411	5.56629	5.43026	5.0965	5.8766	6.34277	5.63944	5.07378	4.01733	4.96144
neg_6915	Squamocin B	631.404	6.27008	neg	M+K-2H	C35H62O7	-	95.4	9.4422	-	HMDB0031393	159934-23-3	4.56613	6.15056	4.69354	4.75334	4.47354	4.68928	4.69734	4.89628	4.63989	4.41886	4.70308	4.67294	4.78875	4.86249	4.77263	4.84222	4.87391	4.45705	4.65126	4.39289	4.54035	4.15351	4.2555	4.14248	4.26897	3.88355	4.38768	4.74416	4.01676	4.27938	4.66656	4.45846	4.40341	4.28575	4.85018	4.83239	4.69425
pos_12598	Phosphocholine	184.073	6.34182	pos	M+H	C5H14NO4P	90.6	-	-1.52961	C00588	HMDB0001565	-	3.79627	4.85126	4.5296	3.98346	3.70369	3.91941	3.92747	4.12639	3.87003	5.02875	3.93321	4.81918	4.01887	4.09261	4.00276	4.07233	4.10403	3.68721	3.88139	5.00356	4.80415	5.22903	5.44713	5.40425	5.4663	5.65509	4.84797	3.97428	5.33557	4.42683	3.94856	5.44921	4.86893	5.22535	4.56874	4.06251	3.92437
neg_10291	REBAUDIOSIDE C	949.429	6.02392	neg	M-H	C44H70O22	76.4	-	0.445475	-	LMPR01040132;HMDB0034947	63550-99-2	4.95681	4.67004	5.66021	6.17749	4.86422	5.27315	5.08803	5.28697	7.30336	4.80954	5.09377	5.06362	5.17944	6.23319	5.16332	5.2329	6.51887	7.18982	5.04194	4.78357	4.93104	4.54419	4.64618	4.53315	4.65964	4.27421	4.77836	5.13484	4.40742	4.67005	5.05725	4.84915	4.79409	4.67643	5.24087	5.22308	5.08493
neg_3536	DTMP	321.049	1.87852	neg	M-H	C10H15N2O8P	76.0	-	-0.126339	C00364	HMDB0001227	-	5.08792	5.08609	5.34782	4.47871	5.4812	4.66672	3.77816	0.999138	5.3787	4.45258	0.829657	5.49968	4.73799	4.6101	3.71654	3.65461	0.979062	4.46589	3.97881	5.66203	3.52475	3.96848	4.6783	0.412108	4.53123	0.272299	4.54749	0.864891	0.339455	0.500992	0.798739	4.32237	5.62369	5.41944	0.957882	0.942091	4.09587
pos_9689	Fusaric acid	180.102	4.48625	pos	M+H	C10H13NO2	81.4	-	-1.50698	C10146	-	-	4.35045	5.44987	4.12844	4.23479	3.7637	4.09847	3.98046	4.36917	3.81337	3.4559	4.01904	4.07922	4.18875	4.10224	4.22935	3.91209	4.30574	3.56884	4.28178	3.75076	4.17056	3.37033	3.98226	3.4025	3.91667	3.17692	3.74799	3.92614	2.8034	3.06572	4.1524	3.65764	3.49172	3.69532	3.82076	4.23351	4.00164
pos_19097	(+)-Galeon	327.159	3.72657	pos	M+H	C20H22O4	-	92.7	-1.45739	-	HMDB0031534	191999-64-1	3.54071	3.50176	3.66809	3.72788	3.44815	3.66383	3.67189	3.8708	3.61446	3.39349	3.67763	3.64749	3.76329	3.83702	3.74717	3.81675	3.84844	3.43166	3.62582	3.36752	4.58161	5.19228	4.92335	4.58154	3.90291	4.43937	4.47997	3.7187	4.70451	4.41039	3.72556	3.52657	4.71972	4.10745	3.82471	3.80692	3.6688
pos_4008	2-Acetylpyrazine	140.082	0.729233	pos	M+NH4	C6H6N2O	95.3	-	-1.43699	-	HMDB0031861	22047-25-2	3.41203	3.7299	3.9541	3.90425	3.68562	3.04842	3.67185	3.89846	3.55277	2.69014	3.54214	3.59474	4.52113	3.70704	3.79522	3.66252	3.95206	3.40431	3.21139	2.66423	3.56759	2.42553	3.01835	3.24583	3.29127	2.15694	2.77961	3.958	2.54269	3.25734	4.10995	2.72967	3.04268	2.55735	3.47503	3.10314	3.99595
pos_25153	3-methyl pyruvic acid	103.039	0.832417	pos	M+H	C4H6O3	68.7	-	2.01385	C00109	HMDB0000005;LMFA01060002	-	4.78167	4.57692	4.86303	4.91224	4.66928	4.87324	4.85719	5.08849	4.77675	4.58626	4.83382	4.79496	4.91721	4.98994	4.89618	4.98234	4.97727	4.73799	4.74447	4.49431	4.74934	4.3725	4.44493	4.30087	4.49819	4.13001	4.66015	4.96751	4.18137	4.54228	4.88636	4.5561	4.46434	4.33745	4.93942	4.93536	4.80051
pos_13937	LysoPC(0:0/18:0)	524.371	6.5668	pos	M+H	C26H54NO7P	65.3	-	-1.00352	-	HMDB0011128	4421-58-3	5.345	6.12805	5.70326	5.69614	4.89156	5.7149	5.34125	5.71842	5.40215	5.92179	5.22051	6.02662	5.59159	5.64047	5.52006	5.91004	5.76386	5.27273	5.82219	6.21231	5.90283	6.43711	6.78532	6.60701	6.88902	6.79069	5.98416	5.60197	7.08002	5.87767	5.52221	5.08445	5.78152	6.55423	5.24925	5.82567	5.69177
pos_25942	5-(hydroxymethyl)-2-Furancarboxylic acid	143.034	0.341517	pos	M+H	C6H6O4	60.4	-	-1.30655	C20448	HMDB0002432	-	6.1572	5.84349	6.30712	6.35314	6.05167	6.28258	6.28943	6.50638	6.21366	5.99153	6.2721	6.21223	6.32383	6.39975	6.31046	6.3778	6.41138	5.96887	6.20137	5.87521	6.17333	5.79182	5.86475	5.74001	5.89515	5.49169	5.98973	6.36615	5.52355	5.85066	6.24081	5.95585	5.86308	5.70871	6.31203	6.34855	6.17098
pos_25357	Acetyl-DL-Valine	160.097	0.72235	pos	M+H	C7H13NO3	61.0	-	-1.18323	-	-	-	4.80128	4.27552	4.66733	4.84294	4.76172	4.67987	5.03659	4.91643	4.64407	4.62053	4.72053	4.79735	4.80311	4.85619	4.68588	4.86473	4.84505	4.53276	4.64313	4.15503	4.59237	3.92816	4.16016	4.03979	4.29248	3.33351	4.23482	4.72155	3.7084	4.26889	4.5998	4.4637	4.43268	3.99946	5.01137	5.17473	4.7079
pos_20384	M-Cresol	109.065	3.1095	pos	M+H	C7H8O	67.8	-	1.65026	C01467	HMDB0001858;HMDB0002048	108-39-4	4.06599	4.66744	4.13039	4.17118	3.95545	3.25518	4.22673	4.31158	4.10733	3.94135	4.16925	3.93355	4.26998	4.34075	4.13143	4.20745	4.2987	3.68409	4.18763	3.60604	4.01202	3.62848	3.72038	3.36231	3.75772	3.13312	3.79062	4.2864	2.97616	2.84564	4.05476	3.8337	3.6732	3.13537	4.33987	4.33683	4.21538
neg_2851	Dulcitol	217.048	0.61915	neg	M+Cl	C6H14O6	83.0	-	-3.04583	C01697	HMDB0011632;HMDB0000107;MJDBOTE0001092	-	4.07591	5.06827	4.20332	4.26311	3.98332	4.19905	4.20712	4.40605	4.14967	3.92865	4.21286	4.18271	4.29852	4.37226	4.28241	4.35199	4.38368	5.10666	4.16103	3.90268	4.05013	4.74514	3.76531	4.94759	3.77877	5.05609	5.32134	4.25393	5.49086	5.61801	4.17634	6.34849	5.525	4.39138	4.35995	4.34216	4.49722
neg_9538	8,11-eicosadiynoic acid	303.233	6.39782	neg	M-H	C20H32O2	67.0	-	-0.107237	-	LMFA01030688	-	3.61752	4.54903	3.74491	3.8047	4.13359	3.74065	3.74871	3.94762	4.50337	3.47423	3.75445	4.32699	3.84011	3.91384	3.82399	3.89357	3.92526	4.27706	3.70263	4.65708	4.32245	4.70477	4.31565	4.89254	4.66751	5.31484	4.64355	3.79552	4.79913	4.88174	4.16078	3.50988	4.34183	4.5908	3.90153	3.88374	4.18453
pos_18827	2,4-DPD	224.091	3.8812	pos	M+H	C11H13NO4	71.4	-	-1.35431	-	-	-	4.90894	5.26418	4.06178	3.49363	4.75208	4.35538	5.11345	3.63653	5.06482	4.85254	3.46795	3.46277	4.25805	3.80523	5.01694	4.27358	4.11557	4.73989	4.94933	5.171	3.28072	2.8942	2.99608	2.88317	3.00953	2.62468	3.12814	3.48445	2.75763	3.01993	3.40688	3.19888	3.14386	3.0263	3.59044	3.57266	3.43455
pos_12022	5-Methoxytryptophol	192.102	5.7855	pos	M+H	C11H13NO2	83.2	-	-1.4456	-	HMDB0001896	712-09-4	3.25529	4.98646	3.38264	3.44242	3.16275	3.37838	3.38644	3.58532	3.32902	3.10811	3.39218	3.36205	3.52229	3.55154	3.46171	3.53127	3.56296	3.14628	3.46817	3.08216	3.22953	2.84304	2.9449	2.83202	2.9765	2.57359	3.07696	3.43324	2.7065	2.96875	3.35568	3.14769	3.09267	2.97512	3.53923	3.52145	3.38335
pos_12304	Cinnamic acid	149.059	5.94437	pos	M+H	C9H8O2	63.3	-	-1.49309	C10438	HMDB0000930;HMDB0000567;MJDBOTE0000400	140-10-3;102-94-3	3.35887	3.07228	3.48624	3.9549	3.26633	3.48198	3.49004	3.68893	5.70068	3.21168	3.49578	4.10601	3.58143	4.39895	3.56531	3.63488	4.23335	6.08614	3.44397	3.18572	3.33311	2.94654	3.04844	2.95259	3.06189	2.67698	3.18052	3.53684	2.80996	3.07229	3.45927	3.25126	3.19624	3.07866	3.64284	3.62506	3.48695
neg_6382	4-hydroxy-1-(4-methoxyphenyl)pentan-3-one	253.108	5.9676	neg	M+FA-H	C12H16O3	-	91.7	-0.121412	-	HMDB0132980	-	4.67292	4.65602	4.89576	4.8249	4.48728	4.81163	4.78379	4.79637	4.73329	4.45867	4.69511	4.5141	4.62733	4.75142	4.70418	4.80906	4.64904	4.30643	4.63783	4.20946	4.44831	4.36775	4.31525	4.07364	4.35295	3.84281	4.40011	4.82867	3.74682	4.28485	4.69117	4.57007	4.19063	4.08451	4.6997	4.65145	4.69177
[truncated: 9 more columns]

## Sheet: REF vs PAH-LTRS_KEGG_anno
#Brite_A	Brite_B	Pathway_Name	Pathway	Number_of_Metabolites	Metabolites_list
Environmental Information Processing	Membrane transport	Phosphotransferase system (PTS)	ko02060	1	Dulcitol
Environmental Information Processing	Signal transduction	AMPK signaling pathway	ko04152	1	Adenosine monophosphate
Environmental Information Processing	Signal transduction	cAMP signaling pathway	ko04024	1	Adenosine monophosphate
Environmental Information Processing	Signal transduction	cGMP-PKG signaling pathway	ko04022	1	Adenosine monophosphate
Environmental Information Processing	Signal transduction	FoxO signaling pathway	ko04068	1	Adenosine monophosphate
Environmental Information Processing	Signal transduction	mTOR signaling pathway	ko04150	1	Adenosine monophosphate
Environmental Information Processing	Signal transduction	PI3K-Akt signaling pathway	ko04151	1	Adenosine monophosphate
Human Diseases	Cancer: overview	Choline metabolism in cancer	ko05231	7	LysoPC(22:6(4Z,7Z,10Z,13Z,16Z,19Z));LysoPC(18:1(11Z));Phosphocholine;Glycerophosphocholine;LysoPC(15:0);LysoPC(18:0);LysoPC(20:4(5Z,8Z,11Z,14Z))
Human Diseases	Drug resistance: antimicrobial	Vancomycin resistance	ko01502	1	Uridine diphosphate-N-acetylglucosamine
Human Diseases	Drug resistance: antineoplastic	Antifolate resistance	ko01523	1	Adenosine monophosphate
Human Diseases	Endocrine and metabolic disease	Cushing syndrome	ko04934	1	Adenosine monophosphate
Human Diseases	Endocrine and metabolic disease	Insulin resistance	ko04931	1	Uridine diphosphate-N-acetylglucosamine
Human Diseases	Neurodegenerative disease	Parkinson disease	ko05012	1	Adenosine monophosphate
Human Diseases	Substance dependence	Morphine addiction	ko05032	1	Adenosine monophosphate
Metabolism	Amino acid metabolism	Glycine, serine and threonine metabolism	ko00260	1	Betaine aldehyde
Metabolism	Amino acid metabolism	Tryptophan metabolism	ko00380	1	3-hydroxyanthranilic acid
Metabolism	Biosynthesis of other secondary metabolites	Caffeine metabolism	ko00232	1	Caffeine
Metabolism	Biosynthesis of other secondary metabolites	Neomycin, kanamycin and gentamicin biosynthesis	ko00524	2	UDP-glucose;Uridine diphosphate-N-acetylglucosamine
Metabolism	Biosynthesis of other secondary metabolites	Novobiocin biosynthesis	ko00401	1	3-Amino-4,7-dihydroxycoumarin
Metabolism	Carbohydrate metabolism	Amino sugar and nucleotide sugar metabolism	ko00520	2	UDP-glucose;Uridine diphosphate-N-acetylglucosamine
Metabolism	Carbohydrate metabolism	Ascorbate and aldarate metabolism	ko00053	1	UDP-glucose
Metabolism	Carbohydrate metabolism	Galactose metabolism	ko00052	2	UDP-glucose;Dulcitol
Metabolism	Carbohydrate metabolism	Pentose and glucuronate interconversions	ko00040	1	UDP-glucose
Metabolism	Carbohydrate metabolism	Pentose phosphate pathway	ko00030	1	Gluconolactone
Metabolism	Carbohydrate metabolism	Starch and sucrose metabolism	ko00500	1	UDP-glucose
Metabolism	Global and overview maps	Biosynthesis of secondary metabolites	ko01110	6	Isopentenyl adenosine;Dimethylethanolamine;Adenosine monophosphate;Gluconolactone;Caffeine;(+)-Camphor
Metabolism	Global and overview maps	Carbon metabolism	ko01200	1	Gluconolactone
Metabolism	Global and overview maps	Degradation of aromatic compounds	ko01220	1	Terephthalic acid
Metabolism	Global and overview maps	Metabolic pathways	ko01100	17	UDP-glucose;Dimethylethanolamine;LysoPC(18:0);16-Hydroxy hexadecanoic acid;Phosphocholine;Inosine;Adenine;Adenosine monophosphate;Gluconolactone;Uridine diphosphate-N-acetylglucosamine;3-hydroxyanthranilic acid;Nerolidol;Dulcitol;Betaine aldehyde;Uridine;Terephthalic acid;Caffeine
Metabolism	Glycan biosynthesis and metabolism	Lipopolysaccharide biosynthesis	ko00540	1	Uridine diphosphate-N-acetylglucosamine
Metabolism	Glycan biosynthesis and metabolism	Peptidoglycan biosynthesis	ko00550	1	Uridine diphosphate-N-acetylglucosamine
Metabolism	Lipid metabolism	Cutin, suberine and wax biosynthesis	ko00073	1	16-Hydroxy hexadecanoic acid
Metabolism	Lipid metabolism	Ether lipid metabolism	ko00565	2	Glycerophosphocholine;LysoPC(18:0)
Metabolism	Lipid metabolism	Glycerolipid metabolism	ko00561	1	UDP-glucose
Metabolism	Lipid metabolism	Glycerophospholipid metabolism	ko00564	8	Dimethylethanolamine;LysoPC(22:6(4Z,7Z,10Z,13Z,16Z,19Z));LysoPC(18:1(11Z));Phosphocholine;Glycerophosphocholine;LysoPC(15:0);LysoPC(18:0);LysoPC(20:4(5Z,8Z,11Z,14Z))
Metabolism	Metabolism of cofactors and vitamins	Riboflavin metabolism	ko00740	1	Lumichrome
Metabolism	Metabolism of terpenoids and polyketides	Biosynthesis of ansamycins	ko01051	1	UDP-glucose
Metabolism	Metabolism of terpenoids and polyketides	Monoterpenoid biosynthesis	ko00902	1	(+)-Camphor
Metabolism	Metabolism of terpenoids and polyketides	Sesquiterpenoid and triterpenoid biosynthesis	ko00909	1	Nerolidol
Metabolism	Metabolism of terpenoids and polyketides	Zeatin biosynthesis	ko00908	4	Isopentenyl adenosine;Adenine;Adenosine monophosphate;UDP-glucose
Metabolism	Nucleotide metabolism	Purine metabolism	ko00230	5	Adenosine 3'-monophosphate;Inosine;Adenosine monophosphate;ADP-ribose;Adenine
Metabolism	Nucleotide metabolism	Pyrimidine metabolism	ko00240	2	UDP-glucose;Uridine
Metabolism	Xenobiotics biodegradation and metabolism	Aminobenzoate degradation	ko00627	2	3-hydroxyanthranilic acid;Terephthalic acid
Metabolism	Xenobiotics biodegradation and metabolism	Polycyclic aromatic hydrocarbon degradation	ko00624	2	Terephthalic acid;2-Indanone
Organismal Systems	Aging	Longevity regulating pathway	ko04211	1	Adenosine monophosphate
Organismal Systems	Endocrine system	Aldosterone synthesis and secretion	ko04925	1	Adenosine monophosphate
Organismal Systems	Endocrine system	Cortisol synthesis and secretion	ko04927	1	Adenosine monophosphate
Organismal Systems	Endocrine system	Parathyroid hormone synthesis, secretion and action	ko04928	1	Adenosine monophosphate
Organismal Systems	Endocrine system	Regulation of lipolysis in adipocytes	ko04923	1	Adenosine monophosphate
Organismal Systems	Endocrine system	Renin secretion	ko04924	1	Adenosine monophosphate
Organismal Systems	Sensory system	Inflammatory mediator regulation of TRP channels	ko04750	1	(+)-Camphor
Organismal Systems	Sensory system	Olfactory transduction	ko04740	1	Adenosine monophosphate
Organismal Systems	Sensory system	Taste transduction	ko04742	1	Adenosine monophosphate

## Sheet:  REF vs LTRS_KEGG_anno
#Brite_A	Brite_B	Pathway_Name	Pathway	Number_of_Metabolites	Metabolites_list
Environmental Information Processing	Membrane transport	Phosphotransferase system (PTS)	ko02060	1	Dulcitol
Environmental Information Processing	Signal transduction	AMPK signaling pathway	ko04152	1	Adenosine monophosphate
Environmental Information Processing	Signal transduction	cAMP signaling pathway	ko04024	1	Adenosine monophosphate
Environmental Information Processing	Signal transduction	cGMP-PKG signaling pathway	ko04022	1	Adenosine monophosphate
Environmental Information Processing	Signal transduction	FoxO signaling pathway	ko04068	1	Adenosine monophosphate
Environmental Information Processing	Signal transduction	mTOR signaling pathway	ko04150	1	Adenosine monophosphate
Environmental Information Processing	Signal transduction	PI3K-Akt signaling pathway	ko04151	1	Adenosine monophosphate
Human Diseases	Cancer: overview	Choline metabolism in cancer	ko05231	7	LysoPC(22:6(4Z,7Z,10Z,13Z,16Z,19Z));LysoPC(18:1(11Z));Phosphocholine;Glycerophosphocholine;LysoPC(15:0);LysoPC(18:0);LysoPC(20:4(5Z,8Z,11Z,14Z))
Human Diseases	Drug resistance: antimicrobial	Vancomycin resistance	ko01502	1	Uridine diphosphate-N-acetylglucosamine
Human Diseases	Drug resistance: antineoplastic	Antifolate resistance	ko01523	2	DTMP;Adenosine monophosphate
Human Diseases	Endocrine and metabolic disease	Cushing syndrome	ko04934	1	Adenosine monophosphate
Human Diseases	Endocrine and metabolic disease	Insulin resistance	ko04931	1	Uridine diphosphate-N-acetylglucosamine
Human Diseases	Neurodegenerative disease	Parkinson disease	ko05012	1	Adenosine monophosphate
Human Diseases	Substance dependence	Morphine addiction	ko05032	1	Adenosine monophosphate
Metabolism	Amino acid metabolism	Arginine and proline metabolism	ko00330	1	Creatinine
Metabolism	Amino acid metabolism	Cysteine and methionine metabolism	ko00270	1	3-methyl pyruvic acid
Metabolism	Amino acid metabolism	Glycine, serine and threonine metabolism	ko00260	2	3-methyl pyruvic acid;Betaine aldehyde
Metabolism	Amino acid metabolism	Phenylalanine metabolism	ko00360	1	Phenylacetaldehyde
Metabolism	Amino acid metabolism	Phenylalanine, tyrosine and tryptophan biosynthesis	ko00400	1	Indole
Metabolism	Amino acid metabolism	Tryptophan metabolism	ko00380	2	3-hydroxyanthranilic acid;Indole
Metabolism	Amino acid metabolism	Valine, leucine and isoleucine biosynthesis	ko00290	1	3-methyl pyruvic acid
Metabolism	Biosynthesis of other secondary metabolites	Benzoxazinoid biosynthesis	ko00402	1	Indole
Metabolism	Biosynthesis of other secondary metabolites	Neomycin, kanamycin and gentamicin biosynthesis	ko00524	1	Uridine diphosphate-N-acetylglucosamine
Metabolism	Carbohydrate metabolism	Amino sugar and nucleotide sugar metabolism	ko00520	1	Uridine diphosphate-N-acetylglucosamine
Metabolism	Carbohydrate metabolism	C5-Branched dibasic acid metabolism	ko00660	1	3-methyl pyruvic acid
Metabolism	Carbohydrate metabolism	Galactose metabolism	ko00052	1	Dulcitol
Metabolism	Carbohydrate metabolism	Propanoate metabolism	ko00640	1	3-methyl pyruvic acid
Metabolism	Global and overview maps	2-Oxocarboxylic acid metabolism	ko01210	1	3-methyl pyruvic acid
Metabolism	Global and overview maps	Biosynthesis of amino acids	ko01230	1	3-methyl pyruvic acid
Metabolism	Global and overview maps	Biosynthesis of secondary metabolites	ko01110	5	3-methyl pyruvic acid;(+)-Camphor;Dimethylethanolamine;Adenosine monophosphate;Indole
Metabolism	Global and overview maps	Degradation of aromatic compounds	ko01220	2	Terephthalic acid;M-Cresol
Metabolism	Global and overview maps	Metabolic pathways	ko01100	17	Indole;Trigonellinamide;LysoPC(18:0);16-Hydroxy hexadecanoic acid;Phosphocholine;3-methyl pyruvic acid;Adenosine monophosphate;Uridine diphosphate-N-acetylglucosamine;3-hydroxyanthranilic acid;Nerolidol;Dimethylethanolamine;Dulcitol;Betaine aldehyde;Phenylacetaldehyde;Terephthalic acid;Creatinine;DTMP
Metabolism	Glycan biosynthesis and metabolism	Lipopolysaccharide biosynthesis	ko00540	1	Uridine diphosphate-N-acetylglucosamine
Metabolism	Glycan biosynthesis and metabolism	Peptidoglycan biosynthesis	ko00550	1	Uridine diphosphate-N-acetylglucosamine
Metabolism	Lipid metabolism	Cutin, suberine and wax biosynthesis	ko00073	1	16-Hydroxy hexadecanoic acid
Metabolism	Lipid metabolism	Ether lipid metabolism	ko00565	2	Glycerophosphocholine;LysoPC(18:0)
Metabolism	Lipid metabolism	Glycerophospholipid metabolism	ko00564	8	Dimethylethanolamine;LysoPC(22:6(4Z,7Z,10Z,13Z,16Z,19Z));LysoPC(18:1(11Z));Phosphocholine;Glycerophosphocholine;LysoPC(15:0);LysoPC(18:0);LysoPC(20:4(5Z,8Z,11Z,14Z))
Metabolism	Metabolism of cofactors and vitamins	Nicotinate and nicotinamide metabolism	ko00760	1	Trigonellinamide
Metabolism	Metabolism of terpenoids and polyketides	Monoterpenoid biosynthesis	ko00902	1	(+)-Camphor
Metabolism	Metabolism of terpenoids and polyketides	Sesquiterpenoid and triterpenoid biosynthesis	ko00909	1	Nerolidol
Metabolism	Metabolism of terpenoids and polyketides	Zeatin biosynthesis	ko00908	1	Adenosine monophosphate
Metabolism	Nucleotide metabolism	Purine metabolism	ko00230	3	Adenosine 3'-monophosphate;Adenosine monophosphate;ADP-ribose
Metabolism	Nucleotide metabolism	Pyrimidine metabolism	ko00240	1	DTMP
Metabolism	Xenobiotics biodegradation and metabolism	Aminobenzoate degradation	ko00627	2	3-hydroxyanthranilic acid;Terephthalic acid
Metabolism	Xenobiotics biodegradation and metabolism	Polycyclic aromatic hydrocarbon degradation	ko00624	2	Terephthalic acid;2-Indanone
Metabolism	Xenobiotics biodegradation and metabolism	Styrene degradation	ko00643	1	Phenylacetaldehyde
Metabolism	Xenobiotics biodegradation and metabolism	Toluene degradation	ko00623	1	M-Cresol
Organismal Systems	Aging	Longevity regulating pathway	ko04211	1	Adenosine monophosphate
Organismal Systems	Digestive system	Bile secretion	ko04976	2	L-Carnitine;Trigonellinamide
Organismal Systems	Digestive system	Protein digestion and absorption	ko04974	1	Indole
Organismal Systems	Endocrine system	Aldosterone synthesis and secretion	ko04925	1	Adenosine monophosphate
Organismal Systems	Endocrine system	Cortisol synthesis and secretion	ko04927	1	Adenosine monophosphate
Organismal Systems	Endocrine system	Parathyroid hormone synthesis, secretion and action	ko04928	1	Adenosine monophosphate
Organismal Systems	Endocrine system	Regulation of lipolysis in adipocytes	ko04923	1	Adenosine monophosphate
Organismal Systems	Endocrine system	Renin secretion	ko04924	1	Adenosine monophosphate
Organismal Systems	Environmental adaptation	Thermogenesis	ko04714	1	L-Carnitine
Organismal Systems	Sensory system	Inflammatory mediator regulation of TRP channels	ko04750	1	(+)-Camphor
Organismal Systems	Sensory system	Olfactory transduction	ko04740	1	Adenosine monophosphate
Organismal Systems	Sensory system	Taste transduction	ko04742	1	Adenosine monophosphate

## Sheet:  PAH-LTRS vs LTRS_KEGG anno
#Brite_A	Brite_B	Pathway_Name	Pathway	Number_of_Metabolites	Metabolites_list
Metabolism	Global and overview maps	Metabolic pathways	ko01100	1	Trigonellinamide
Metabolism	Metabolism of cofactors and vitamins	Nicotinate and nicotinamide metabolism	ko00760	1	Trigonellinamide
Organismal Systems	Digestive system	Bile secretion	ko04976	1	Trigonellinamide

## Sheet: REF vs PAH-LTRS KEGG_enrichment
pathway	pathway_name	class	all_number_of_meta	all_CID2meta	diff_number_of_meta	diff_CID2meta	p_value	url
ko05231	Choline metabolism in cancer	Human Diseases	11|5968	C00114(Choline);C00588(Choline phosphate);C05981(Phosphatidylinositol-3,4,5-trisphosphate);C00416(Phosphatidate);C04230(1-Acyl-sn-glycero-3-phosphocholine);C00157(Phosphatidylcholine);C00670(sn-Glycero-3-phosphocholine);C00165(Diacylglycerol);C00307(CDP-choline);C00162(Fatty acid);C00093(sn-Glycerol 3-phosphate)	3|29	C00670(Glycerophosphocholine);C00588(Phosphocholine);C04230(LysoPC(18:1(11Z));LysoPC(22:6(4Z,7Z,10Z,13Z,16Z,19Z));LysoPC(15:0);LysoPC(18:0);LysoPC(20:4(5Z,8Z,11Z,14Z)))	1.64418e-05	http://www.kegg.jp/kegg-bin/show_pathway?ko05231+C00670+C00588+C04230
ko00908	Zeatin biosynthesis	Metabolism	39|5968	C01804(Discadenine);C00020(AMP);C00008(ADP);C16467(cis-Prenyl-tRNA);C00029(UDP-glucose);C00147(Adenine);C00066(tRNA);C16426(Isopentenyladenosine-5'-diphosphate);C16448(Dihydrozeatin-O-glucoside);C16431(trans-Zeatin riboside);C16430(trans-Zeatin riboside monophosphate);C00033(Acetate);C07330(3-Methyl-2-butenal);C03423(O-beta-D-Glucosylzeatin);C16449(cis-Zeatin riboside);C00170(5'-Methylthioadenosi…	4|29	C16427(Isopentenyl adenosine);C00029(UDP-glucose);C00020(Adenosine monophosphate);C00147(Adenine)	3.19243e-05	http://www.kegg.jp/kegg-bin/show_pathway?ko00908+C16427+C00029+C00020+C00147
ko00230	Purine metabolism	Metabolism	95|5968	C00020(AMP);C00147(Adenine);C00144(GMP);C00942(3',5'-Cyclic GMP);C03838(5'-Phosphoribosylglycinamide);C05993(Acetyl adenylate);C00620(alpha-D-Ribose 1-phosphate);C01228(Guanosine 3',5'-bis(diphosphate));C00700(XTP);C11821(5-Hydroxyisourate);C01345(dITP);C01344(dIDP);C00011(CO2);C00014(Ammonia);C03614(Inosine 5'-tetraphosphate);C04751(1-(5-Phospho-D-ribosyl)-5-amino-4-imidazolecarboxylate);C00224(…	5|29	C00301(ADP-ribose);C01367(Adenosine 3'-monophosphate;Adenosine monophosphate);C00294(Inosine);C00020(Adenosine monophosphate);C00147(Adenine)	7.57836e-05	http://www.kegg.jp/kegg-bin/show_pathway?ko00230+C00301+C01367+C00294+C00020+C00147
ko00564	Glycerophospholipid metabolism	Metabolism	52|5968	C03872(L-Serine-phosphoethanolamine);C00588(Choline phosphate);C00344(Phosphatidylglycerol);C00346(Ethanolamine phosphate);C00114(Choline);C20466(2,3-Bis-O-(geranylgeranyl)-sn-glycero-1-phospho-L-serine);C04230(1-Acyl-sn-glycero-3-phosphocholine);C03892(Phosphatidylglycerophosphate);C00681(1-Acyl-sn-glycerol 3-phosphate);C03819(1-Acylglycerophosphoinositol);C03974(2-Acyl-sn-glycerol 3-phosphate);…	4|29	C04308(Dimethylethanolamine);C00670(Glycerophosphocholine);C00588(Phosphocholine);C04230(LysoPC(18:1(11Z));LysoPC(22:6(4Z,7Z,10Z,13Z,16Z,19Z));LysoPC(15:0);LysoPC(18:0);LysoPC(20:4(5Z,8Z,11Z,14Z)))	9.94554e-05	http://www.kegg.jp/kegg-bin/show_pathway?ko00564+C04308+C00670+C00588+C04230
ko00565	Ether lipid metabolism	Metabolism	25|5968	C04317(1-Organyl-2-lyso-sn-glycero-3-phosphocholine);C03715(O-Alkylglycerone phosphate);C04635(1-(1-Alkenyl)-sn-glycero-3-phosphoethanolamine);C05212(1-Radyl-2-acyl-sn-glycero-3-phosphocholine);C01264(2-Acetyl-1-alkyl-sn-glycero-3-phosphate);C15646(1-(1-Alkenyl)-sn-glycero-3-phosphate);C15645(1-(1-Alkenyl)-sn-glycerol);C15647(2-Acyl-1-(1-alkenyl)-sn-glycero-3-phosphate);C20825(Seminolipid);C02773…	2|29	C04317(LysoPC(18:0));C00670(Glycerophosphocholine)	0.0061617	http://www.kegg.jp/kegg-bin/show_pathway?ko00565+C04317+C00670
ko04150	mTOR signaling pathway	Environmental Information Processing	4|5968	C00062(L-Arginine);C00123(L-Leucine);C05981(Phosphatidylinositol-3,4,5-trisphosphate);C00020(AMP)	1|29	C00020(Adenosine monophosphate)	0.0191646	http://www.kegg.jp/kegg-bin/show_pathway?ko04150+C00020
ko04151	PI3K-Akt signaling pathway	Environmental Information Processing	4|5968	C00533(Nitric oxide);C05981(Phosphatidylinositol-3,4,5-trisphosphate);C00020(AMP);C04637(1-Phosphatidyl-D-myo-inositol 4,5-bisphosphate)	1|29	C00020(Adenosine monophosphate)	0.0191646	http://www.kegg.jp/kegg-bin/show_pathway?ko04151+C00020
ko00052	Galactose metabolism	Metabolism	46|5968	C00124(D-Galactose);C00103(D-Glucose 1-phosphate);C00029(UDP-glucose);C01286(2-Dehydro-3-deoxy-6-phospho-D-galactonate);C05400(Epimelibiose);C05401(3-beta-D-Galactosyl-sn-glycerol);C05402(Melibiose);C05404(D-Gal alpha 1->6D-Gal alpha 1->6D-Glucose);C06377(D-Galactosamine 6-phosphate);C06376(N-Acetyl-D-galactosamine 6-phosphate);C02262(D-Galactosamine);C06311(Galactitol 1-phosphate);C03383(D-Galac…	2|29	C01697(Dulcitol);C00029(UDP-glucose)	0.0193161	http://www.kegg.jp/kegg-bin/show_pathway?ko00052+C01697+C00029
ko04068	FoxO signaling pathway	Environmental Information Processing	5|5968	C00025(L-Glutamate);C00008(ADP);C05981(Phosphatidylinositol-3,4,5-trisphosphate);C00020(AMP);C00031(D-Glucose)	1|29	C00020(Adenosine monophosphate)	0.0238433	http://www.kegg.jp/kegg-bin/show_pathway?ko04068+C00020
ko00240	Pyrimidine metabolism	Metabolism	65|5968	C20254(Ureidoacrylate);C00106(Uracil);C00364(dTMP);C00105(UMP);C00363(dTDP);C20253(Aminoacrylate);C05822(3'-CMP);C00063(CTP);C00029(UDP-glucose);C00064(L-Glutamine);C03997(5-Hydroxymethyldeoxycytidylate);C01103(Orotidine 5'-phosphate);C00365(dUMP);C20231((Z)-3-Ureidoacrylate peracid);C21028((R)-5,6-Dihydrothymine);C21029((R)-3-Ureidoisobutyrate);C00383(Malonate);C01168(Pseudouridine 5'-phosphate)…	2|29	C00029(UDP-glucose);C00299(Uridine)	0.0355859	http://www.kegg.jp/kegg-bin/show_pathway?ko00240+C00029+C00299
ko04211	Longevity regulating pathway	Organismal Systems	8|5968	C00575(3',5'-Cyclic AMP);C05981(Phosphatidylinositol-3,4,5-trisphosphate);C00020(AMP);C00076(Calcium cation);C00003(NAD+);C07151(Metformin);C03582(Resveratrol);C07909(Sirolimus)	1|29	C00020(Adenosine monophosphate)	0.0376143	http://www.kegg.jp/kegg-bin/show_pathway?ko04211+C00020
ko04740	Olfactory transduction	Organismal Systems	8|5968	C00942(3',5'-Cyclic GMP);C00575(3',5'-Cyclic AMP);C00020(AMP);C00076(Calcium cation);C00144(GMP);C00238(Potassium cation);C01330(Sodium cation);C00698(Cl-)	1|29	C00020(Adenosine monophosphate)	0.0376143	http://www.kegg.jp/kegg-bin/show_pathway?ko04740+C00020
ko05032	Morphine addiction	Human Diseases	8|5968	C00575(3',5'-Cyclic AMP);C00020(AMP);C03758(Dopamine);C00076(Calcium cation);C00334(4-Aminobutanoate);C00238(Potassium cation);C00698(Cl-);C00212(Adenosine)	1|29	C00020(Adenosine monophosphate)	0.0376143	http://www.kegg.jp/kegg-bin/show_pathway?ko05032+C00020
ko04928	Parathyroid hormone synthesis, secretion and action	Organismal Systems	10|5968	C00575(3',5'-Cyclic AMP);C00020(AMP);C00009(Orthophosphate);C18231(Calcitetrol);C01673(Calcitriol);C00076(Calcium cation);C01561(Calcidiol);C00165(Diacylglycerol);C01245(D-myo-Inositol 1,4,5-trisphosphate);C01330(Sodium cation)	1|29	C00020(Adenosine monophosphate)	0.0465771	http://www.kegg.jp/kegg-bin/show_pathway?ko04928+C00020
ko00524	Neomycin, kanamycin and gentamicin biosynthesis	Metabolism	81|5968	C00025(L-Glutamate);C01822(Kanamycin A);C01823(Kanamycin C);C17582(2'-N-Acetylparomamine);C17209(2-Deoxy-scyllo-inosose);C07656(Gentamicin C1);C21261(2'''-N-Acetyl-6'''-deamino-6'''-hydroxyparomomycin II);C00029(UDP-glucose);C20699(6''-O-Carbamoylkanamycin A);C17997(Oxyapramycin);C21266(3''-Amino-3''-deoxygentamicin A2);C21257(4'-Oxolividamine);C21264(5'''-epi-Lividomycin B);C21265(3''-Oxogentami…	2|29	C00043(Uridine diphosphate-N-acetylglucosamine);C00029(UDP-glucose)	0.0515067	http://www.kegg.jp/kegg-bin/show_pathway?ko00524+C00043+C00029
ko00627	Aminobenzoate degradation	Metabolism	85|5968	C06813(Nitrobenzene);C00196(2,3-Dihydroxybenzoate);C18345(4-Carboxy-2-hydroxy-6-methoxy-6-oxohexa-2,4-dienoate);C06676(4-Sulfolactone);C18347(5,5'-Dehydrodivanillate);C06608(Diethylphosphoric acid);C06607(Diethylthiophosphoric acid);C02247(Anthraniloyl-CoA);C06605(Aminoparathion);C06604(Parathion);C00146(Phenol);C01424(Gallate);C00108(Anthranilate);C06672(Vanillate);C16268(Cyclopropanecarboxyl-Co…	2|29	C06337(Terephthalic acid);C00632(3-hydroxyanthranilic acid)	0.0557184	http://www.kegg.jp/kegg-bin/show_pathway?ko00627+C06337+C00632
ko04927	Cortisol synthesis and secretion	Organismal Systems	13|5968	C00735(Cortisol);C00575(3',5'-Cyclic AMP);C02135(Angiotensin II);C00020(AMP);C05138(17alpha-Hydroxypregnenolone);C00410(Progesterone);C00076(Calcium cation);C01176(17alpha-Hydroxyprogesterone);C00238(Potassium cation);C05488(11-Deoxycortisol);C01245(D-myo-Inositol 1,4,5-trisphosphate);C00187(Cholesterol);C01953(Pregnenolone)	1|29	C00020(Adenosine monophosphate)	0.0597004	http://www.kegg.jp/kegg-bin/show_pathway?ko04927+C00020
ko04022	cGMP-PKG signaling pathway	Environmental Information Processing	14|5968	C00942(3',5'-Cyclic GMP);C00575(3',5'-Cyclic AMP);C00020(AMP);C00533(Nitric oxide);C00076(Calcium cation);C00027(Hydrogen peroxide);C00144(GMP);C00238(Potassium cation);C00306(Bradykinin);C01245(D-myo-Inositol 1,4,5-trisphosphate);C16004(Brain natriuretic peptide);C16005(C-Type natriuretic peptide);C00212(Adenosine);C16003(Atrial natriuretic peptide)	1|29	C00020(Adenosine monophosphate)	0.0639904	http://www.kegg.jp/kegg-bin/show_pathway?ko04022+C00020
ko04934	Cushing syndrome	Human Diseases	14|5968	C00735(Cortisol);C00575(3',5'-Cyclic AMP);C02135(Angiotensin II);C00020(AMP);C05138(17alpha-Hydroxypregnenolone);C00410(Progesterone);C00076(Calcium cation);C01176(17alpha-Hydroxyprogesterone);C00238(Potassium cation);C05488(11-Deoxycortisol);C01245(D-myo-Inositol 1,4,5-trisphosphate);C07557(2,3,7,8-Tetrachlorodibenzodioxin);C00187(Cholesterol);C01953(Pregnenolone)	1|29	C00020(Adenosine monophosphate)	0.0639904	http://www.kegg.jp/kegg-bin/show_pathway?ko04934+C00020
ko04923	Regulation of lipolysis in adipocytes	Organismal Systems	15|5968	C00788(L-Adrenaline);C00575(3',5'-Cyclic AMP);C00422(Triacylglycerol);C00020(AMP);C00584(Prostaglandin E2);C00942(3',5'-Cyclic GMP);C00165(Diacylglycerol);C00116(Glycerol);C00162(Fatty acid);C00219(Arachidonate);C02140(Corticosterone);C00547(L-Noradrenaline);C00212(Adenosine);C01885(1-Acylglycerol);C16003(Atrial natriuretic peptide)	1|29	C00020(Adenosine monophosphate)	0.0682388	http://www.kegg.jp/kegg-bin/show_pathway?ko04923+C00020
ko05012	Parkinson disease	Human Diseases	15|5968	C00575(3',5'-Cyclic AMP);C00013(Diphosphate);C00020(AMP);C03758(Dopamine);C00008(ADP);C04599(1-Methyl-4-phenyl-1,2,3,6-tetrahydropyridine);C00355(3,4-Dihydroxy-L-phenylalanine);C00002(ATP);C00027(Hydrogen peroxide);C00704(Superoxide);C07593(Rotenone);C00212(Adenosine);C11310(1-Methyl-4-phenylpyridinium);C00009(Orthophosphate);C00082(L-Tyrosine)	1|29	C00020(Adenosine monophosphate)	0.0682388	http://www.kegg.jp/kegg-bin/show_pathway?ko05012+C00020
ko01523	Antifolate resistance	Human Diseases	17|5968	C00155(L-Homocysteine);C00364(dTMP);C00365(dUMP);C00020(AMP);C00504(Folate);C00101(Tetrahydrofolate);C00073(L-Methionine);C00440(5-Methyltetrahydrofolate);C00119(5-Phospho-alpha-D-ribose 1-diphosphate);C00144(GMP);C11374(GW1843);C21279(BGC 945);C00143(5,10-Methylenetetrahydrofolate);C00415(Dihydrofolate);C00130(IMP);C21280(AG 2034);C00234(10-Formyltetrahydrofolate)	1|29	C00020(Adenosine monophosphate)	0.0766114	http://www.kegg.jp/kegg-bin/show_pathway?ko01523+C00020
ko00624	Polycyclic aromatic hydrocarbon degradation	Metabolism	105|5968	C07535(Benzo[a]pyrene);C18284(Benzo[a]pyrene-cis-11,12-dihydrodiol);C18285(Benzo[a]pyrene-trans-11,12-dihydrodiol);C18286(Benzo[a]pyrene-11,12-epoxide);C18280(11,12-Dihydroxybenzo[a]pyrene);C18281(10-Oxabenzo[def]chrysen-9-one);C18282(5-Chrysenecarboxylate);C18283(4-Chrysenecarboxylate);C04468((+)-cis-3,4-Dihydrophenanthrene-3,4-diol);C18269(1-Pyrenylsulfate);C03233(4,5-Dihydroxyphthalate);C06318…	2|29	C07727(2-Indanone);C06337(Terephthalic acid)	0.0777147	http://www.kegg.jp/kegg-bin/show_pathway?ko00624+C07727+C06337
ko00520	Amino sugar and nucleotide sugar metabolism	Metabolism	108|5968	C00140(N-Acetyl-D-glucosamine);C00029(UDP-glucose);C04297(CDP-4-dehydro-3,6-dideoxy-D-glucose);C20359(UDP-2-acetamido-3-amino-2,3-dideoxy-alpha-D-glucuronate);C16155(UDP-L-Ara4O);C20357(UDP-N,N'-diacetylbacillosamine);C04630(UDP-2-acetamido-4-amino-2,4,6-trideoxy-alpha-D-glucose);C04631(UDP-N-acetyl-3-(1-carboxyvinyl)-D-glucosamine);C01222(GDP-4-dehydro-6-deoxy-D-mannose);C04037(1-Phospho-alpha-D…	2|29	C00043(Uridine diphosphate-N-acetylglucosamine);C00029(UDP-glucose)	0.0811097	http://www.kegg.jp/kegg-bin/show_pathway?ko00520+C00043+C00029
ko00740	Riboflavin metabolism	Metabolism	20|5968	C05995(7-Hydroxy-6-methyl-8-ribityllumazine);C00016(FAD);C04732(5-Amino-6-(1-D-ribitylamino)uracil);C01304(2,5-Diamino-6-(5-phospho-D-ribosylamino)pyrimidin-4(3H)-one);C00061(FMN);C15556(L-3,4-Dihydroxybutan-2-one 4-phosphate);C00255(Riboflavin);C01007(Reduced riboflavin);C01268(5-Amino-6-(5'-phosphoribosylamino)uracil);C01352(FADH2);C01847(Reduced FMN);C00199(D-Ribulose 5-phosphate);C18910(2,5-D…	1|29	C01727(Lumichrome)	0.0888646	http://www.kegg.jp/kegg-bin/show_pathway?ko00740+C01727
ko04931	Insulin resistance	Human Diseases	20|5968	C00083(Malonyl-CoA);C00024(Acetyl-CoA);C00085(D-Fructose 6-phosphate);C00422(Triacylglycerol);C02135(Angiotensin II);C06156(alpha-D-Glucosamine 1-phosphate);C00022(Pyruvate);C00533(Nitric oxide);C00031(D-Glucose);C00352(D-Glucosamine 6-phosphate);C00369(Starch);C02571(O-Acetylcarnitine);C00165(Diacylglycerol);C02843(Long-chain acyl-CoA);C00043(UDP-N-acetyl-alpha-D-glucosamine);C00162(Fatty acid);…	1|29	C00043(Uridine diphosphate-N-acetylglucosamine)	0.0888646	http://www.kegg.jp/kegg-bin/show_pathway?ko04931+C00043
ko04924	Renin secretion	Organismal Systems	21|5968	C00788(L-Adrenaline);C00942(3',5'-Cyclic GMP);C00575(3',5'-Cyclic AMP);C02135(Angiotensin II);C00020(AMP);C00008(ADP);C00533(Nitric oxide);C00076(Calcium cation);C00002(ATP);C00584(Prostaglandin E2);C00238(Potassium cation);C00873(Angiotensin I);C01245(D-myo-Inositol 1,4,5-trisphosphate);C00001(H2O);C16012(Endothelin-2);C16013(Endothelin-3);C00547(L-Noradrenaline);C00698(Cl-);C16010(Endothelin-1)…	1|29	C00020(Adenosine monophosphate)	0.0928686	http://www.kegg.jp/kegg-bin/show_pathway?ko04924+C00020
ko00232	Caffeine metabolism	Metabolism	22|5968	C21144(1,3,7-Trimethyl-5-hydroxyisourate);C16361(1,3,7-Trimethyluric acid);C16360(3,7-Dimethyluric acid);C16363(N-Methylurea);C16362(3,6,8-Trimethylallantoin);C16365(5-Acetylamino-6-formylamino-3-methyluracil);C16364(N,N'-Dimethylurea);C16366(5-Acetylamino-6-amino-3-methyluracil);C07480(Theobromine);C07481(Caffeine);C01762(Xanthosine);C16358(1-Methylxanthine);C16359(1-Methyluric acid);C16355(7-Me…	1|29	C07481(Caffeine)	0.0968328	http://www.kegg.jp/kegg-bin/show_pathway?ko00232+C07481
ko04152	AMPK signaling pathway	Environmental Information Processing	22|5968	C00024(Acetyl-CoA);C00020(AMP);C00008(ADP);C00003(NAD+);C04677(1-(5'-Phosphoribosyl)-5-amino-4-imidazolecarboxamide);C09731(Epigallocatechin 3-gallate);C00022(Pyruvate);C00668(alpha-D-Glucose 6-phosphate);C00665(beta-D-Fructose 2,6-bisphosphate);C05981(Phosphatidylinositol-3,4,5-trisphosphate);C00031(D-Glucose);C00354(D-Fructose 1,6-bisphosphate);C00076(Calcium cation);C00083(Malonyl-CoA);C00698(…	1|29	C00020(Adenosine monophosphate)	0.0968328	http://www.kegg.jp/kegg-bin/show_pathway?ko04152+C00020
ko01502	Vancomycin resistance	Human Diseases	24|5968	C00022(Pyruvate);C19719(D-Alanyl-D-serine);C15820(Teicoplanin);C00065(L-Serine);C19694(D-Alanyl-(R)-lactate);C04702(UDPMurNAc(oyl-L-Ala-D-gamma-Glu-L-Lys-D-Ala-D-Ala));C00740(D-Serine);C20869(UDPMurNAc(oyl-L-Ala-gamma-D-Glu-L-Lys-D-Ala-D-Lac));C20886(UDP-N-acetylmuramoyl-L-alanyl-gamma-D-glutamyl-LL-2,6-diaminopimelate);C20881(Undecaprenyl-diphospho-N-acetylmuramoyl-(N-acetylglucosamine)-L-alanyl…	1|29	C00043(Uridine diphosphate-N-acetylglucosamine)	0.104643	http://www.kegg.jp/kegg-bin/show_pathway?ko01502+C00043
ko04925	Aldosterone synthesis and secretion	Organismal Systems	24|5968	C00020(AMP);C00006(NADP+);C00005(NADPH);C00004(NADH);C00003(NAD+);C01780(Aldosterone);C00942(3',5'-Cyclic GMP);C01124(18-Hydroxycorticosterone);C00575(3',5'-Cyclic AMP);C14777(12(S)-HETE);C00410(Progesterone);C00238(Potassium cation);C01245(D-myo-Inositol 1,4,5-trisphosphate);C00219(Arachidonate);C02140(Corticosterone);C16003(Atrial natriuretic peptide);C01953(Pregnenolone);C00076(Calcium cation)…	1|29	C00020(Adenosine monophosphate)	0.104643	http://www.kegg.jp/kegg-bin/show_pathway?ko04925+C00020
ko00550	Peptidoglycan biosynthesis	Metabolism	25|5968	C17550(Undecaprenyl-diphospho-N-acetylmuramoyl-(N-acetylglucosamine)-L-alanyl-gamma-D-glutamyl-L-lysyl-(L-alanyl)-D-alanyl-D-alanine);C17556(di-trans,poly-cis-Undecaprenyl phosphate);C17558(di-trans,poly-cis-Undecaprenol);C04702(UDPMurNAc(oyl-L-Ala-D-gamma-Glu-L-Lys-D-Ala-D-Ala));C04631(UDP-N-acetyl-3-(1-carboxyvinyl)-D-glucosamine);C17549(Undecaprenyl-diphospho-N-acetylmuramoyl-(N-acetylglucosam…	1|29	C00043(Uridine diphosphate-N-acetylglucosamine)	0.10849	http://www.kegg.jp/kegg-bin/show_pathway?ko00550+C00043
ko00073	Cutin, suberine and wax biosynthesis	Metabolism	27|5968	C19630(Diketone);C19618(Octadec-9-ene-1,18-dioic-acid);C19614(16-Oxopalmitate);C19615(Hexadecanedioate);C19616(18-Hydroxyoleate);C19617(18-Oxooleate);C01450(Ketone);C00609(Long-chain aldehyde);C01612(Secondary alcohol);C19621(9,10,18-Trihydroxystearate);C19620(9,10-Epoxy-18-hydroxystearate);C19623(22-Hydroxydocosanoate);C19622(9,10-Dihydroxystearate);C19625(Docosanedioate);C19624(22-Oxodocosanoat…	1|29	C18218(16-Hydroxy hexadecanoic acid)	0.116067	http://www.kegg.jp/kegg-bin/show_pathway?ko00073+C18218
ko00540	Lipopolysaccharide biosynthesis	Metabolism	30|5968	C06022(UDP-3-O-(3-hydroxytetradecanoyl)-D-glucosamine);C05761(Tetradecanoyl-[acp]);C06026(KDO2-lipid A);C06025(KDO2-lipid IVA);C06024(3-Deoxy-D-manno-octulosonyl-lipid IV(A));C04652(UDP-2,3-bis(3-hydroxytetradecanoyl)glucosamine);C04932(Lipid A disaccharide);C00199(D-Ribulose 5-phosphate);C06251(Lauroyl-KDO2-lipid IV(A));C19881(GDP-D-glycero-alpha-D-manno-heptose);C19880(D-glycero-alpha-D-manno-H…	1|29	C00043(Uridine diphosphate-N-acetylglucosamine)	0.127149	http://www.kegg.jp/kegg-bin/show_pathway?ko00540+C00043
ko00401	Novobiocin biosynthesis	Metabolism	32|5968	C00148(L-Proline);C00254(Prephenate);C05073(Coumermycin A1);C12032(Clorobiocin);C12480(Coumermycin D);C12481(dTDP-5-dimethyl-L-lyxose);C12468(3-Amino-4,7-dihydroxycoumarin);C12469(3-Amino-4,7-dihydroxy-8-chlorocoumarin);C20629(8-Demethylnovobiocic acid);C12467(2-Hydroxy-beta-keto-L-tyrosyl-[pcp]);C12462(beta-Hydroxy-L-tyrosyl-[pcp]);C12463(beta-Keto-L-tyrosyl-[pcp]);C12460(3-Dimethylallyl-beta-hy…	1|29	C12468(3-Amino-4,7-dihydroxycoumarin)	0.134349	http://www.kegg.jp/kegg-bin/show_pathway?ko00401+C12468
ko01051	Biosynthesis of ansamycins	Metabolism	32|5968	C00029(UDP-glucose);C20139(Ansamitocinoside P-3);C12044(Rifamycin);C12108(5-Amino-5-deoxy-3-dehydroshikimate);C20135(20-O-Methyl-19-chloroproansamitocin);C20134(19-Chloroproansamitocin);C20137(N-Demethyl-desepoxyansamitocin P-3);C20136(N-Demethyl-desepoxymaytansinol);C12176(Proansamycin X);C12177(Proansamitocin);C12211(UDP-kanosamine);C12210(UDP-3-ketoglucose);C12213(Kanosamine 6-phosphate);C1221…	1|29	C00029(UDP-glucose)	0.134349	http://www.kegg.jp/kegg-bin/show_pathway?ko01051+C00029
ko04742	Taste transduction	Organismal Systems	32|5968	C00025(L-Glutamate);C00149((S)-Malate);C00020(AMP);C00008(ADP);C06526(Quinine);C00002(ATP);C00144(GMP);C19378(Cyclamate);C00575(3',5'-Cyclic AMP);C02265(D-Phenylalanine);C01451(Salicin);C00780(Serotonin);C01996(Acetylcholine);C00238(Potassium cation);C01245(D-myo-Inositol 1,4,5-trisphosphate);C11045(Aspartame);C00095(D-Fructose);C01327(Hydrochloric acid);C00158(Citrate);C00031(D-Glucose);C00076(C…	1|29	C00020(Adenosine monophosphate)	0.134349	http://www.kegg.jp/kegg-bin/show_pathway?ko04742+C00020
ko00030	Pentose phosphate pathway	Metabolism	35|5968	C00121(D-Ribose);C00345(6-Phospho-D-gluconate);C01801(Deoxyribose);C04442(2-Dehydro-3-deoxy-6-phospho-D-gluconate);C05378(beta-D-Fructose 1,6-bisphosphate);C00577(D-Glyceraldehyde);C00620(alpha-D-Ribose 1-phosphate);C00279(D-Erythrose 4-phosphate);C20589(D-Glucosaminate-6-phosphate);C01236(D-Glucono-1,5-lactone 6-phosphate);C00258(D-Glycerate);C00022(Pyruvate);C06473(2-Keto-D-gluconic acid);C0601…	1|29	C00198(Gluconolactone)	0.144874	http://www.kegg.jp/kegg-bin/show_pathway?ko00030+C00198
ko04750	Inflammatory mediator regulation of TRP channels	Organismal Systems	36|5968	C20698(2-Aminoethyl diphenylborinate);C00002(ATP);C00584(Prostaglandin E2);C05966(15(S)-HPETE);C20171(Icilin);C11695(Anandamide);C00809((-)-Camphor);C00808((+)-Camphor);C19317(Allyl isothiocyanate);C00780(Serotonin);C04742((15S)-15-Hydroxy-5,8,11-cis-13-trans-eicosatetraenoate);C00903(Cinnamaldehyde);C05965(12(S)-HPETE);C01245(D-myo-Inositol 1,4,5-trisphosphate);C07600(Allicin);C00219(Arachidonat…	1|29	C00808((+)-Camphor)	0.14831	http://www.kegg.jp/kegg-bin/show_pathway?ko04750+C00808
ko00500	Starch and sucrose metabolism	Metabolism	37|5968	C00103(D-Glucose 1-phosphate);C00029(UDP-glucose);C00369(Starch);C20237(alpha-Maltose 1-phosphate);C00689(alpha,alpha'-Trehalose 6-phosphate);C00965(1,3-beta-D-Glucan);C01898(Cellodextrin);C00963(beta-D-Glucoside);C00252(Isomaltose);C06215(Levan);C00372(Dextran);C00394(GDP-glucose);C01935(Maltodextrin);C01083(alpha,alpha-Trehalose);C00721(Dextrin);C00760(Cellulose);C00663(beta-D-Glucose 1-phospha…	1|29	C00029(UDP-glucose)	0.151711	http://www.kegg.jp/kegg-bin/show_pathway?ko00500+C00029
ko00561	Glycerolipid metabolism	Metabolism	38|5968	C04315(2-Acyl-3-O-(beta-D-galactosyl)-sn-glycerol);C00103(D-Glucose 1-phosphate);C00029(UDP-glucose);C03692(1,2-Diacyl-3-beta-D-galactosyl-sn-glycerol);C00681(1-Acyl-sn-glycerol 3-phosphate);C00969(3-Hydroxypropanal);C13508(Sulfoquinovosyldiacylglycerol);C05401(3-beta-D-Galactosyl-sn-glycerol);C00577(D-Glyceraldehyde);C02457(Propane-1,3-diol);C00258(D-Glycerate);C11521(UDP-6-sulfoquinovose);C0017…	1|29	C00029(UDP-glucose)	0.155075	http://www.kegg.jp/kegg-bin/show_pathway?ko00561+C00029
ko04024	cAMP signaling pathway	Environmental Information Processing	40|5968	C18182(Thyroid stimulating hormone);C00020(AMP);C00288(HCO3-);C00584(Prostaglandin E2);C16022(Somatostatin-14);C16021(Somatostatin-28);C20793(3-Hydroxyoctanoate);C20792(Oleoylethanolamide);C15906(Glucose-dependent insulinotropic peptide);C15949(Neuropeptide Y);C00788(L-Adrenaline);C00746(Oxytocin);C01996(Acetylcholine);C00042(Succinate);C00780(Serotonin);C00416(Phosphatidate);C16088(Pituitary ade…	1|29	C00020(Adenosine monophosphate)	0.161699	http://www.kegg.jp/kegg-bin/show_pathway?ko04024+C00020
ko00053	Ascorbate and aldarate metabolism	Metabolism	49|5968	C00026(2-Oxoglutarate);C00022(Pyruvate);C14899(3-Dehydro-L-gulonate 6-phosphate);C00029(UDP-glucose);C01101(L-Ribulose 5-phosphate);C01825(L-Galactose);C00684(2-Dehydro-3-deoxy-L-arabinonate);C00800(L-Gulonate);C15926(beta-L-Galactose 1-phosphate);C15924(L-Gulose 1-phosphate);C15925(GDP-L-gulose);C01040(L-Gulono-1,4-lactone);C01041(Monodehydroascorbate);C00433(2,5-Dioxopentanoate);C16186(L-Ascorb…	1|29	C00029(UDP-glucose)	0.189813	http://www.kegg.jp/kegg-bin/show_pathway?ko00053+C00029
ko00260	Glycine, serine and threonine metabolism	Metabolism	50|5968	C02291(L-Cystathionine);C03508(L-2-Amino-3-oxobutanoic acid);C03082(4-Phospho-L-aspartate);C00011(CO2);C00143(5,10-Methylenetetrahydrofolate);C00581(Guanidinoacetate);C00065(L-Serine);C00114(Choline);C00109(2-Oxobutanoate);C01102(O-Phospho-L-homoserine);C01726(D-Lombricine);C00014(Ammonia);C16432(5-Hydroxyectoine);C00576(Betaine aldehyde);C00430(5-Aminolevulinate);C06231(Ectoine);C00740(D-Serine)…	1|29	C00576(Betaine aldehyde)	0.19277	http://www.kegg.jp/kegg-bin/show_pathway?ko00260+C00576
ko00040	Pentose and glucuronate interconversions	Metabolism	55|5968	C00026(2-Oxoglutarate);C00103(D-Glucose 1-phosphate);C00022(Pyruvate);C14899(3-Dehydro-L-gulonate 6-phosphate);C00905(D-Fructuronate);C00029(UDP-glucose);C01904(D-Arabitol);C01101(L-Ribulose 5-phosphate);C20680(2-Dehydro-3-deoxy-L-galactonate);C00800(L-Gulonate);C01068(D-Ribitol 5-phosphate);C05412(L-Lyxonate);C00789(CDP-ribitol);C04053(5-Dehydro-4-deoxy-D-glucuronate);C03033(beta-D-Glucuronoside…	1|29	C00029(UDP-glucose)	0.207077	http://www.kegg.jp/kegg-bin/show_pathway?ko00040+C00029
ko02060	Phosphotransferase system (PTS)	Environmental Information Processing	56|5968	C00329(D-Glucosamine);C00124(D-Galactose);C00022(Pyruvate);C16699(2-O-(6-Phospho-alpha-mannosyl)-D-glycerate);C16698(N-Acetylmuramic acid 6-phosphate);C00140(N-Acetyl-D-glucosamine);C00689(alpha,alpha'-Trehalose 6-phosphate);C06311(Galactitol 1-phosphate);C11544(2-O-(alpha-D-Mannosyl)-D-glycerate);C06187(Arbutin 6-phosphate);C02888(Sorbose 1-phosphate);C06188(Salicin 6-phosphate);C06376(N-Acetyl-…	1|29	C01697(Dulcitol)	0.209843	http://www.kegg.jp/kegg-bin/show_pathway?ko02060+C01697
ko00902	Monoterpenoid biosynthesis	Metabolism	57|5968	C02485((-)-Isopiperitenone);C00341(Geranyl diphosphate);C00843((-)-Menthone);C11383((+)-(S)-Carvone);C21203(Geranyl phosphate);C09893(Pulegone);C11388((-)-Linalool);C00521((S)-Limonene);C11409((+)-trans-Carveol);C06074(Myrcene);C00848(6-Oxocineole);C01123((-)-trans-Isopiperitenol);C20790(7-Deoxyloganetin);C11952((+)-Isomenthone);C11951((+)-cis-Isopulegone);C00808((+)-Camphor);C01433(Loganin);C060…	1|29	C00808((+)-Camphor)	0.212579	http://www.kegg.jp/kegg-bin/show_pathway?ko00902+C00808
ko00380	Tryptophan metabolism	Metabolism	81|5968	C00024(Acetyl-CoA);C17203(N-Hydroxyl-tryptamine);C16516(Indolylmethylthiohydroximate);C16517(Indolylmethyl-desulfoglucosinolate);C05831(3-Methoxyanthranilate);C05830(8-Methoxykynurenate);C16518(S-(Indolylmethylthiohydroximoyl)-L-cysteine);C05832(5-Hydroxyindoleacetylglycine);C05835(2-Formaminobenzoylacetate);C05834(3-Methyldioxyindole);C00108(Anthranilate);C00637(Indole-3-acetaldehyde);C05648(5-H…	1|29	C00632(3-hydroxyanthranilic acid)	0.26949	http://www.kegg.jp/kegg-bin/show_pathway?ko00380+C00632
ko00909	Sesquiterpenoid and triterpenoid biosynthesis	Metabolism	88|5968	C19732(24-Hydroxy-beta-amyrin);C19736((+)-alpha-Santalene);C09672(Germacrene B);C06083(Tetrahymanol);C06310(Diploptene);C16775((S)-beta-Bisabolene);C19939(Pentalen-13-al);C20200(Baruol);C20181(Avermitilol);C20478((E)-2-epi-beta-Caryophyllene);C08628(Lupeol);C20163(5-epi-alpha-Selinene);C19748((E)-gamma-Bisabolene);C19749((E)-alpha-Bisabolene);C19746((3R,6E)-Nerolidol);C19747(Germacrene C);C09684(…	1|29	C09704(Nerolidol)	0.283165	http://www.kegg.jp/kegg-bin/show_pathway?ko00909+C09704
ko01200	Carbon metabolism	Metabolism	112|5968	C00025(L-Glutamate);C00024(Acetyl-CoA);C18324((2S)-Methylsuccinyl-CoA);C18323(3-Methylfumaryl-CoA);C00022(Pyruvate);C00143(5,10-Methylenetetrahydrofolate);C00149((S)-Malate);C04330(5,10-Methenyltetrahydromethanopterin);C03232(3-Phosphonooxypyruvate);C04377(5,10-Methylenetetrahydromethanopterin);C00231(D-Xylulose 5-phosphate);C00232(Succinate semialdehyde);C01182(D-Ribulose 1,5-bisphosphate);C0023…	1|29	C00198(Gluconolactone)	0.321311	http://www.kegg.jp/kegg-bin/show_pathway?ko01200+C00198
ko01220	Degradation of aromatic compounds	Metabolism	263|5968	C06720(1,6-Dihydroxy-5-methylcyclohexa-2,4-dienecarboxylate);C00024(Acetyl-CoA);C16473(4-Fluorocatechol);C04596(1,1-Dichloro-2,2-bis(4-chlorophenyl)ethylene);C06727(cis-1,2-Dihydro-3-ethylcatechol);C16479(5-Fluorocyclohexadiene-cis,cis-1,2-diol-1-carboxylate);C06729(cis-1,2-Dihydroxy-4-methylcyclohexa-3,5-diene-1-carboxylate);C00146(Phenol);C16472(3-Fluorocatechol);C16247(2,6-Dibromophenol);C0084…	1|29	C06337(Terephthalic acid)	0.362449	http://www.kegg.jp/kegg-bin/show_pathway?ko01220+C06337

## Sheet: REF vs LRTS_KEGG_entichment
pathway	pathway_name	class	all_number_of_meta	all_CID2meta	diff_number_of_meta	diff_CID2meta	p_value	url
ko05231	Choline metabolism in cancer	Human Diseases	11|5968	C00114(Choline);C00588(Choline phosphate);C05981(Phosphatidylinositol-3,4,5-trisphosphate);C00416(Phosphatidate);C04230(1-Acyl-sn-glycero-3-phosphocholine);C00157(Phosphatidylcholine);C00670(sn-Glycero-3-phosphocholine);C00165(Diacylglycerol);C00307(CDP-choline);C00162(Fatty acid);C00093(sn-Glycerol 3-phosphate)	3|28	C00670(Glycerophosphocholine);C00588(Phosphocholine);C04230(LysoPC(18:1(11Z));LysoPC(22:6(4Z,7Z,10Z,13Z,16Z,19Z));LysoPC(15:0);LysoPC(18:0);LysoPC(20:4(5Z,8Z,11Z,14Z)))	1.47608e-05	http://www.kegg.jp/kegg-bin/show_pathway?ko05231+C00670+C00588+C04230
ko00564	Glycerophospholipid metabolism	Metabolism	52|5968	C03872(L-Serine-phosphoethanolamine);C00588(Choline phosphate);C00344(Phosphatidylglycerol);C00346(Ethanolamine phosphate);C00114(Choline);C20466(2,3-Bis-O-(geranylgeranyl)-sn-glycero-1-phospho-L-serine);C04230(1-Acyl-sn-glycero-3-phosphocholine);C03892(Phosphatidylglycerophosphate);C00681(1-Acyl-sn-glycerol 3-phosphate);C03819(1-Acylglycerophosphoinositol);C03974(2-Acyl-sn-glycerol 3-phosphate);…	4|28	C04308(Dimethylethanolamine);C00670(Glycerophosphocholine);C00588(Phosphocholine);C04230(LysoPC(18:1(11Z));LysoPC(22:6(4Z,7Z,10Z,13Z,16Z,19Z));LysoPC(15:0);LysoPC(18:0);LysoPC(20:4(5Z,8Z,11Z,14Z)))	8.64359e-05	http://www.kegg.jp/kegg-bin/show_pathway?ko00564+C04308+C00670+C00588+C04230
ko01523	Antifolate resistance	Human Diseases	17|5968	C00155(L-Homocysteine);C00364(dTMP);C00365(dUMP);C00020(AMP);C00504(Folate);C00101(Tetrahydrofolate);C00073(L-Methionine);C00440(5-Methyltetrahydrofolate);C00119(5-Phospho-alpha-D-ribose 1-diphosphate);C00144(GMP);C11374(GW1843);C21279(BGC 945);C00143(5,10-Methylenetetrahydrofolate);C00415(Dihydrofolate);C00130(IMP);C21280(AG 2034);C00234(10-Formyltetrahydrofolate)	2|28	C00364(DTMP);C00020(Adenosine monophosphate)	0.0027039	http://www.kegg.jp/kegg-bin/show_pathway?ko01523+C00364+C00020
ko00565	Ether lipid metabolism	Metabolism	25|5968	C04317(1-Organyl-2-lyso-sn-glycero-3-phosphocholine);C03715(O-Alkylglycerone phosphate);C04635(1-(1-Alkenyl)-sn-glycero-3-phosphoethanolamine);C05212(1-Radyl-2-acyl-sn-glycero-3-phosphocholine);C01264(2-Acetyl-1-alkyl-sn-glycero-3-phosphate);C15646(1-(1-Alkenyl)-sn-glycero-3-phosphate);C15645(1-(1-Alkenyl)-sn-glycerol);C15647(2-Acyl-1-(1-alkenyl)-sn-glycero-3-phosphate);C20825(Seminolipid);C02773…	2|28	C04317(LysoPC(18:0));C00670(Glycerophosphocholine)	0.00575905	http://www.kegg.jp/kegg-bin/show_pathway?ko00565+C04317+C00670
ko00230	Purine metabolism	Metabolism	95|5968	C00020(AMP);C00147(Adenine);C00144(GMP);C00942(3',5'-Cyclic GMP);C03838(5'-Phosphoribosylglycinamide);C05993(Acetyl adenylate);C00620(alpha-D-Ribose 1-phosphate);C01228(Guanosine 3',5'-bis(diphosphate));C00700(XTP);C11821(5-Hydroxyisourate);C01345(dITP);C01344(dIDP);C00011(CO2);C00014(Ammonia);C03614(Inosine 5'-tetraphosphate);C04751(1-(5-Phospho-D-ribosyl)-5-amino-4-imidazolecarboxylate);C00224(…	3|28	C01367(Adenosine 3'-monophosphate;Adenosine monophosphate);C00020(Adenosine monophosphate);C00301(ADP-ribose)	0.00867573	http://www.kegg.jp/kegg-bin/show_pathway?ko00230+C01367+C00020+C00301
ko04150	mTOR signaling pathway	Environmental Information Processing	4|5968	C00062(L-Arginine);C00123(L-Leucine);C05981(Phosphatidylinositol-3,4,5-trisphosphate);C00020(AMP)	1|28	C00020(Adenosine monophosphate)	0.0185131	http://www.kegg.jp/kegg-bin/show_pathway?ko04150+C00020
ko04151	PI3K-Akt signaling pathway	Environmental Information Processing	4|5968	C00533(Nitric oxide);C05981(Phosphatidylinositol-3,4,5-trisphosphate);C00020(AMP);C04637(1-Phosphatidyl-D-myo-inositol 4,5-bisphosphate)	1|28	C00020(Adenosine monophosphate)	0.0185131	http://www.kegg.jp/kegg-bin/show_pathway?ko04151+C00020
ko00260	Glycine, serine and threonine metabolism	Metabolism	50|5968	C02291(L-Cystathionine);C03508(L-2-Amino-3-oxobutanoic acid);C03082(4-Phospho-L-aspartate);C00011(CO2);C00143(5,10-Methylenetetrahydrofolate);C00581(Guanidinoacetate);C00065(L-Serine);C00114(Choline);C00109(2-Oxobutanoate);C01102(O-Phospho-L-homoserine);C01726(D-Lombricine);C00014(Ammonia);C16432(5-Hydroxyectoine);C00576(Betaine aldehyde);C00430(5-Aminolevulinate);C06231(Ectoine);C00740(D-Serine)…	2|28	C00576(Betaine aldehyde);C00109(3-methyl pyruvic acid)	0.02107	http://www.kegg.jp/kegg-bin/show_pathway?ko00260+C00576+C00109
ko04068	FoxO signaling pathway	Environmental Information Processing	5|5968	C00025(L-Glutamate);C00008(ADP);C05981(Phosphatidylinositol-3,4,5-trisphosphate);C00020(AMP);C00031(D-Glucose)	1|28	C00020(Adenosine monophosphate)	0.0230366	http://www.kegg.jp/kegg-bin/show_pathway?ko04068+C00020
ko04211	Longevity regulating pathway	Organismal Systems	8|5968	C00575(3',5'-Cyclic AMP);C05981(Phosphatidylinositol-3,4,5-trisphosphate);C00020(AMP);C00076(Calcium cation);C00003(NAD+);C07151(Metformin);C03582(Resveratrol);C07909(Sirolimus)	1|28	C00020(Adenosine monophosphate)	0.0363601	http://www.kegg.jp/kegg-bin/show_pathway?ko04211+C00020
ko04740	Olfactory transduction	Organismal Systems	8|5968	C00942(3',5'-Cyclic GMP);C00575(3',5'-Cyclic AMP);C00020(AMP);C00076(Calcium cation);C00144(GMP);C00238(Potassium cation);C01330(Sodium cation);C00698(Cl-)	1|28	C00020(Adenosine monophosphate)	0.0363601	http://www.kegg.jp/kegg-bin/show_pathway?ko04740+C00020
ko05032	Morphine addiction	Human Diseases	8|5968	C00575(3',5'-Cyclic AMP);C00020(AMP);C03758(Dopamine);C00076(Calcium cation);C00334(4-Aminobutanoate);C00238(Potassium cation);C00698(Cl-);C00212(Adenosine)	1|28	C00020(Adenosine monophosphate)	0.0363601	http://www.kegg.jp/kegg-bin/show_pathway?ko05032+C00020
ko00402	Benzoxazinoid biosynthesis	Metabolism	9|5968	C11130(3-Hydroxyindolin-2-one);C04831(DIMBOA-glucoside);C03506(Indoleglycerol phosphate);C12312(Indolin-2-one);C15772(DIBOA-glucoside);C15770(DIBOA);C18062(TRIBOA-glucoside);C15769(HBOA);C00463(Indole)	1|28	C00463(Indole)	0.0407198	http://www.kegg.jp/kegg-bin/show_pathway?ko00402+C00463
ko04928	Parathyroid hormone synthesis, secretion and action	Organismal Systems	10|5968	C00575(3',5'-Cyclic AMP);C00020(AMP);C00009(Orthophosphate);C18231(Calcitetrol);C01673(Calcitriol);C00076(Calcium cation);C01561(Calcidiol);C00165(Diacylglycerol);C01245(D-myo-Inositol 1,4,5-trisphosphate);C01330(Sodium cation)	1|28	C00020(Adenosine monophosphate)	0.0450392	http://www.kegg.jp/kegg-bin/show_pathway?ko04928+C00020
ko00380	Tryptophan metabolism	Metabolism	81|5968	C00024(Acetyl-CoA);C17203(N-Hydroxyl-tryptamine);C16516(Indolylmethylthiohydroximate);C16517(Indolylmethyl-desulfoglucosinolate);C05831(3-Methoxyanthranilate);C05830(8-Methoxykynurenate);C16518(S-(Indolylmethylthiohydroximoyl)-L-cysteine);C05832(5-Hydroxyindoleacetylglycine);C05835(2-Formaminobenzoylacetate);C05834(3-Methyldioxyindole);C00108(Anthranilate);C00637(Indole-3-acetaldehyde);C05648(5-H…	2|28	C00463(Indole);C00632(3-hydroxyanthranilic acid)	0.0486009	http://www.kegg.jp/kegg-bin/show_pathway?ko00380+C00463+C00632
ko00627	Aminobenzoate degradation	Metabolism	85|5968	C06813(Nitrobenzene);C00196(2,3-Dihydroxybenzoate);C18345(4-Carboxy-2-hydroxy-6-methoxy-6-oxohexa-2,4-dienoate);C06676(4-Sulfolactone);C18347(5,5'-Dehydrodivanillate);C06608(Diethylphosphoric acid);C06607(Diethylthiophosphoric acid);C02247(Anthraniloyl-CoA);C06605(Aminoparathion);C06604(Parathion);C00146(Phenol);C01424(Gallate);C00108(Anthranilate);C06672(Vanillate);C16268(Cyclopropanecarboxyl-Co…	2|28	C06337(Terephthalic acid);C00632(3-hydroxyanthranilic acid)	0.0526109	http://www.kegg.jp/kegg-bin/show_pathway?ko00627+C06337+C00632
ko04927	Cortisol synthesis and secretion	Organismal Systems	13|5968	C00735(Cortisol);C00575(3',5'-Cyclic AMP);C02135(Angiotensin II);C00020(AMP);C05138(17alpha-Hydroxypregnenolone);C00410(Progesterone);C00076(Calcium cation);C01176(17alpha-Hydroxyprogesterone);C00238(Potassium cation);C05488(11-Deoxycortisol);C01245(D-myo-Inositol 1,4,5-trisphosphate);C00187(Cholesterol);C01953(Pregnenolone)	1|28	C00020(Adenosine monophosphate)	0.0577585	http://www.kegg.jp/kegg-bin/show_pathway?ko04927+C00020
ko04022	cGMP-PKG signaling pathway	Environmental Information Processing	14|5968	C00942(3',5'-Cyclic GMP);C00575(3',5'-Cyclic AMP);C00020(AMP);C00533(Nitric oxide);C00076(Calcium cation);C00027(Hydrogen peroxide);C00144(GMP);C00238(Potassium cation);C00306(Bradykinin);C01245(D-myo-Inositol 1,4,5-trisphosphate);C16004(Brain natriuretic peptide);C16005(C-Type natriuretic peptide);C00212(Adenosine);C16003(Atrial natriuretic peptide)	1|28	C00020(Adenosine monophosphate)	0.0619194	http://www.kegg.jp/kegg-bin/show_pathway?ko04022+C00020
ko04934	Cushing syndrome	Human Diseases	14|5968	C00735(Cortisol);C00575(3',5'-Cyclic AMP);C02135(Angiotensin II);C00020(AMP);C05138(17alpha-Hydroxypregnenolone);C00410(Progesterone);C00076(Calcium cation);C01176(17alpha-Hydroxyprogesterone);C00238(Potassium cation);C05488(11-Deoxycortisol);C01245(D-myo-Inositol 1,4,5-trisphosphate);C07557(2,3,7,8-Tetrachlorodibenzodioxin);C00187(Cholesterol);C01953(Pregnenolone)	1|28	C00020(Adenosine monophosphate)	0.0619194	http://www.kegg.jp/kegg-bin/show_pathway?ko04934+C00020
ko04923	Regulation of lipolysis in adipocytes	Organismal Systems	15|5968	C00788(L-Adrenaline);C00575(3',5'-Cyclic AMP);C00422(Triacylglycerol);C00020(AMP);C00584(Prostaglandin E2);C00942(3',5'-Cyclic GMP);C00165(Diacylglycerol);C00116(Glycerol);C00162(Fatty acid);C00219(Arachidonate);C02140(Corticosterone);C00547(L-Noradrenaline);C00212(Adenosine);C01885(1-Acylglycerol);C16003(Atrial natriuretic peptide)	1|28	C00020(Adenosine monophosphate)	0.0660414	http://www.kegg.jp/kegg-bin/show_pathway?ko04923+C00020
ko05012	Parkinson disease	Human Diseases	15|5968	C00575(3',5'-Cyclic AMP);C00013(Diphosphate);C00020(AMP);C03758(Dopamine);C00008(ADP);C04599(1-Methyl-4-phenyl-1,2,3,6-tetrahydropyridine);C00355(3,4-Dihydroxy-L-phenylalanine);C00002(ATP);C00027(Hydrogen peroxide);C00704(Superoxide);C07593(Rotenone);C00212(Adenosine);C11310(1-Methyl-4-phenylpyridinium);C00009(Orthophosphate);C00082(L-Tyrosine)	1|28	C00020(Adenosine monophosphate)	0.0660414	http://www.kegg.jp/kegg-bin/show_pathway?ko05012+C00020
ko04976	Bile secretion	Organismal Systems	98|5968	C00024(Acetyl-CoA);C00026(2-Oxoglutarate);C06526(Quinine);C01829(Thyroxine);C16578(Morphine-6-glucuronide);C03033(beta-D-Glucuronoside);C02538(Estrone 3-sulfate);C06999(Fexofenadine);C05963(Thromboxane B2);C02530(Cholesterol ester);C00238(Potassium cation);C00011(CO2);C05551(Penicillin G);C00942(3',5'-Cyclic GMP);C03758(Dopamine);C11363(Sulfobromophthalein);C07201(Vinblastine);C07207(Zalcitabine)…	2|28	C00318(L-Carnitine);C02918(Trigonellinamide)	0.0661215	http://www.kegg.jp/kegg-bin/show_pathway?ko04976+C00318+C02918
ko00624	Polycyclic aromatic hydrocarbon degradation	Metabolism	105|5968	C07535(Benzo[a]pyrene);C18284(Benzo[a]pyrene-cis-11,12-dihydrodiol);C18285(Benzo[a]pyrene-trans-11,12-dihydrodiol);C18286(Benzo[a]pyrene-11,12-epoxide);C18280(11,12-Dihydroxybenzo[a]pyrene);C18281(10-Oxabenzo[def]chrysen-9-one);C18282(5-Chrysenecarboxylate);C18283(4-Chrysenecarboxylate);C04468((+)-cis-3,4-Dihydrophenanthrene-3,4-diol);C18269(1-Pyrenylsulfate);C03233(4,5-Dihydroxyphthalate);C06318…	2|28	C07727(2-Indanone);C06337(Terephthalic acid)	0.0736318	http://www.kegg.jp/kegg-bin/show_pathway?ko00624+C07727+C06337
ko04931	Insulin resistance	Human Diseases	20|5968	C00083(Malonyl-CoA);C00024(Acetyl-CoA);C00085(D-Fructose 6-phosphate);C00422(Triacylglycerol);C02135(Angiotensin II);C06156(alpha-D-Glucosamine 1-phosphate);C00022(Pyruvate);C00533(Nitric oxide);C00031(D-Glucose);C00352(D-Glucosamine 6-phosphate);C00369(Starch);C02571(O-Acetylcarnitine);C00165(Diacylglycerol);C02843(Long-chain acyl-CoA);C00043(UDP-N-acetyl-alpha-D-glucosamine);C00162(Fatty acid);…	1|28	C00043(Uridine diphosphate-N-acetylglucosamine)	0.0860756	http://www.kegg.jp/kegg-bin/show_pathway?ko04931+C00043
ko04924	Renin secretion	Organismal Systems	21|5968	C00788(L-Adrenaline);C00942(3',5'-Cyclic GMP);C00575(3',5'-Cyclic AMP);C02135(Angiotensin II);C00020(AMP);C00008(ADP);C00533(Nitric oxide);C00076(Calcium cation);C00002(ATP);C00584(Prostaglandin E2);C00238(Potassium cation);C00873(Angiotensin I);C01245(D-myo-Inositol 1,4,5-trisphosphate);C00001(H2O);C16012(Endothelin-2);C16013(Endothelin-3);C00547(L-Noradrenaline);C00698(Cl-);C16010(Endothelin-1)…	1|28	C00020(Adenosine monophosphate)	0.0899692	http://www.kegg.jp/kegg-bin/show_pathway?ko04924+C00020
ko04152	AMPK signaling pathway	Environmental Information Processing	22|5968	C00024(Acetyl-CoA);C00020(AMP);C00008(ADP);C00003(NAD+);C04677(1-(5'-Phosphoribosyl)-5-amino-4-imidazolecarboxamide);C09731(Epigallocatechin 3-gallate);C00022(Pyruvate);C00668(alpha-D-Glucose 6-phosphate);C00665(beta-D-Fructose 2,6-bisphosphate);C05981(Phosphatidylinositol-3,4,5-trisphosphate);C00031(D-Glucose);C00354(D-Fructose 1,6-bisphosphate);C00076(Calcium cation);C00083(Malonyl-CoA);C00698(…	1|28	C00020(Adenosine monophosphate)	0.0938255	http://www.kegg.jp/kegg-bin/show_pathway?ko04152+C00020
ko00290	Valine, leucine and isoleucine biosynthesis	Metabolism	23|5968	C00024(Acetyl-CoA);C00123(L-Leucine);C00022(Pyruvate);C02504(alpha-Isopropylmalate);C04236((2S)-2-Isopropyl-3-oxosuccinate);C00141(3-Methyl-2-oxobutanoic acid);C00109(2-Oxobutanoate);C04272((R)-2,3-Dihydroxy-3-methylbutanoate);C02612((R)-2-Methylmalate);C00233(4-Methyl-2-oxopentanoate);C06007((R)-2,3-Dihydroxy-3-methylpentanoate);C06006((S)-2-Aceto-2-hydroxybutanoate);C04181(3-Hydroxy-3-methyl-2-…	1|28	C00109(3-methyl pyruvic acid)	0.0976449	http://www.kegg.jp/kegg-bin/show_pathway?ko00290+C00109
ko00643	Styrene degradation	Metabolism	24|5968	C00122(Fumarate);C05852(2-Hydroxyphenylacetate);C01061(4-Fumarylacetoacetate);C00511(Acrylic acid);C01659(Acrylamide);C00827(Lactoyl-CoA);C00601(Phenylacetaldehyde);C07083(Styrene);C07086(Phenylacetic acid);C07087(2-Hydroxy-6-oxoocta-2,4,7-trienoate);C07084(Styrene-cis-2,3-dihydrodiol);C00596(2-Hydroxy-2,4-pentadienoate);C20782((S)-2-Phenyloxirane);C07085(3-Vinylcatechol);C16075((Z)-Phenylacetald…	1|28	C00601(Phenylacetaldehyde)	0.101428	http://www.kegg.jp/kegg-bin/show_pathway?ko00643+C00601
ko01502	Vancomycin resistance	Human Diseases	24|5968	C00022(Pyruvate);C19719(D-Alanyl-D-serine);C15820(Teicoplanin);C00065(L-Serine);C19694(D-Alanyl-(R)-lactate);C04702(UDPMurNAc(oyl-L-Ala-D-gamma-Glu-L-Lys-D-Ala-D-Ala));C00740(D-Serine);C20869(UDPMurNAc(oyl-L-Ala-gamma-D-Glu-L-Lys-D-Ala-D-Lac));C20886(UDP-N-acetylmuramoyl-L-alanyl-gamma-D-glutamyl-LL-2,6-diaminopimelate);C20881(Undecaprenyl-diphospho-N-acetylmuramoyl-(N-acetylglucosamine)-L-alanyl…	1|28	C00043(Uridine diphosphate-N-acetylglucosamine)	0.101428	http://www.kegg.jp/kegg-bin/show_pathway?ko01502+C00043
ko04925	Aldosterone synthesis and secretion	Organismal Systems	24|5968	C00020(AMP);C00006(NADP+);C00005(NADPH);C00004(NADH);C00003(NAD+);C01780(Aldosterone);C00942(3',5'-Cyclic GMP);C01124(18-Hydroxycorticosterone);C00575(3',5'-Cyclic AMP);C14777(12(S)-HETE);C00410(Progesterone);C00238(Potassium cation);C01245(D-myo-Inositol 1,4,5-trisphosphate);C00219(Arachidonate);C02140(Corticosterone);C16003(Atrial natriuretic peptide);C01953(Pregnenolone);C00076(Calcium cation)…	1|28	C00020(Adenosine monophosphate)	0.101428	http://www.kegg.jp/kegg-bin/show_pathway?ko04925+C00020
ko00550	Peptidoglycan biosynthesis	Metabolism	25|5968	C17550(Undecaprenyl-diphospho-N-acetylmuramoyl-(N-acetylglucosamine)-L-alanyl-gamma-D-glutamyl-L-lysyl-(L-alanyl)-D-alanyl-D-alanine);C17556(di-trans,poly-cis-Undecaprenyl phosphate);C17558(di-trans,poly-cis-Undecaprenol);C04702(UDPMurNAc(oyl-L-Ala-D-gamma-Glu-L-Lys-D-Ala-D-Ala));C04631(UDP-N-acetyl-3-(1-carboxyvinyl)-D-glucosamine);C17549(Undecaprenyl-diphospho-N-acetylmuramoyl-(N-acetylglucosam…	1|28	C00043(Uridine diphosphate-N-acetylglucosamine)	0.105174	http://www.kegg.jp/kegg-bin/show_pathway?ko00550+C00043
ko04714	Thermogenesis	Organismal Systems	25|5968	C00024(Acetyl-CoA);C00008(ADP);C00004(NADH);C00002(ATP);C00942(3',5'-Cyclic GMP);C16004(Brain natriuretic peptide);C13856(2-Arachidonoylglycerol);C16003(Atrial natriuretic peptide);C00745(Nicotine);C00575(3',5'-Cyclic AMP);C00318(L-Carnitine);C02301(O-Acylcarnitine);C00010(CoA);C00116(Glycerol);C00951(Estradiol-17beta);C02465(Triiodothyronine);C11695(Anandamide);C00422(Triacylglycerol);C00080(H+)…	1|28	C00318(L-Carnitine)	0.105174	http://www.kegg.jp/kegg-bin/show_pathway?ko04714+C00318
ko00073	Cutin, suberine and wax biosynthesis	Metabolism	27|5968	C19630(Diketone);C19618(Octadec-9-ene-1,18-dioic-acid);C19614(16-Oxopalmitate);C19615(Hexadecanedioate);C19616(18-Hydroxyoleate);C19617(18-Oxooleate);C01450(Ketone);C00609(Long-chain aldehyde);C01612(Secondary alcohol);C19621(9,10,18-Trihydroxystearate);C19620(9,10-Epoxy-18-hydroxystearate);C19623(22-Hydroxydocosanoate);C19622(9,10-Dihydroxystearate);C19625(Docosanedioate);C19624(22-Oxodocosanoat…	1|28	C18218(16-Hydroxy hexadecanoic acid)	0.112558	http://www.kegg.jp/kegg-bin/show_pathway?ko00073+C18218
ko00540	Lipopolysaccharide biosynthesis	Metabolism	30|5968	C06022(UDP-3-O-(3-hydroxytetradecanoyl)-D-glucosamine);C05761(Tetradecanoyl-[acp]);C06026(KDO2-lipid A);C06025(KDO2-lipid IVA);C06024(3-Deoxy-D-manno-octulosonyl-lipid IV(A));C04652(UDP-2,3-bis(3-hydroxytetradecanoyl)glucosamine);C04932(Lipid A disaccharide);C00199(D-Ribulose 5-phosphate);C06251(Lauroyl-KDO2-lipid IV(A));C19881(GDP-D-glycero-alpha-D-manno-heptose);C19880(D-glycero-alpha-D-manno-H…	1|28	C00043(Uridine diphosphate-N-acetylglucosamine)	0.123367	http://www.kegg.jp/kegg-bin/show_pathway?ko00540+C00043
ko04742	Taste transduction	Organismal Systems	32|5968	C00025(L-Glutamate);C00149((S)-Malate);C00020(AMP);C00008(ADP);C06526(Quinine);C00002(ATP);C00144(GMP);C19378(Cyclamate);C00575(3',5'-Cyclic AMP);C02265(D-Phenylalanine);C01451(Salicin);C00780(Serotonin);C01996(Acetylcholine);C00238(Potassium cation);C01245(D-myo-Inositol 1,4,5-trisphosphate);C11045(Aspartame);C00095(D-Fructose);C01327(Hydrochloric acid);C00158(Citrate);C00031(D-Glucose);C00076(C…	1|28	C00020(Adenosine monophosphate)	0.130397	http://www.kegg.jp/kegg-bin/show_pathway?ko04742+C00020
ko00660	C5-Branched dibasic acid metabolism	Metabolism	34|5968	C00025(L-Glutamate);C00026(2-Oxoglutarate);C00100(Propanoyl-CoA);C00022(Pyruvate);C00109(2-Oxobutanoate);C21632(2-Hydroxyparaconate);C01109(4-Methylene-L-glutamine);C03618(L-threo-3-Methylaspartate);C02614((S)-2-Methylmalate);C02341(trans-Aconitate);C06027(L-erythro-3-Methylmalyl-CoA);C02612((R)-2-Methylmalate);C06029(L-threo-3-Methylmalate);C06028(2-Methylfumaryl-CoA);C00490(Itaconate);C02876(Pr…	1|28	C00109(3-methyl pyruvic acid)	0.137289	http://www.kegg.jp/kegg-bin/show_pathway?ko00660+C00109
ko00400	Phenylalanine, tyrosine and tryptophan biosynthesis	Metabolism	35|5968	C16848(6-Deoxy-5-ketofructose 1-phosphate);C20653(2-Benzylmalic acid);C20654(3-Benzylmalic acid);C00587(3-Hydroxybenzoate);C00108(Anthranilate);C00944(3-Dehydroquinate);C04691(2-Dehydro-3-deoxy-D-arabino-heptonate 7-phosphate);C01302(1-(2-Carboxyphenylamino)-1-deoxy-D-ribulose 5-phosphate);C00251(Chorismate);C03506(Indoleglycerol phosphate);C00254(Prephenate);C03175(Shikimate 3-phosphate);C00826(…	1|28	C00463(Indole)	0.140684	http://www.kegg.jp/kegg-bin/show_pathway?ko00400+C00463
ko04750	Inflammatory mediator regulation of TRP channels	Organismal Systems	36|5968	C20698(2-Aminoethyl diphenylborinate);C00002(ATP);C00584(Prostaglandin E2);C05966(15(S)-HPETE);C20171(Icilin);C11695(Anandamide);C00809((-)-Camphor);C00808((+)-Camphor);C19317(Allyl isothiocyanate);C00780(Serotonin);C04742((15S)-15-Hydroxy-5,8,11-cis-13-trans-eicosatetraenoate);C00903(Cinnamaldehyde);C05965(12(S)-HPETE);C01245(D-myo-Inositol 1,4,5-trisphosphate);C07600(Allicin);C00219(Arachidonat…	1|28	C00808((+)-Camphor)	0.144045	http://www.kegg.jp/kegg-bin/show_pathway?ko04750+C00808
ko00908	Zeatin biosynthesis	Metabolism	39|5968	C01804(Discadenine);C00020(AMP);C00008(ADP);C16467(cis-Prenyl-tRNA);C00029(UDP-glucose);C00147(Adenine);C00066(tRNA);C16426(Isopentenyladenosine-5'-diphosphate);C16448(Dihydrozeatin-O-glucoside);C16431(trans-Zeatin riboside);C16430(trans-Zeatin riboside monophosphate);C00033(Acetate);C07330(3-Methyl-2-butenal);C03423(O-beta-D-Glucosylzeatin);C16449(cis-Zeatin riboside);C00170(5'-Methylthioadenosi…	1|28	C00020(Adenosine monophosphate)	0.153927	http://www.kegg.jp/kegg-bin/show_pathway?ko00908+C00020
ko04024	cAMP signaling pathway	Environmental Information Processing	40|5968	C18182(Thyroid stimulating hormone);C00020(AMP);C00288(HCO3-);C00584(Prostaglandin E2);C16022(Somatostatin-14);C16021(Somatostatin-28);C20793(3-Hydroxyoctanoate);C20792(Oleoylethanolamide);C15906(Glucose-dependent insulinotropic peptide);C15949(Neuropeptide Y);C00788(L-Adrenaline);C00746(Oxytocin);C01996(Acetylcholine);C00042(Succinate);C00780(Serotonin);C00416(Phosphatidate);C16088(Pituitary ade…	1|28	C00020(Adenosine monophosphate)	0.157155	http://www.kegg.jp/kegg-bin/show_pathway?ko04024+C00020
ko00052	Galactose metabolism	Metabolism	46|5968	C00124(D-Galactose);C00103(D-Glucose 1-phosphate);C00029(UDP-glucose);C01286(2-Dehydro-3-deoxy-6-phospho-D-galactonate);C05400(Epimelibiose);C05401(3-beta-D-Galactosyl-sn-glycerol);C05402(Melibiose);C05404(D-Gal alpha 1->6D-Gal alpha 1->6D-Glucose);C06377(D-Galactosamine 6-phosphate);C06376(N-Acetyl-D-galactosamine 6-phosphate);C02262(D-Galactosamine);C06311(Galactitol 1-phosphate);C03383(D-Galac…	1|28	C01697(Dulcitol)	0.175843	http://www.kegg.jp/kegg-bin/show_pathway?ko00052+C01697
ko00623	Toluene degradation	Metabolism	47|5968	C00587(3-Hydroxybenzoate);C21168(4-Hydroxyisophthalate);C18309(3-Chloro-2-methyldienelactone);C18308(3,5-Dichloro-2-methylmuconolactone);C18304(2-Chloro-5-methyl-cis-dienelactone);C18305(2-Chloro-5-methylmaleylacetate);C02923(2,3-Dihydroxytoluene);C18307(2-Methyl-3-oxoadipate);C18306(5-Methylmaleylacetate);C18301(4,6-Dichloro-3-methyl-cis-1,2-dihydroxycyclohexa-3,5-diene);C18300(2,4-Dichlorotolue…	1|28	C01467(M-Cresol)	0.178847	http://www.kegg.jp/kegg-bin/show_pathway?ko00623+C01467
ko04974	Protein digestion and absorption	Organismal Systems	47|5968	C00025(L-Glutamate);C05996(Branched chain fatty acid);C00148(L-Proline);C00123(L-Leucine);C00037(Glycine);C00062(L-Arginine);C00146(Phenol);C00064(L-Glutamine);C00152(L-Asparagine);C01468(4-Cresol);C16138(L-Pyrrolysine);C01672(Cadaverine);C00282(Hydrogen);C00238(Potassium cation);C00099(beta-Alanine);C00491(L-Cystine);C02632(2-Methylpropanoate);C01327(Hydrochloric acid);C00097(L-Cysteine);C00011(…	1|28	C00463(Indole)	0.178847	http://www.kegg.jp/kegg-bin/show_pathway?ko04974+C00463
ko00640	Propanoate metabolism	Metabolism	48|5968	C00024(Acetyl-CoA);C00100(Propanoyl-CoA);C00068(Thiamin diphosphate);C00583(Propane-1,2-diol);C00109(2-Oxobutanoate);C05235(Hydroxyacetone);C00804(Propynoate);C17530(Methyl acetate);C01213((R)-Methylmalonyl-CoA);C00042(Succinate);C05668(3-Hydroxypropionyl-CoA);C00827(Lactoyl-CoA);C00424((S)-Lactaldehyde);C00099(beta-Alanine);C00479(Propanal);C02225(2-Methylcitrate);C00091(Succinyl-CoA);C02876(Pro…	1|28	C00109(3-methyl pyruvic acid)	0.181819	http://www.kegg.jp/kegg-bin/show_pathway?ko00640+C00109
ko00760	Nicotinate and nicotinamide metabolism	Metabolism	55|5968	C05840(Iminoaspartate);C00122(Fumarate);C19631(6-Hydroxy-3-succinoylpyridine);C02295(Methylitaconate);C00022(Pyruvate);C00006(NADP+);C00003(NAD+);C03056(2,6-Dihydroxypyridine);C00922(2,3-Dimethylmaleate);C19569(3-Succinoylpyridine);C02930(2-Methyleneglutarate);C03722(Quinolinate);C19567(4-Oxo-1-(3-pyridyl)-1-butanone);C01384(Maleic acid);C00253(Nicotinate);C16159(2-Formylglutarate);C03150(Nicotin…	1|28	C02918(Trigonellinamide)	0.20177	http://www.kegg.jp/kegg-bin/show_pathway?ko00760+C02918
ko02060	Phosphotransferase system (PTS)	Environmental Information Processing	56|5968	C00329(D-Glucosamine);C00124(D-Galactose);C00022(Pyruvate);C16699(2-O-(6-Phospho-alpha-mannosyl)-D-glycerate);C16698(N-Acetylmuramic acid 6-phosphate);C00140(N-Acetyl-D-glucosamine);C00689(alpha,alpha'-Trehalose 6-phosphate);C06311(Galactitol 1-phosphate);C11544(2-O-(alpha-D-Mannosyl)-D-glycerate);C06187(Arbutin 6-phosphate);C02888(Sorbose 1-phosphate);C06188(Salicin 6-phosphate);C06376(N-Acetyl-…	1|28	C01697(Dulcitol)	0.204501	http://www.kegg.jp/kegg-bin/show_pathway?ko02060+C01697
ko00902	Monoterpenoid biosynthesis	Metabolism	57|5968	C02485((-)-Isopiperitenone);C00341(Geranyl diphosphate);C00843((-)-Menthone);C11383((+)-(S)-Carvone);C21203(Geranyl phosphate);C09893(Pulegone);C11388((-)-Linalool);C00521((S)-Limonene);C11409((+)-trans-Carveol);C06074(Myrcene);C00848(6-Oxocineole);C01123((-)-trans-Isopiperitenol);C20790(7-Deoxyloganetin);C11952((+)-Isomenthone);C11951((+)-cis-Isopulegone);C00808((+)-Camphor);C01433(Loganin);C060…	1|28	C00808((+)-Camphor)	0.207202	http://www.kegg.jp/kegg-bin/show_pathway?ko00902+C00808
ko00270	Cysteine and methionine metabolism	Metabolism	61|5968	C02291(L-Cystathionine);C00065(L-Serine);C05528(3-Sulfopyruvate);C03082(4-Phospho-L-aspartate);C01077(O-Acetyl-L-homoserine);C00283(Hydrogen sulfide);C00022(Pyruvate);C05527(3-Sulfinylpyruvate);C01962(Thiocysteine);C05524(Aminoacyl-L-methionine);C00491(L-Cystine);C15651(2-Hydroxy-3-keto-5-methylthiopentenyl-1-phosphate);C00021(S-Adenosyl-L-homocysteine);C05823(3-Mercaptolactate);C00109(2-Oxobutan…	1|28	C00109(3-methyl pyruvic acid)	0.217718	http://www.kegg.jp/kegg-bin/show_pathway?ko00270+C00109
ko00240	Pyrimidine metabolism	Metabolism	65|5968	C20254(Ureidoacrylate);C00106(Uracil);C00364(dTMP);C00105(UMP);C00363(dTDP);C20253(Aminoacrylate);C05822(3'-CMP);C00063(CTP);C00029(UDP-glucose);C00064(L-Glutamine);C03997(5-Hydroxymethyldeoxycytidylate);C01103(Orotidine 5'-phosphate);C00365(dUMP);C20231((Z)-3-Ureidoacrylate peracid);C21028((R)-5,6-Dihydrothymine);C21029((R)-3-Ureidoisobutyrate);C00383(Malonate);C01168(Pseudouridine 5'-phosphate)…	1|28	C00364(DTMP)	0.227781	http://www.kegg.jp/kegg-bin/show_pathway?ko00240+C00364
ko01220	Degradation of aromatic compounds	Metabolism	263|5968	C06720(1,6-Dihydroxy-5-methylcyclohexa-2,4-dienecarboxylate);C00024(Acetyl-CoA);C16473(4-Fluorocatechol);C04596(1,1-Dichloro-2,2-bis(4-chlorophenyl)ethylene);C06727(cis-1,2-Dihydro-3-ethylcatechol);C16479(5-Fluorocyclohexadiene-cis,cis-1,2-diol-1-carboxylate);C06729(cis-1,2-Dihydroxy-4-methylcyclohexa-3,5-diene-1-carboxylate);C00146(Phenol);C16472(3-Fluorocatechol);C16247(2,6-Dibromophenol);C0084…	2|28	C01467(M-Cresol);C06337(Terephthalic acid)	0.228014	http://www.kegg.jp/kegg-bin/show_pathway?ko01220+C01467+C06337
ko00360	Phenylalanine metabolism	Metabolism	72|5968	C00024(Acetyl-CoA);C00122(Fumarate);C00022(Pyruvate);C00582(Phenylacetyl-CoA);C00323(Caffeoyl-CoA);C04351((R)-2-Methylimino-1-phenylpropan-1-ol);C05853(Phenylethyl alcohol);C05852(2-Hydroxyphenylacetate);C19946(3-Oxo-5,6-dehydrosuberyl-CoA semialdehyde);C17268(Pyruvophenone);C00805(Salicylate);C16719((-)-Norephedrine);C05620(N-Acetyl-D-phenylalanine);C18202(8-Methyl-6-nonenoic acid);C12624(2-Hydr…	1|28	C00601(Phenylacetaldehyde)	0.244339	http://www.kegg.jp/kegg-bin/show_pathway?ko00360+C00601
ko00330	Arginine and proline metabolism	Metabolism	78|5968	C00025(L-Glutamate);C18326(p-Coumaroylputrescine);C18325(Feruloylagmatine);C01682(Nopaline);C10497(Feruloylputrescine);C00022(Pyruvate);C00581(Guanidinoacetate);C00148(L-Proline);C01165(L-Glutamate 5-semialdehyde);C03912((S)-1-Pyrroline-5-carboxylate);C04137(D-Octopine);C02946(4-Acetamidobutanoate);C05946((4R)-4-Hydroxy-2-oxoglutarate);C01043(N-Carbamoylsarcosine);C05941(2-Oxo-4-hydroxy-5-aminova…	1|28	C00791(Creatinine)	0.257507	http://www.kegg.jp/kegg-bin/show_pathway?ko00330+C00791
ko00524	Neomycin, kanamycin and gentamicin biosynthesis	Metabolism	81|5968	C00025(L-Glutamate);C01822(Kanamycin A);C01823(Kanamycin C);C17582(2'-N-Acetylparomamine);C17209(2-Deoxy-scyllo-inosose);C07656(Gentamicin C1);C21261(2'''-N-Acetyl-6'''-deamino-6'''-hydroxyparomomycin II);C00029(UDP-glucose);C20699(6''-O-Carbamoylkanamycin A);C17997(Oxyapramycin);C21266(3''-Amino-3''-deoxygentamicin A2);C21257(4'-Oxolividamine);C21264(5'''-epi-Lividomycin B);C21265(3''-Oxogentami…	1|28	C00043(Uridine diphosphate-N-acetylglucosamine)	0.26375	http://www.kegg.jp/kegg-bin/show_pathway?ko00524+C00043
ko00909	Sesquiterpenoid and triterpenoid biosynthesis	Metabolism	88|5968	C19732(24-Hydroxy-beta-amyrin);C19736((+)-alpha-Santalene);C09672(Germacrene B);C06083(Tetrahymanol);C06310(Diploptene);C16775((S)-beta-Bisabolene);C19939(Pentalen-13-al);C20200(Baruol);C20181(Avermitilol);C20478((E)-2-epi-beta-Caryophyllene);C08628(Lupeol);C20163(5-epi-alpha-Selinene);C19748((E)-gamma-Bisabolene);C19749((E)-alpha-Bisabolene);C19746((3R,6E)-Nerolidol);C19747(Germacrene C);C09684(…	1|28	C09704(Nerolidol)	0.277465	http://www.kegg.jp/kegg-bin/show_pathway?ko00909+C09704
ko00520	Amino sugar and nucleotide sugar metabolism	Metabolism	108|5968	C00140(N-Acetyl-D-glucosamine);C00029(UDP-glucose);C04297(CDP-4-dehydro-3,6-dideoxy-D-glucose);C20359(UDP-2-acetamido-3-amino-2,3-dideoxy-alpha-D-glucuronate);C16155(UDP-L-Ara4O);C20357(UDP-N,N'-diacetylbacillosamine);C04630(UDP-2-acetamido-4-amino-2,4,6-trideoxy-alpha-D-glucose);C04631(UDP-N-acetyl-3-(1-carboxyvinyl)-D-glucosamine);C01222(GDP-4-dehydro-6-deoxy-D-mannose);C04037(1-Phospho-alpha-D…	1|28	C00043(Uridine diphosphate-N-acetylglucosamine)	0.310533	http://www.kegg.jp/kegg-bin/show_pathway?ko00520+C00043
ko01230	Biosynthesis of amino acids	Metabolism	128|5968	C00025(L-Glutamate);C00148(L-Proline);C00026(2-Oxoglutarate);C00021(S-Adenosyl-L-homocysteine);C00022(Pyruvate);C00141(3-Methyl-2-oxobutanoic acid);C04133(N-Acetyl-L-glutamate 5-phosphate);C01100(L-Histidinol phosphate);C01102(O-Phospho-L-homoserine);C00944(3-Dehydroquinate);C03232(3-Phosphonooxypyruvate);C00437(N-Acetylornithine);C00624(N-Acetyl-L-glutamate);C02739(1-(5-Phospho-D-ribosyl)-ATP);C…	1|28	C00109(3-methyl pyruvic acid)	0.335518	http://www.kegg.jp/kegg-bin/show_pathway?ko01230+C00109
ko01210	2-Oxocarboxylic acid metabolism	Metabolism	135|5968	C00025(L-Glutamate);C00026(2-Oxoglutarate);C00022(Pyruvate);C04236((2S)-2-Isopropyl-3-oxosuccinate);C00141(3-Methyl-2-oxobutanoic acid);C04133(N-Acetyl-L-glutamate 5-phosphate);C03283(L-2,4-Diaminobutanoate);C17249(7-Methylthioheptanaldoxime);C17248(4-Methylthiobutyl-desulfoglucosinolate);C17245(5-Methylthiopentanaldoxime);C17244(3-Methylthiopropyl-desulfoglucosinolate);C17246(6-Methylthiohexanal…	1|28	C00109(3-methyl pyruvic acid)	0.342566	http://www.kegg.jp/kegg-bin/show_pathway?ko01210+C00109
