# Supplementary material for: Altered Lung Microbiome and Metabolome Profile in Children With Pulmonary Arterial Hypertension Associated With Congenital Heart Disease
Source: Front Med (Lausanne). 2022 Jul 28;9:940784. doi: 10.3389/fmed.2022.940784 (PMC9366172; doi:10.3389/fmed.2022.940784)
Supplement: Supplementary file 4 [file Table_4.xlsx]

## Sheet:  PAH-LTRS vs LTRS
	pos_25441	pos_22909	pos_18930
g__Moraxella	0.831918	0.0173894	0.855538
g__Porphyromonas	0.0261023	0.00432407	0.777779
g__Fusobacterium	0.0111645	0.347521	0.393301
g__Alloprevotella	0.159283	0.197829	0.794346
g__Lactobacillus	0.135203	0.954436	0.54837
g__Alicycliphilus	0.0115804	0.377423	0.418228
g__Leptotrichia	0.0528699	0.722809	0.466512
g__Cardiobacterium	0.399026	0.595455	0.545743
g__Actinomyces	0.0198621	0.697945	0.51816
g__Streptobacillus	0.0513348	0.349092	0.502633
g__Treponema_2	0.594325	0.349978	0.111031
g__Capnocytophaga	0.227328	0.52334	0.731892
g__Campylobacter	0.0202189	0.0287642	0.678749
g__Catonella	0.248449	0.676874	0.560652
g__Propionibacterium	0.0237018	0.062071	0.434055
g__Lautropia	0.11999	0.258212	0.101452
g__Peptococcus	0.386464	0.161886	0.37659
g__Providencia	0.187189	0.621373	0.384164
g__Diaphorobacter	0.0168833	0.610372	0.792952
g__Parapusillimonas	0.151599	0.910214	0.863099
g__Bergeyella	0.0544135	0.00334354	0.380856
g__Corynebacterium	0.246417	0.741007	0.548435
g__Aggregatibacter	0.0584144	0.479461	0.384083
g__Fretibacterium	0.344438	0.591464	0.205405
g__Acinetobacter	0.012539	0.49912	0.85614
g__Wolinella	0.546856	0.512621	0.34024
g__Eubacterium_yurii_group	0.395749	0.55257	0.927694
g__Serratia	0.331722	0.201829	0.632292
g__Johnsonella	0.189398	0.0709292	0.502458
g__Ruminococcaceae_UCG-008	0.126272	0.960134	0.642671
g__Parvimonas	0.109344	0.582805	0.55034
g__Tannerella	0.401216	0.258686	0.365551
g__Filifactor	0.212545	0.349795	0.392044
g__Prevotella_2	0.211859	0.718381	0.898308
g__Oribacterium	0.278268	0.897557	0.870216
g__Peptostreptococcus	0.337122	0.702143	0.726447
g__Eikenella	0.0480611	0.655539	0.77723
g__Enhydrobacter	0.0149164	0.660761	0.57805
g__Selenomonas_3	0.34915	0.302228	0.311816
g__Conchiformibius	0.0226774	0.0353415	0.550389
g__Leptolinea	0.0774666	0.777629	0.456622
g__Pedobacter	0.0545974	0.492573	0.739593
g__Pseudoxanthomonas	0.892991	0.975092	0.945425
g__BSV13	0.0182047	0.714677	0.621185
g__hgcI_clade	0.169353	0.918305	0.673769
g__Syntrophorhabdus	0.0163356	0.773854	0.601355
g__Rhodobacter	0.0802697	0.658982	0.853156
g__Tuberibacillus	0.285122	0.985057	0.135915
g__Allobaculum	0.19061	0.994135	0.547358
g__Gardnerella	0.0405009	0.450918	0.801107
g__Legionella	0.0524769	0.527487	0.437547
g__Hydrogenispora	0.013602	0.548997	0.693681
g__Selenomonas	0.26601	0.306414	0.342544
g__Butyrivibrio_2	0.594276	0.450227	0.412016
g__Curvibacter	0.626032	0.619053	0.639076
g__Gracilibacteria_bacterium_canine_oral_taxon_394	0.253717	0.09617	0.16019
g__Smithella	0.021644	0.679911	0.623404
g__Sideroxydans	0.124747	0.803066	0.368263
g__Paludibacter	0.0175652	0.751148	0.589292
g__Ruminococcaceae_UCG-012	0.0174106	0.576288	0.255249
g__Dechloromonas	0.0365743	0.7039	0.403791
g__Mobilitalea	0.179129	0.337344	0.771821
g__Sporobacter	0.0180891	0.889501	0.625554
g__Filobacterium	0.570334	0.847418	0.23668
g__Methylomonas	0.0675677	0.844	0.137726
g__Alysiella	0.0700152	0.344985	0.955423
g__Treponema	0.0187799	0.654678	0.622146
g__Nitrosospira	0.000600559	0.539265	0.362396
g__Holophaga	0.00210127	0.353375	0.751097
g__Morganella	0.612486	0.704302	0.577223
g__Longilinea	0.00212511	0.619231	0.328052
g__Brachybacterium	0.809951	0.107948	0.993294
g__Thiobacillus	0.000856731	0.640994	0.46464
g__Ignavibacterium	0.00305979	0.495221	0.301347
g__Leptolyngbya	0.0572213	0.817745	0.120182
g__Denitratisoma	0.0508518	0.991947	0.11412
g__GOUTB8	0.00895448	0.506749	0.62504
g__Chungangia	0.0223153	0.132301	0.79413
g__Saccharopolyspora	0.00561873	0.757432	0.791465
g__Alterococcus	0.000744151	0.812024	0.547948
g__Ferribacterium	0.178496	0.428214	0.134241
g__Crenothrix	0.00887373	0.837423	0.249487
g__Clostridium_sensu_stricto_9	0.0104717	0.733359	0.285263
g__Sulfuricella	0.0229216	0.137328	0.39603
g__Angustibacter	0.00970094	0.824283	0.273395
g__Desulfatiglans	0.137392	0.993279	0.515047
g__Tropicimonas	0.157263	0.232457	0.272149
g__AKIW659	0.252215	0.929254	0.547739
g__Trichococcus	0.0628354	0.643182	0.182282

## Sheet: REF vs PAH-LTRS
	pos_3546	neg_11994	pos_521	pos_3618	pos_13220	pos_3403	neg_5055	pos_86	pos_25059	neg_9938	pos_3616	pos_24731	pos_147	neg_187	pos_3948	pos_12794	pos_3614	neg_1770	neg_119	pos_25479	pos_3943	pos_3998	pos_3414	neg_191	pos_13186	neg_801	pos_8780	pos_19096	neg_3354	pos_3487	neg_4972	neg_504	pos_15258	pos_4947	pos_14989	neg_13998	neg_1	pos_12094	neg_15140	pos_13994	pos_12647	neg_239	pos_3241	neg_532	pos_761	pos_14802	pos_9861	neg_6367	neg_3243
g__Tropheryma	0.409379	0.722529	0.402232	0.419239	0.42189	0.86542	0.358441	0.463461	0.241266	0.129343	0.944164	0.000798217	0.0301227	0.0836525	0.00696024	0.245048	0.886802	0.366351	0.289784	0.260571	0.213272	0.208975	0.196439	0.0464676	0.450975	0.0270496	0.404823	0.000230032	0.0553476	0.747283	0.206002	0.00825624	0.0020327	0.474711	0.431916	0.0200866	0.349442	0.164504	0.0978142	0.322136	0.164143	0.322136	0.109105	0.00285487	0.709831	0.163423	0.000336473	0.496906	0.000101355
g__Alicycliphilus	0.0431255	0.245016	0.0362751	0.163348	0.0369288	0.171744	0.0132307	0.0463239	0.856729	0.00846274	0.100822	0.934533	0.0675277	0.115542	0.0786261	0.278223	0.103253	0.00833408	0.0062861	0.00616142	0.00409238	0.0172454	0.0926516	0.751285	0.0627075	0.093559	0.0201331	0.0221509	0.721052	0.275268	0.00231183	0.684037	0.100581	0.179338	0.0266871	0.044638	0.0368192	0.0109612	0.419308	0.0454099	0.118506	0.0205376	0.158252	0.63838	0.111331	0.143023	0.431434	0.00756691	0.294325
g__Rothia	0.81852	0.904854	0.896326	0.92023	0.909976	0.606695	0.503419	0.954491	0.356492	0.393156	0.718012	0.17628	0.561241	0.594623	0.355344	0.511092	0.888661	0.729348	0.432535	0.670118	0.823551	0.433177	0.785998	0.1061	0.924506	0.585637	0.394373	0.206481	0.29977	0.661467	0.88781	0.523772	0.0069097	0.615055	0.526611	0.979384	0.697916	0.346808	0.398039	0.659115	0.40853	0.274169	0.631916	0.324655	0.538756	0.290062	0.421702	0.636546	0.548857
g__Blautia	0.811617	0.869823	0.98108	0.790753	0.779129	0.255503	0.505726	0.9871	0.430095	0.102008	0.376394	0.0456323	0.280011	0.264463	0.496011	0.480937	0.295623	0.98796	0.574062	0.860491	0.616187	0.454807	0.622308	0.849486	0.804926	0.1861	0.319785	0.193337	0.0823048	0.18723	0.471469	0.0023211	0.0636147	0.957017	0.267815	0.441707	0.9914	0.144746	0.110248	0.959594	0.942423	0.978501	0.101524	0.0110771	0.652497	0.237301	0.0556099	0.700801	0.0132183
g__Staphylococcus	0.616437	0.588474	0.65429	0.630237	0.578041	0.864825	0.658202	0.689017	0.528577	0.979375	0.862283	0.0335828	0.212816	0.239421	0.063141	0.328269	0.768537	0.693802	0.367308	0.424048	0.436208	0.527865	0.470441	0.175739	0.566219	0.180473	0.360907	0.0409467	0.457773	0.555237	0.938178	0.26338	0.0679704	0.197941	0.712254	0.638731	0.244364	0.313184	0.16758	0.656636	0.684242	0.399072	0.451836	0.0790847	0.189446	0.094944	0.36439	0.86313	0.00750203
g__Lachnospiraceae_NK4A136_group	0.808974	0.632837	0.792273	0.836708	0.769044	0.84938	0.630522	0.967303	0.309312	0.221343	0.913235	0.797274	0.304065	0.538012	0.0995918	0.535139	0.757502	0.756679	0.853613	0.16557	0.25656	0.241426	0.705419	0.808974	0.949253	0.664033	0.227763	0.21881	0.663246	0.243228	0.0822818	0.702204	0.270363	0.0619143	0.173313	0.687801	0.204827	0.392284	0.964724	0.889312	0.689396	0.968163	0.0358023	0.663246	0.732942	0.331964	0.32376	0.779806	0.35331
g__Subdoligranulum	0.794688	0.687241	0.889664	0.982709	0.793851	0.473158	0.824126	0.907682	0.571281	0.051028	0.372647	0.184831	0.636708	0.328062	0.364394	0.945569	0.355672	0.947295	0.642944	0.741596	0.871701	0.85465	0.738314	0.825815	0.923162	0.203903	0.754771	0.196353	0.254802	0.814847	0.942981	0.154447	0.303378	0.693657	0.672883	0.980116	0.790505	0.348786	0.389479	0.923162	0.726044	0.91972	0.58848	0.24693	0.944707	0.85465	0.258563	0.789669	0.266675
g__Enterococcus	0.855603	0.528597	0.540982	0.766297	0.938848	0.123679	0.773014	0.701745	0.899695	0.469479	0.19629	0.132438	0.445912	0.773855	0.328049	0.647862	0.789876	0.914464	0.705011	0.92839	0.81449	0.917943	0.923165	0.372557	0.836707	0.76127	0.202301	0.600271	0.0720044	0.537325	0.437982	0.0640607	0.0321202	0.781433	0.458626	0.40578	0.848722	0.223251	0.914464	0.65024	0.79919	0.649447	0.18275	0.215969	0.164565	0.232918	0.143856	0.902299	0.0987643
g__Parapusillimonas	0.00582672	0.0466382	0.00592186	0.14249	0.00430585	0.057617	0.00304314	0.00751607	0.444775	0.00641769	0.053063	0.990495	0.0128376	0.021926	0.0349095	0.126927	0.0127916	0.00110097	0.00212371	0.00662569	0.0017083	0.0212168	0.100336	0.773132	0.00530459	0.0177664	0.00694844	0.00545908	0.736011	0.548711	0.00279534	0.50582	0.420253	0.0379537	0.0193309	0.0744745	0.00362745	0.00834441	0.612997	0.0283321	0.076019	0.000811415	0.118267	0.581955	0.0285992	0.0404926	0.696246	0.00114648	0.11057
g__Corynebacterium_1	0.0330589	0.0667602	0.0400211	0.0451977	0.0371733	0.0385192	0.103994	0.0403743	0.340592	0.0306214	0.0569927	0.695443	0.046904	0.0333617	0.241767	0.0145375	0.117995	0.024722	0.0252018	0.22244	0.0412082	0.535667	0.0125636	0.623752	0.0419339	0.0173477	0.0133529	0.0139841	0.820014	0.270363	0.0733321	0.681031	0.330567	0.194681	0.0117709	0.384316	0.0787814	0.191196	0.529202	0.014795	0.101302	0.036081	0.452677	0.534227	0.330015	0.171555	0.403918	0.0166489	0.358285
g__Eubacterium_coprostanoligenes_group	0.620463	0.925256	0.84771	0.986075	0.641528	0.358264	0.783268	0.821283	0.6431	0.244206	0.226781	0.147414	0.895843	0.832344	0.616593	0.434913	0.779073	0.95129	0.458731	0.99913	0.93306	0.845145	0.626675	0.532706	0.782429	0.409262	0.857985	0.324824	0.0345475	0.87688	0.541426	0.0783138	0.114444	0.714481	0.831492	0.865706	0.576212	0.321534	0.662075	0.806024	0.934795	0.539968	0.728411	0.336498	0.959112	0.78075	0.40549	0.836606	0.265875
g__Alistipes	0.777451	0.350183	0.790732	0.8444	0.7899	0.483615	0.712838	0.575506	0.529667	0.44884	0.608534	0.866414	0.60247	0.579962	0.226328	0.365162	0.277494	0.72173	0.811599	0.586675	0.779936	0.857088	0.986238	0.496658	0.677649	0.706394	0.42749	0.213261	0.691969	0.106907	0.713645	0.784914	0.383509	0.235481	0.299173	0.58518	0.52114	0.804907	0.937271	0.417344	0.417974	0.734727	0.403615	0.947567	0.658727	0.798228	0.629959	0.613099	0.7899
g__Ruminococcus_2	0.378923	0.785684	0.448346	0.944537	0.381331	0.685524	0.317826	0.491678	0.630994	0.0388888	0.529827	0.303437	0.342166	0.164652	0.310846	0.82444	0.872166	0.633329	0.140344	0.558973	0.465697	0.734249	0.592617	0.506346	0.441766	0.0275273	0.598689	0.0808469	0.180085	0.943671	0.823593	0.219415	0.112846	0.998265	0.426191	0.45033	0.780663	0.0778193	0.231963	0.604787	0.972252	0.471106	0.571579	0.192599	0.708934	0.404655	0.279882	0.558235	0.302387
g__Ruminococcaceae_UCG-013	0.982591	0.619615	0.960842	0.599612	0.998259	0.203571	0.725071	0.873414	0.499829	0.0263099	0.293794	0.16547	0.61266	0.508284	0.656452	0.879438	0.270645	0.906191	0.72918	0.558982	0.959973	0.358163	0.873414	0.867396	0.964321	0.196373	0.811912	0.139433	0.140987	0.208058	0.699769	0.0214302	0.106552	0.783225	0.606505	0.301607	0.766477	0.389884	0.651703	0.762305	0.719332	0.875995	0.242735	0.159595	0.536246	0.987813	0.108853	0.923507	0.130374
g__Johnsonella	0.637989	0.762851	0.608659	0.506609	0.597999	0.376418	0.372844	0.738928	0.975774	0.716867	0.240176	0.572451	0.251144	0.397049	0.116635	0.410107	0.514363	0.326562	0.522887	0.304023	0.254404	0.425322	0.170566	0.365168	0.646583	0.794524	0.444117	0.110555	0.626344	0.831599	0.341579	0.755403	0.834989	0.231723	0.695832	0.734007	0.479597	0.918793	0.98529	0.427888	0.48714	0.627118	0.205542	0.387869	0.591944	0.837533	0.423404	0.453349	0.246993
g__Eubacterium_eligens_group	0.622402	0.903522	0.719978	0.942904	0.613027	0.408301	0.329881	0.773517	0.750789	0.0224768	0.554337	0.302044	0.366364	0.353947	0.291545	0.956066	0.510495	0.621618	0.419192	0.821225	0.417903	0.918379	0.543215	0.781134	0.73575	0.222876	0.352778	0.285358	0.229465	0.701036	0.222441	0.073049	0.105749	0.961334	0.228137	0.458899	0.631047	0.0793951	0.366961	0.770982	0.830676	0.785375	0.114946	0.148057	0.656467	0.287411	0.0767677	0.428935	0.148057
g__Acinetobacter	0.476281	0.859672	0.577848	0.267433	0.46419	0.804965	0.402524	0.503028	0.494719	0.277643	0.62008	0.166315	0.575622	0.874096	0.531934	0.0636716	0.186192	0.343545	0.311875	0.278135	0.450291	0.595038	0.182089	0.815005	0.585295	0.828436	0.213817	0.152515	0.110581	0.886857	0.374121	0.282094	0.00663873	0.836012	0.250506	0.160151	0.969911	0.747052	0.548492	0.270809	0.250967	0.644769	0.65804	0.60258	0.866454	0.909894	0.128287	0.315064	0.0882949
g__Dialister	0.258513	0.411074	0.205066	0.456996	0.251955	0.71057	0.207094	0.332427	0.206281	0.0106769	0.701678	0.126644	0.410446	0.515373	0.433378	0.203052	0.91197	0.445759	0.247339	0.414851	0.303328	0.641348	0.225533	0.7041	0.26231	0.258041	0.789648	0.041413	0.144704	0.348165	0.525328	0.0622742	0.195132	0.523187	0.528905	0.089703	0.466361	0.101531	0.267591	0.215761	0.233829	0.340241	0.767161	0.177007	0.821575	0.715437	0.0195608	0.356778	0.18705
g__Comamonas	0.167886	0.374859	0.205816	0.459614	0.16094	0.399202	0.121474	0.208827	0.807297	0.137447	0.481738	0.610517	0.101684	0.227983	0.191212	0.163111	0.0577172	0.115147	0.175042	0.0621593	0.124434	0.247805	0.419711	0.980824	0.194485	0.243944	0.238228	0.0329763	0.535163	0.814407	0.158434	0.91704	0.520795	0.610517	0.277006	0.180451	0.248291	0.241552	0.858253	0.323078	0.403127	0.0752513	0.651443	0.600056	0.319067	0.529848	0.93614	0.118567	0.214498
g__Ruminococcaceae_UCG-008	0.988834	0.494627	0.953125	0.774025	0.982135	0.565919	0.651658	0.877624	0.380036	0.390192	0.603721	0.937527	0.591001	0.981018	0.343163	0.98995	0.78263	0.774025	0.910843	0.172047	0.612595	0.414216	0.958701	0.757964	0.795583	0.855588	0.631504	0.251479	0.314732	0.352728	0.293738	0.911953	0.0187554	0.295065	0.413402	0.538529	0.398109	0.317507	0.742001	0.843512	0.987717	0.859987	0.898643	0.959816	0.654703	0.542269	0.640542	0.73882	0.491052
g__Holdemanella	0.431338	0.630789	0.61421	0.955977	0.390154	0.527708	0.302343	0.539111	0.114177	0.260576	0.452042	0.0455995	0.411166	0.279271	0.3198	0.473266	0.96282	0.636942	0.166154	0.79944	0.67435	0.713455	0.647546	0.608148	0.404796	0.148329	0.669855	0.138391	0.0919886	0.717131	0.681567	0.0514864	0.0588575	0.907216	0.685185	1	0.925716	0.127639	0.177885	0.686997	0.918895	0.482519	0.998042	0.0521396	0.560593	0.322871	0.158773	0.598673	0.048163
g__Coprococcus_1	0.445384	0.575547	0.515426	0.502112	0.476011	0.906278	0.412712	0.595004	0.292631	0.13596	0.851741	0.025399	0.402746	0.317225	0.405225	0.161945	0.599534	0.713144	0.348154	0.841582	0.467247	0.859376	0.197511	0.753923	0.485544	0.172059	0.654219	0.108257	0.190533	0.815457	0.494483	0.0300857	0.388057	0.574805	0.862773	0.22589	0.696239	0.470608	0.173489	0.429838	0.419643	0.721242	0.536076	0.0841739	0.886618	0.658927	0.0052102	0.547635	0.0322848
g__Christensenellaceae_R-7_group	0.116639	0.128372	0.123804	0.0908138	0.143131	0.282341	0.347596	0.162837	0.0631123	0.218282	0.586937	0.0316401	0.518918	0.385786	0.196306	0.0822149	0.617344	0.394318	0.227697	0.168405	0.250565	0.163526	0.0447753	0.700872	0.190485	0.390039	0.758878	0.0548149	0.128661	0.0658539	0.504112	0.21243	0.521762	0.317671	0.76136	0.698454	0.71057	0.407941	0.112649	0.153084	0.338557	0.154404	0.610446	0.169817	0.907673	0.644472	0.260882	0.385786	0.206281
g__Ruminococcaceae_NK4A214_group	0.851888	0.789374	0.862974	0.797756	0.89294	0.714261	0.90669	0.925639	0.420564	0.129584	0.492395	0.204043	0.856149	0.647163	0.576689	0.702915	0.423115	0.880077	0.745353	0.680413	0.74865	0.720771	0.66371	0.78352	0.987878	0.458391	0.934266	0.220192	0.243954	0.50354	0.322978	0.365456	0.52907	0.416119	0.993939	0.721586	0.764369	0.741239	0.454396	0.908411	0.57147	0.853592	0.448438	0.578932	0.587189	0.643248	0.633888	0.936855	0.610734
g__Tepidimicrobium	0.0229836	0.0108353	0.0200604	0.0101325	0.0239658	0.00583148	0.0417163	0.0180757	0.00174408	0.0222219	0.0114699	0.0164021	0.11105	0.0806143	0.132569	0.000844648	0.0104288	0.0487255	0.0200604	0.352153	0.112398	0.376337	0.0165487	0.0459525	0.0136891	0.0289381	0.406279	0.00238976	0.419278	0.0251897	0.576602	0.582394	0.447656	0.897569	0.563191	0.26754	0.58433	0.32327	0.388783	0.00620788	0.0328697	0.0117987	0.611728	0.0759856	0.520157	0.582394	0.0490812	0.0620261	0.1007
g__Ruminococcaceae_UCG-010	0.859108	0.599695	0.777852	0.726141	0.868021	0.237584	0.928791	0.728037	0.491757	0.144518	0.231413	0.159325	0.939802	0.814823	0.983934	0.754739	0.315193	0.711033	0.789479	0.460186	0.657196	0.305938	0.971888	0.76146	0.818739	0.567473	0.846265	0.298658	0.0954562	0.663611	0.57697	0.0222513	0.141248	0.512033	0.69323	0.86703	0.43047	0.533549	0.40835	0.855153	0.625485	0.82364	0.825602	0.118895	0.385479	0.844293	0.220383	0.873971	0.236031
g__Nitrolancea	0.0782199	0.0684483	0.0565953	0.0313162	0.0930758	0.0224799	0.115065	0.058007	0.0294957	0.0630587	0.0146401	0.0787353	0.243267	0.203498	0.344708	0.00555285	0.0567953	0.0666133	0.0552108	0.633566	0.188826	0.696888	0.0305773	0.224443	0.0761843	0.110987	0.519168	0.00913716	0.576537	0.0536613	0.599857	0.931973	0.625566	0.754804	0.698967	0.365557	0.506408	0.59692	0.691699	0.0191069	0.104751	0.0517731	0.872128	0.381671	0.752672	0.911968	0.205582	0.0613379	0.287244
g__Syntrophus	0.853301	0.407439	0.89969	0.68505	0.781422	0.558628	0.657963	0.98123	0.295162	0.0899664	0.696246	0.508431	0.363359	0.536039	0.219551	0.630092	0.786598	0.619318	0.718823	0.251181	0.429064	0.538278	0.961131	0.292774	0.993296	0.46891	0.145645	0.141266	0.970508	0.213695	0.131879	0.974528	0.0366873	0.0545008	0.0610793	0.863868	0.10686	0.201684	0.862545	0.905015	0.930361	0.746735	0.258436	0.966489	0.777546	0.381759	0.76595	0.613365	0.545022
g__Peptoniphilus	0.246249	0.612266	0.150328	0.244731	0.226042	0.146761	0.32346	0.280124	0.942543	0.01282	0.179092	0.522088	0.523668	0.446167	0.218937	0.107218	0.52525	0.345026	0.145	0.202067	0.251868	0.449085	0.131793	0.264952	0.282336	0.327705	0.41686	0.0376217	0.794237	0.401589	0.32105	0.645727	0.87115	0.205188	0.277374	0.452746	0.614814	0.220346	0.370707	0.0570618	0.0741226	0.404342	0.719174	0.500217	0.703008	0.999042	0.618218	0.350708	0.169104
g__Ruminiclostridium_9	0.437444	0.162049	0.392602	0.421983	0.412476	0.171499	0.70381	0.27195	0.345957	0.340302	0.174372	0.824776	0.78275	0.845127	0.753677	0.413106	0.229385	0.471978	0.484941	0.899842	0.735568	0.853636	0.729017	0.771915	0.310741	0.915323	0.697354	0.482197	0.447261	0.171499	0.898124	0.343122	0.432256	0.821395	0.863869	0.965387	0.888683	0.875834	0.741315	0.27195	0.243647	0.427745	0.469948	0.692525	0.519909	0.64335	0.669356	0.59637	0.683703
g__Mitsuokella	0.36245	0.576472	0.247902	0.260571	0.386268	0.255695	0.558301	0.351246	0.666935	0.158153	0.594903	0.0847963	0.105011	0.106955	0.0543878	0.357196	0.7794	0.350507	0.210244	0.0965909	0.220499	0.222149	0.235648	0.252679	0.36245	0.0625774	0.430681	0.000586084	0.360944	0.908623	0.350507	0.365474	0.400502	0.365474	0.342434	0.0594001	0.373097	0.59588	0.305138	0.255695	0.289124	0.316117	0.276197	0.107609	0.80208	0.867696	0.456899	0.5784	0.0390479
g__Ruminococcus_gauvreauii_group	0.34406	0.558955	0.378553	0.740432	0.312776	0.884913	0.305395	0.405516	0.159384	0.0641051	0.774982	0.17567	0.518665	0.357353	0.553841	0.397601	0.920803	0.482233	0.257911	0.744248	0.6077	0.969885	0.49262	0.587462	0.353333	0.290963	0.394033	0.0739556	0.194452	0.988956	0.851221	0.102418	0.12411	0.938809	0.293338	0.65724	0.935806	0.214585	0.186427	0.455608	0.730919	0.505559	0.946822	0.147901	0.949828	0.612138	0.249246	0.379946	0.110002
g__Rhodobacter	0.728949	0.597003	0.777822	0.77299	0.707233	0.83639	0.475774	0.901811	0.571727	0.207278	0.795283	0.92378	0.679246	0.9058	0.671851	0.648937	0.612929	0.618276	0.479729	0.340648	0.658982	0.541882	0.89882	0.501379	0.942799	0.655322	0.480523	0.0853419	0.490894	0.995983	0.523507	0.78751	0.0198889	0.368071	0.38682	0.489291	0.536841	0.440193	0.915784	0.82656	0.78848	0.586486	0.665405	0.738457	0.814798	0.873954	0.391769	0.537679	0.562268
g__Lachnospiraceae_FCS020_group	0.599925	1	0.683886	0.900575	0.609865	0.484254	0.323286	0.742075	0.372164	0.0427564	0.505366	0.0530445	0.449145	0.256529	0.347516	0.500803	0.629106	0.630791	0.29339	0.963341	0.632478	0.820915	0.58107	0.863357	0.679544	0.138557	0.457791	0.0449541	0.0929341	0.49853	0.642635	0.0458011	0.047827	0.738504	0.517632	0.394466	0.702227	0.220072	0.0934292	0.833785	0.814496	0.686495	0.674348	0.0779055	0.808089	0.570531	0.108952	0.439877	0.0233833
g__Odoribacter	0.736567	0.492982	0.648391	0.927648	0.677626	0.617151	0.735676	0.53841	0.81989	0.267639	0.5784	0.674162	0.901449	0.862348	0.575153	0.878141	0.282624	0.59147	0.319446	0.682835	0.787001	0.725003	0.981185	0.88559	0.5784	0.568683	0.987769	0.237786	0.625533	0.286452	0.884658	0.369939	0.464791	0.366093	0.950165	0.791549	0.773399	0.394844	0.580841	0.475817	0.59558	0.66037	0.295888	0.573532	0.306665	0.625533	0.486976	0.738351	0.53841
g__Amaricoccus	0.151649	0.282203	0.0829905	0.16074	0.15246	0.136454	0.176899	0.129829	0.495211	0.299889	0.143711	0.236538	0.0118467	0.0151715	0.0019374	0.693681	0.125899	0.0882765	0.095241	0.0139657	0.0131878	0.0290736	0.137581	0.239863	0.153274	0.0869316	0.191771	0.00618896	0.603479	0.962525	0.0313911	0.91873	0.464771	0.381905	0.16286	0.250599	0.0347554	0.112021	0.0629792	0.206485	0.275442	0.20548	0.0663831	0.255793	0.188918	0.103222	0.316924	0.202487	0.0310342
g__Gardnerella	0.18826	0.580312	0.319537	0.325872	0.243123	0.61561	0.120116	0.270489	0.93864	0.199577	0.383511	0.729251	0.407832	0.375827	0.702774	0.263746	0.108976	0.107493	0.149357	0.295562	0.221116	0.441321	0.204703	0.120116	0.354661	0.144892	0.0733337	0.346663	0.785048	0.534142	0.120116	0.639021	0.0480974	0.239445	0.121727	0.53163	0.130366	0.671079	0.820234	0.349316	0.478626	0.262077	0.415882	0.802594	0.731154	0.452035	0.656349	0.0355624	0.675707
g__Bilophila	0.881442	0.508116	0.701866	0.991949	0.872597	0.275789	0.78774	0.744852	0.727896	0.397463	0.356686	0.573256	0.46267	0.336115	0.339589	0.965123	0.534618	0.998211	0.812906	0.976745	0.805945	0.659764	0.672049	0.652435	0.763639	0.42872	0.10555	0.525711	0.876134	0.148308	0.4462	0.506663	0.218109	0.533128	0.123396	0.901836	0.24113	0.587186	0.642712	0.637872	0.399378	0.795529	0.614688	0.734664	0.403223	0.215503	0.542095	0.928527	0.16454
g__Rhizobacter	0.144738	0.135504	0.0977741	0.00848556	0.166491	0.0138091	0.281473	0.106149	0.244933	0.214452	0.0212068	0.129269	0.0519095	0.036273	0.0179432	0.0982989	0.458352	0.109531	0.231535	0.0867587	0.0741421	0.0936524	0.0249451	0.376995	0.159622	0.0528779	0.293254	0.0139729	0.953034	0.36323	0.201775	0.99041	0.945377	0.0545237	0.283137	0.358065	0.0654573	0.746226	0.346606	0.0365143	0.0664243	0.260412	0.0373688	0.171186	0.809935	0.545773	0.732576	0.155157	0.101762
g__Timonella	0.0844938	0.0461785	0.0844938	0.0394092	0.0866441	0.0377674	0.12455	0.0682153	0.00981523	0.0387458	0.0347999	0.076581	0.211289	0.121722	0.325201	0.012719	0.0404216	0.113523	0.0661765	0.853832	0.250348	0.890735	0.0710981	0.117765	0.0475209	0.0330249	0.626667	0.029828	0.712282	0.149412	0.635599	0.777402	0.956433	0.852607	0.820875	0.54557	0.552926	0.538261	0.950217	0.0366513	0.15796	0.0498945	0.448641	0.222786	0.534106	0.826957	0.196226	0.118156	0.265286
g__Kocuria	0.135187	0.157107	0.0715385	0.0148171	0.109288	0.00401419	0.223694	0.0790108	0.383491	0.154322	0.00106207	0.319469	0.0207882	0.0167636	0.00261476	0.0731057	0.595786	0.0517695	0.0675485	0.0651668	0.025239	0.0938148	0.00370183	0.370374	0.118988	0.226395	0.0107594	0.0178139	0.201193	0.198701	0.0118417	0.666262	0.697148	0.00231993	0.0133093	0.53174	0.0062463	0.348512	0.080065	0.00713501	0.0167035	0.490487	0.26856	0.325154	0.225943	0.227754	0.248802	0.143537	0.0202189
g__Nosocomiicoccus	0.37755	0.623394	0.331442	0.391605	0.356282	0.437209	0.310429	0.425545	0.811787	0.561018	0.639421	0.248925	0.091442	0.109462	0.0257103	0.542131	0.749355	0.335747	0.285038	0.104887	0.231492	0.210616	0.313182	0.926374	0.405955	0.106829	0.562923	0.0181474	0.798763	0.772876	0.723945	0.88864	0.0671484	0.0400264	0.519871	0.344457	0.202224	0.353304	0.172821	0.422244	0.435532	0.591849	0.410804	0.30497	0.418958	0.188101	0.625389	0.42886	0.104887
g__Desulfovirga	0.941518	0.342809	0.968874	0.379714	0.8858	0.330742	0.647963	0.80269	0.185157	0.31894	0.451492	0.199063	0.569909	0.859964	0.398113	0.328361	0.823307	0.664972	0.824523	0.377127	0.55715	0.708782	0.755903	0.215477	0.889501	0.929104	0.22402	0.404356	0.633361	0.112386	0.293906	0.631127	0.0894699	0.110883	0.143449	0.839151	0.225259	0.349352	0.470748	0.478569	0.560327	0.812377	0.563513	0.49441	0.599091	0.38318	0.915467	0.642332	0.929104
g__Paenibacillus	0.227806	0.53117	0.216281	0.173014	0.216281	0.23396	0.218554	0.253087	0.383078	0.00254807	0.348221	0.382426	0.72599	0.591656	0.236838	0.0851107	0.117098	0.417137	0.10423	0.274808	0.485621	0.396237	0.199108	0.918857	0.244627	0.159083	0.36004	0.125182	0.481918	0.406949	0.452825	0.936537	0.19318	0.284474	0.27216	0.358158	0.438639	0.228746	0.744574	0.136918	0.167266	0.228276	0.68496	0.633848	0.726871	0.404928	0.243153	0.418507	0.21901
g__Tissierella	0.0615043	0.0446569	0.0687604	0.0673064	0.0633166	0.0302924	0.0896671	0.0556863	0.0101012	0.0350153	0.023101	0.0835377	0.298252	0.177477	0.212348	0.0078853	0.0345885	0.141304	0.0743018	0.537595	0.216872	0.633229	0.140046	0.13838	0.0522519	0.0948753	0.469344	0.0266692	0.657628	0.486901	0.577444	0.839203	0.436128	0.325704	0.634282	0.921544	0.122133	0.37857	0.419584	0.0719945	0.198627	0.0478747	0.937902	0.323482	0.360156	0.551392	0.519137	0.0993342	0.124802
g__Ureibacillus	0.00556194	0.00268234	0.0033548	0.00351792	0.00574953	0.00196061	0.00520241	0.00391009	0.000159795	0.00971771	0.00285145	0.0153429	0.0519608	0.0260399	0.0907447	0.00451675	0.0185707	0.0132897	0.00976732	0.295964	0.0282485	0.242746	0.00451675	0.15107	0.00222599	0.00472719	0.723875	0.00343552	0.790001	0.117146	0.403216	0.52963	0.926187	0.862216	0.79227	0.109979	0.36393	0.393176	0.460068	0.00231145	0.0113582	0.031385	0.580342	0.0676787	0.564202	0.467346	0.0600693	0.00966831	0.0292231
g__Desulfobulbus	0.850157	0.51356	0.8858	0.551872	0.808741	0.52584	0.63784	0.977587	0.308163	0.137661	0.720471	0.509498	0.226503	0.325201	0.377988	0.469775	0.755903	0.753524	0.833049	0.342809	0.410655	0.643456	0.988792	0.119336	0.997509	0.253022	0.190635	0.156512	0.840373	0.0669354	0.0854103	0.539303	0.0875783	0.0885202	0.0488943	0.647963	0.149878	0.293168	0.808741	0.932827	0.866103	0.787011	0.109766	0.547667	0.789418	0.416098	0.420665	0.63784	0.362661
g__Defluviicoccus	0.303782	0.469011	0.239107	0.101516	0.323103	0.0751294	0.546022	0.267997	0.72825	0.360944	0.114657	0.341706	0.133582	0.148794	0.0260852	0.200835	0.584201	0.208128	0.194727	0.104689	0.188256	0.176708	0.0541945	0.38862	0.323103	0.141841	0.183382	0.0171801	0.783707	0.946438	0.114657	0.899751	0.657753	0.000482986	0.154702	0.346823	0.0322919	0.948667	0.687508	0.0996476	0.0674764	0.502718	0.48749	0.428189	0.871003	0.500914	0.522771	0.409346	0.0216152
g__Nannocystis	0.00609589	0.0267912	0.00261979	0.00234171	0.00783835	0.00370303	0.0349267	0.00429415	0.29681	0.167163	0.00615089	0.151687	0.000557835	0.00336002	0.000394911	0.0791653	0.0633096	0.00494155	0.0211169	0.000153277	0.000505234	0.00017907	0.00715278	0.942187	0.010804	0.0159727	0.0679587	0.00101579	0.822993	0.224053	0.00403708	0.763268	0.287122	0.0497422	0.0629337	0.0217467	0.0143207	0.0851586	0.0657959	0.00574847	0.00149332	0.040012	0.0339982	0.354707	0.137273	0.0468518	0.0760757	0.0120629	0.0210392
g__Nakamurella	0.0252036	0.0747976	0.0107288	0.0176465	0.0228938	0.0237387	0.0715145	0.020591	0.34351	0.0650702	0.0330516	0.157964	0.000343496	0.000878309	5.37728e-06	0.347734	0.128482	0.0229865	0.038783	0.00029462	0.000585736	0.000979877	0.0254044	0.448393	0.0289111	0.0157937	0.0279178	0.000688586	0.599138	0.561096	0.004463	0.771331	0.252713	0.0824815	0.0149949	0.16006	0.00399527	0.0088228	0.0114365	0.0393544	0.0497989	0.0602894	0.0106307	0.213902	0.0303967	0.00600605	0.139974	0.0715145	0.0189527
g__Anaerococcus	0.0984536	0.175042	0.0553584	0.080004	0.0889837	0.0882668	0.0921418	0.0854432	0.0992325	0.00457079	0.0662244	0.45569	0.298071	0.351009	0.159013	0.200305	0.103465	0.165369	0.137981	0.0776019	0.163858	0.202919	0.0817866	0.801105	0.0984536	0.277098	0.720807	0.0262869	0.649301	0.356658	0.517899	0.82775	0.422318	0.342328	0.265403	0.401072	0.690836	0.277638	0.704886	0.0490334	0.0752558	0.35414	0.72614	0.566124	0.842534	0.940634	0.263312	0.189246	0.45569
g__Xanthomonas	0.260664	0.913174	0.224414	0.648816	0.346989	0.715517	0.174548	0.332625	0.257437	0.346989	0.491187	0.77298	0.385015	0.770146	0.40809	0.534507	0.3548	0.110798	0.128082	0.0371684	0.118509	0.0499548	0.263916	0.0876688	0.598836	0.617058	0.357756	0.113926	0.602721	0.534507	0.031351	0.77298	0.0297422	0.545615	0.358744	0.0455758	0.290887	0.318631	0.681191	0.307703	0.148916	0.345052	0.730799	0.536966	0.91464	0.72523	0.1528	0.0737816	0.417749
g__Verticia	0.0564815	0.0352597	0.043924	0.032745	0.0577506	0.0180771	0.0804336	0.0446151	0.00718288	0.0619178	0.0301235	0.0231633	0.180547	0.111527	0.132687	0.0032944	0.034546	0.11047	0.0454913	0.400423	0.236983	0.463444	0.0487597	0.148633	0.0401141	0.0419017	0.391246	0.00341429	0.395402	0.0936152	0.876045	0.74596	0.122904	0.857512	0.550024	0.342589	0.587254	0.31787	0.121014	0.0217688	0.0887527	0.0401141	0.98122	0.152605	0.572028	0.508193	0.0887527	0.137581	0.124049
g__Senegalimassilia	0.926187	0.848358	0.895866	0.94373	0.932032	0.613219	0.769651	0.949584	0.394007	0.157805	0.926187	0.259724	0.93437	0.800228	0.881917	0.29248	0.573255	0.9449	0.744983	0.446585	0.851818	0.426331	0.671458	0.949584	0.983576	0.713944	0.418546	0.460068	0.406595	0.771905	0.594629	0.109979	0.217835	0.718352	0.484871	0.869161	0.801366	0.717249	0.533528	0.872636	0.870319	0.941389	0.897029	0.2578	0.721664	0.912178	0.0598497	0.815057	0.104149
g__Modestobacter	0.0965015	0.220586	0.0353832	0.0102019	0.0935454	0.00660529	0.165383	0.0676394	0.198642	0.0404787	0.0202249	0.0710136	0.0387186	0.0446368	0.00104435	0.116057	0.360525	0.0605042	0.117942	0.0353832	0.0515899	0.0239206	0.0168789	0.252683	0.0911784	0.0356312	0.607052	0.000347992	0.894675	0.0705848	0.20894	0.874758	0.615954	0.0314881	0.548027	0.0754135	0.0865815	0.483829	0.441008	0.0162813	0.0184167	0.189146	0.261995	0.293646	0.700234	0.536218	0.204684	0.147892	0.0449357
g__Leucobacter	0.266821	0.132111	0.205752	0.137694	0.201758	0.0648564	0.332399	0.236888	0.00873969	0.012074	0.119732	0.0817124	0.124576	0.0588905	0.164743	0.0864104	0.320838	0.42742	0.320838	0.983909	0.497974	0.881339	0.138072	0.0745593	0.10729	0.017572	0.458257	0.00254901	0.964609	0.362039	0.935699	0.260292	0.886649	0.527748	0.320165	0.604796	0.785798	0.551989	0.692226	0.0786912	0.232491	0.282051	0.196355	0.0228938	0.825406	0.74059	0.0454491	0.627654	0.170843
g__Phyllobacterium	0.0585938	0.156544	0.0372676	0.0412796	0.0523988	0.0475352	0.077079	0.0605213	0.376476	0.144491	0.0635056	0.0563448	0.0011776	0.00986358	8.00381e-05	0.165943	0.236113	0.0404223	0.0635056	0.00320022	0.00408601	0.00897082	0.0465753	0.203668	0.0626987	0.0428892	0.097213	0.000243473	0.881369	0.714136	0.0192917	0.707347	0.0941548	0.0269779	0.097213	0.0645255	0.0297412	0.0706958	0.0819042	0.0653506	0.0268759	0.092789	0.0162566	0.099484	0.146007	0.0523988	0.099484	0.097213	0.00759917
g__Granulicella	0.942546	0.920508	0.815805	0.602721	0.843209	0.685279	0.811497	0.96168	0.784341	0.244796	0.486487	0.737779	0.267195	0.445241	0.233326	0.347959	0.838869	0.718287	0.860611	0.157328	0.430825	0.594962	0.234834	0.905847	0.875163	0.544375	0.0622281	0.0315157	0.994102	0.885374	0.248701	0.345052	0.145104	0.225883	0.0340716	0.458775	0.66628	0.262286	0.369726	0.391232	0.594962	0.715517	0.189774	0.215736	0.864972	0.327919	0.10389	0.958734	0.20868
g__Catenibacterium	0.493178	0.655441	0.600264	0.334916	0.454276	0.736484	0.430947	0.54605	0.142129	0.12996	0.412182	0.111948	0.773621	0.670148	0.712459	0.0919623	0.938365	0.575757	0.303088	0.989271	0.497483	0.939702	0.142129	0.951746	0.556251	0.732674	0.334916	0.255399	0.246774	0.408291	0.561956	0.0895403	0.139727	0.886368	0.364147	0.958442	0.882385	0.544922	0.284004	0.208465	0.3272	0.86119	0.974522	0.148016	0.667689	0.935691	0.0463517	0.427953	0.114812
g__Methanoregula	0.907312	0.193059	0.985257	0.539431	0.957262	0.465623	0.860611	0.764488	0.0895362	0.173933	0.660887	0.320476	0.469068	0.748991	0.318631	0.441891	0.96168	0.671688	0.763075	0.306803	0.593673	0.510217	0.983783	0.125637	0.777235	0.503038	0.316793	0.142958	0.747586	0.516238	0.106013	0.895602	0.0843825	0.107735	0.192399	0.350881	0.346989	0.3214	0.494727	0.927848	0.927848	0.960207	0.465623	0.589813	0.985257	0.685279	0.244796	0.810062	0.765902
g__Sporobacter	0.973852	0.425259	0.879637	0.914228	0.916705	0.653614	0.972607	0.889501	0.135048	0.368577	0.830611	0.359306	0.389289	0.608958	0.481519	0.935309	0.844039	0.674111	0.758283	0.288031	0.468804	0.654746	0.62333	0.167864	0.839151	0.551872	0.0355619	0.38318	0.81723	0.227126	0.0806092	0.973852	0.0826835	0.0343491	0.0128513	0.803899	0.102181	0.503436	0.698317	0.828175	0.77261	0.909276	0.472697	0.948974	0.833049	0.339565	0.741667	0.683297	0.493412
g__Psychroglaciecola	0.0283453	0.0784855	0.0178	0.00381569	0.0256923	0.00841351	0.130435	0.0204611	0.496881	0.133494	0.0159983	0.229052	0.000212201	0.000348847	2.90535e-05	0.191809	0.127427	0.0204611	0.0332605	0.000299551	0.000582651	0.000907458	0.00450276	0.596702	0.0359652	0.00619957	0.00421617	0.00160801	0.417669	0.477278	0.00171164	0.626439	0.357941	0.0222852	0.00205819	0.149583	0.000719269	0.0486104	0.0269921	0.0120336	0.0204611	0.125205	0.0292777	0.222345	0.0422234	0.00518148	0.152962	0.0686576	0.0135821
g__Lentimicrobium	0.806319	0.251683	0.759474	0.466863	0.875943	0.377127	0.867332	0.646835	0.200779	0.155551	0.675257	0.393686	0.650221	0.874712	0.498411	0.51866	0.945245	0.931585	0.800273	0.433598	0.683297	0.697157	0.590378	0.207158	0.676403	0.727515	0.211884	0.330742	0.992528	0.135048	0.125367	0.972607	0.0389108	0.183536	0.147558	0.879637	0.251683	0.325201	0.813589	0.595817	0.674111	0.950217	0.195662	0.852607	0.952703	0.661557	0.705288	0.83793	0.83793
g__Allisonella	0.31165	0.53489	0.220626	0.282901	0.348765	0.378271	0.483925	0.323502	0.396334	0.0295777	0.597081	0.123778	0.0817003	0.0286384	0.0732666	0.372871	0.786514	0.479499	0.290087	0.1184	0.220077	0.315108	0.318589	0.982098	0.364477	0.0364528	0.495529	0.00155953	0.591212	0.916224	0.324915	0.371336	0.408374	0.898436	0.308217	0.164773	0.433064	0.359194	0.0467574	0.39395	0.738303	0.452534	0.329174	0.140593	0.793006	0.795173	0.352469	0.510913	0.0780357
g__Methanosarcina	0.714214	0.617163	0.873743	0.575869	0.573329	0.439803	0.548218	0.935214	0.563223	0.0816369	0.380022	0.833139	0.248061	0.361864	0.139904	0.632958	0.535858	0.792952	0.583517	0.19719	0.420053	0.469201	0.681281	0.48779	0.675846	0.160915	0.209518	0.145228	0.775881	0.0859293	0.205351	0.648914	0.0233573	0.0322371	0.105694	0.733665	0.215163	0.0660944	0.97642	0.80725	0.958747	0.563223	0.134723	0.543258	0.413581	0.113588	0.513951	0.879572	0.291034
g__Spirochaeta_2	0.503677	0.963642	0.478376	0.849511	0.440366	0.971848	0.349804	0.625746	0.905182	0.104485	0.886563	0.987095	0.1524	0.249571	0.182818	0.812771	0.985922	0.535483	0.590532	0.218407	0.230064	0.385741	0.702964	0.405749	0.579327	0.226524	0.291094	0.0498381	0.914511	0.20716	0.151512	0.483011	0.0868745	0.158262	0.0928823	0.506529	0.155988	0.217835	0.421132	0.698588	0.504626	0.940219	0.400693	0.343633	0.929694	0.322558	0.288334	0.472844	0.157805
g__Nitrosospira	0.651084	0.909631	0.730382	0.985915	0.658406	0.812511	0.397327	0.873729	0.868761	0.0280037	0.829204	0.761975	0.801751	0.821339	0.524416	0.766796	0.703909	0.580575	0.858839	0.342387	0.712383	0.553867	0.728481	0.395181	0.831173	0.681485	0.14081	0.234587	0.58581	0.689864	0.372009	0.837086	0.0332778	0.0991516	0.114707	0.684274	0.403084	0.447744	0.834129	0.956756	0.889659	0.52691	0.262415	0.853885	0.926649	0.498172	0.503856	0.374774	0.815451
g__Solobacterium	0.64943	0.833557	0.758247	0.386442	0.612177	0.858581	0.6337	0.731469	0.145154	0.153671	0.55294	0.0702311	0.947743	0.821758	0.853301	0.0829677	0.866513	0.781422	0.443149	0.767236	0.642151	0.721346	0.183684	0.87976	0.718823	0.789189	0.456448	0.251901	0.188961	0.411324	0.653082	0.0528902	0.0916971	0.871808	0.495435	0.990614	0.660408	0.628891	0.259169	0.271839	0.394004	0.953097	0.935706	0.122525	0.448239	0.819141	0.0274499	0.587464	0.103763
g__Sulfuricurvum	0.811301	0.433063	0.870483	0.707504	0.750566	0.567784	0.621705	0.978549	0.298364	0.0906557	0.70625	0.5128	0.357944	0.527127	0.227528	0.656741	0.753124	0.590967	0.68381	0.235698	0.405504	0.511706	0.974528	0.277171	0.985252	0.464736	0.137927	0.150121	0.989274	0.20858	0.12123	0.971848	0.0327922	0.0554385	0.0575946	0.861224	0.0970417	0.199216	0.897029	0.918345	0.954435	0.721346	0.246893	0.958452	0.772386	0.372492	0.796976	0.562053	0.536039
g__Sporichthya	0.355258	0.168547	0.284908	0.0136808	0.324777	0.020708	0.632048	0.30301	0.390689	0.179298	0.014492	0.0598497	0.0857095	0.0726434	0.0576879	0.0157838	0.658576	0.43069	0.665005	0.0583299	0.11862	0.148871	0.0184857	0.490475	0.315229	0.058761	0.114238	0.0155621	0.886563	0.652171	0.125424	0.560199	0.540384	0.108932	0.134533	0.239076	0.123506	0.650041	0.0814467	0.030865	0.0747065	0.626794	0.100503	0.0874616	0.559201	0.295265	0.29877	0.467346	0.017654
g__Rhizorhapis	0.13178	0.20595	0.123197	0.0726161	0.104478	0.113714	0.283687	0.124247	0.459956	0.117372	0.241626	0.0341105	0.00474104	0.0146731	0.00129362	0.144679	0.315964	0.218811	0.119404	0.0109723	0.0273005	0.0313816	0.0745036	0.218811	0.104478	0.0166322	0.100526	0.00738028	0.686737	0.858853	0.0247301	0.379564	0.113386	0.0201829	0.071225	0.0379978	0.0687284	0.0981502	0.0606243	0.0705372	0.0202666	0.362644	0.0292832	0.0543987	0.10417	0.0184137	0.0532898	0.376589	0.00103866
g__Edaphobacter	0.123357	0.565277	0.208961	0.513447	0.138368	0.792711	0.0855368	0.211769	0.88235	0.0552035	0.985244	0.772782	0.109585	0.193974	0.117702	0.443712	0.109585	0.193974	0.087002	0.0123199	0.0986095	0.0347844	0.477921	0.408734	0.233652	0.103567	0.0541757	0.101065	0.302781	0.640518	0.0239591	0.511039	0.00199778	0.0516724	0.0291162	0.138368	0.171093	0.0605752	0.271726	0.415171	0.162734	0.154671	0.030377	0.268408	0.540301	0.066949	0.126258	0.144732	0.12145
g__Candidatus_Rhodoluna	0.265116	0.923375	0.261851	0.804157	0.197985	0.621994	0.197985	0.317272	0.477921	0.0409038	0.929254	0.708357	0.347522	0.489619	0.03624	1	0.244365	0.297456	0.293939	0.178496	0.244365	0.158091	0.885272	0.575412	0.293939	0.494339	0.540301	0.0700137	0.870679	0.967543	0.494339	0.656567	0.0497364	0.134241	0.379448	0.809896	0.106974	0.156945	0.792711	0.708357	0.545254	0.244365	0.781306	0.888195	0.470972	0.29219	0.827168	0.353382	0.353382
g__Alsobacter	0.21078	0.788613	0.137174	0.438555	0.157328	0.257437	0.152241	0.234079	0.388116	0.024632	0.545615	0.518656	0.247134	0.430825	0.0114465	0.662234	0.196384	0.19174	0.186528	0.0767469	0.218603	0.0455758	0.404898	0.387081	0.202468	0.419913	0.48766	0.0114465	1	0.179524	0.36471	0.824438	0.0526388	0.145644	0.36571	0.192399	0.343122	0.177024	0.671688	0.305905	0.155619	0.179524	0.856254	0.741978	0.671688	0.332625	0.0777555	0.388116	0.265552
g__Crocinitomix	0.115148	0.246923	0.0994224	0.0346933	0.103511	0.0439599	0.461466	0.0963611	0.888317	0.302182	0.0907422	0.120781	0.000801016	0.00831759	0.000801016	0.103831	0.357107	0.127732	0.0930768	0.00840083	0.0138163	0.0283157	0.0259844	0.381578	0.138507	0.0330971	0.0131321	0.00133468	0.958566	0.482509	0.0123603	0.713692	0.129987	0.0154827	0.0052562	0.103192	0.022736	0.133811	0.106089	0.0264159	0.00645204	0.272699	0.0597684	0.12477	0.214609	0.0514767	0.0774028	0.324324	0.0130714
g__Cellulosimicrobium	0.191332	0.643182	0.23065	0.293939	0.233652	0.410873	0.154671	0.281839	0.985244	0.0413133	0.683648	0.946912	0.532912	0.369293	0.448195	0.268408	0.154671	0.23668	0.111351	0.0611342	0.400239	0.0712696	0.221799	0.179752	0.281839	0.0250349	0.415171	0.0600203	0.454965	0.555224	0.239734	0.789856	0.0954056	0.0681621	0.379448	0.0751425	0.567803	0.547739	0.982293	0.183556	0.181014	0.211769	0.387688	0.550228	0.616742	0.653881	0.112243	0.220347	0.332187
g__Acidaminobacter	0.614546	0.643578	0.787251	0.62241	0.504359	0.476128	0.464612	0.82161	0.598945	0.067294	0.392416	0.795806	0.257582	0.359879	0.137814	0.617163	0.473813	0.694937	0.513951	0.190564	0.384128	0.405039	0.670427	0.480775	0.635607	0.17903	0.205351	0.175297	0.742052	0.0974151	0.184094	0.764556	0.0188548	0.029953	0.0998455	0.792952	0.147398	0.0755096	0.979367	0.804385	0.997052	0.513951	0.135748	0.606725	0.439803	0.124785	0.65695	0.716982	0.329003
g__Intestinibacter	0.169468	0.317766	0.194214	0.116281	0.197944	0.201723	0.500804	0.172859	0.344061	0.302606	0.292757	0.27837	0.179783	0.213359	0.166125	0.0766423	0.424402	0.259909	0.186901	0.388775	0.264447	0.687018	0.0458057	0.664291	0.233756	0.194214	0.54835	0.0905823	0.71774	0.590711	0.627062	0.619719	0.702322	0.169468	0.333389	0.520924	0.455422	0.983539	0.860748	0.0884806	0.084389	0.514174	0.772532	0.54835	0.694655	0.876999	0.788399	0.297656	0.121485
g__Clostridium_sensu_stricto_8	0.347959	0.851902	0.324184	0.563106	0.438555	0.771562	0.242473	0.448604	0.228099	0.143492	0.642148	0.681191	0.242473	0.480644	0.283131	0.594962	0.401721	0.175164	0.179524	0.030538	0.187174	0.0564812	0.259047	0.113026	0.656854	0.369726	0.093362	0.0876688	0.693481	0.626254	0.0111639	0.847553	0.0160786	0.164299	0.0622281	0.0381212	0.34024	0.288287	0.66493	0.329797	0.140307	0.40809	0.170274	0.939605	0.862065	0.492366	0.0332017	0.16371	0.398557
g__Sarcina	0.176402	0.387081	0.210079	0.280575	0.154487	0.283986	0.123706	0.21645	0.524725	0.058619	0.236349	0.352837	0.284843	0.211483	0.461052	0.0310237	0.527162	0.169067	0.0490062	0.566887	0.150572	0.804329	0.0750883	0.407024	0.211483	0.284843	0.114832	0.186528	0.632857	0.198397	0.113026	0.285701	0.382956	0.455371	0.136141	0.461052	0.66763	0.133077	0.0985196	0.041098	0.0833083	0.385015	0.441891	0.147274	0.792892	0.506621	0.173319	0.0949266	0.100972
g__Lachnospiraceae_UCG-008	0.55938	0.639401	0.639401	0.569702	0.55482	0.907588	0.269093	0.622557	0.0474179	0.1133	0.662545	0.0865872	0.716035	0.641822	0.439655	0.33369	0.912925	0.729945	0.583597	0.785096	0.705973	0.918265	0.540121	0.72741	0.63457	0.894265	0.809813	0.221722	0.141823	0.776041	0.891604	0.146219	0.144253	0.668688	0.886285	0.902256	0.608266	0.497163	0.240778	0.760584	0.97987	0.847879	0.915594	0.246417	0.833396	0.690973	0.110461	0.55482	0.34238
g__Lutispora	0.0388975	0.0404882	0.0687299	0.122749	0.0388975	0.182049	0.0335475	0.0684233	0.194384	0.201105	0.253442	0.082598	0.082598	0.17088	0.10904	0.0128726	0.0344247	0.133077	0.0551766	0.00321877	0.0253145	0.0299	0.0876688	0.72384	0.0622281	0.179524	0.0599871	0.032014	0.114379	0.995577	0.144028	0.23033	0.00644812	0.383985	0.0610996	0.195716	0.305008	0.0337214	0.00728153	0.0858312	0.066009	0.0466973	0.348932	0.0316811	0.217166	0.0253145	0.192399	0.0895362	0.00946595
g__Crenothrix	0.658198	0.642148	0.831647	0.589813	0.538198	0.430825	0.497095	0.885374	0.513825	0.0869302	0.377835	0.822997	0.234834	0.352837	0.1528	0.66628	0.493546	0.743379	0.516238	0.164299	0.380903	0.410225	0.704469	0.401721	0.650153	0.143492	0.199072	0.153361	0.709986	0.0840232	0.164299	0.631534	0.0178636	0.0333742	0.10305	0.640817	0.212894	0.0605413	0.941075	0.835978	0.973466	0.530829	0.121323	0.550586	0.407024	0.106013	0.471371	0.800035	0.274669
g__Candidatus_Latescibacter	0.977887	0.22077	0.882454	0.764488	0.958734	0.795747	0.797176	0.980835	0.336419	0.0760801	0.920508	0.269671	0.708605	0.849002	0.257437	0.34602	0.949902	0.517446	0.923443	0.626254	0.663581	0.655512	0.920508	0.481809	0.748991	0.901454	0.314962	0.265552	0.538198	0.746183	0.257437	0.326983	0.160206	0.102631	0.141363	0.729405	0.0538959	0.698968	0.42317	0.808628	0.817243	0.958734	0.71275	0.401721	0.719674	0.929317	0.675755	0.488834	0.780075
g__Sphingosinicella	0.206595	0.305008	0.201785	0.0610996	0.206595	0.093362	0.390192	0.161951	0.369726	0.583404	0.244796	0.0654159	0.102215	0.250275	0.0884122	0.0383141	0.36471	0.150572	0.0715372	0.243246	0.207984	0.345052	0.0362349	0.252648	0.206595	0.144028	0.491187	0.018708	0.272163	0.207984	0.503038	0.274669	0.411296	0.0203806	0.352837	0.10516	0.422083	0.792892	0.938134	0.0181765	0.00498711	0.302328	0.644812	0.0684233	0.72245	0.770146	0.451981	0.326048	0.0193629
g__Dichotomicrobium	0.0400857	0.0718546	0.0337214	0.0383141	0.0462461	0.0483042	0.0760801	0.0531388	0.187174	0.339282	0.137693	0.383985	0.278879	0.478317	0.0285041	0.118974	0.093362	0.0325187	0.0594369	0.0588907	0.0764129	0.126611	0.00422996	0.510217	0.0462461	0.48766	0.458775	0.11666	0.963153	0.549341	0.743379	0.798605	0.891216	0.0091658	0.388116	0.40809	0.292629	0.854803	0.654171	0.0466973	0.0239647	0.128082	0.969045	0.841762	0.47368	0.235591	0.960207	0.0669065	0.103469
g__Candidatus_Nitrosoarchaeum_limnia_SFB1	0.34216	0.47368	0.308605	0.122272	0.34216	0.157901	0.596252	0.252648	0.658198	0.397506	0.312228	0.0969103	0.011234	0.00495193	0.0417152	0.247917	0.585964	0.234834	0.0880399	0.109916	0.0969103	0.165482	0.119441	0.237109	0.34216	0.00557977	0.101385	0.0018636	0.751801	0.544375	0.0549185	0.48766	0.36172	0.177024	0.0764129	0.109477	0.0433973	0.377835	0.0780939	0.0829526	0.189122	0.46677	0.1528	0.026296	0.654171	0.346989	0.204524	0.440778	0.0111639
g__Butyrivibrio	0.867882	0.708605	0.77298	0.644812	0.917573	0.807194	0.911708	0.791465	0.343122	0.199748	0.974939	0.0235715	0.60013	0.670334	0.835978	0.0757484	0.469068	0.841762	0.668982	0.455371	0.905847	0.42535	0.351858	0.481809	0.825878	0.966099	0.902918	0.40809	0.0231836	0.30322	0.700342	0.0169516	0.0460218	0.747586	0.945488	0.820119	0.261474	0.564365	0.199748	0.352837	0.417749	0.756023	0.95579	0.0705917	0.403837	0.597543	0.0115901	0.945488	0.0918171
g__Sulfuricella	0.946912	0.217462	0.952803	0.705596	0.985244	0.764284	0.870679	0.902832	0.419494	0.0657529	0.844519	0.317272	0.686378	0.812768	0.206179	0.315437	0.920437	0.619366	0.985244	0.683648	0.724994	0.747368	0.838727	0.640518	0.764284	0.961646	0.334081	0.227673	0.496708	0.659256	0.343649	0.379448	0.178496	0.0840906	0.146899	0.643182	0.0663488	0.629906	0.413019	0.752995	0.724994	0.979342	0.69185	0.491976	0.798429	0.976392	0.697337	0.6512	0.835834
g__Angustibacter	0.635203	0.683648	0.818521	0.611509	0.520705	0.44148	0.480249	0.861943	0.537833	0.0892356	0.389764	0.847418	0.23065	0.343649	0.158091	0.705596	0.475599	0.733359	0.506239	0.158091	0.365276	0.408734	0.719434	0.406601	0.635203	0.143657	0.186123	0.159242	0.6782	0.077139	0.162734	0.616742	0.016843	0.034428	0.0954056	0.66735	0.200691	0.0589224	0.89112	0.847418	0.970492	0.515861	0.114041	0.51828	0.39603	0.099423	0.508636	0.769946	0.261851
g__Methanosaeta	0.946912	0.217462	0.952803	0.705596	0.985244	0.764284	0.870679	0.902832	0.419494	0.0657529	0.844519	0.317272	0.686378	0.812768	0.206179	0.315437	0.920437	0.619366	0.985244	0.683648	0.724994	0.747368	0.838727	0.640518	0.764284	0.961646	0.334081	0.227673	0.496708	0.659256	0.343649	0.379448	0.178496	0.0840906	0.146899	0.643182	0.0663488	0.629906	0.413019	0.752995	0.724994	0.979342	0.69185	0.491976	0.798429	0.976392	0.697337	0.6512	0.835834
g__AKIW659	0.0451479	0.320961	0.0511829	0.27507	0.0521655	0.317272	0.028502	0.0784926	0.792711	0.10526	0.482583	0.379448	0.101894	0.276753	0.0645734	0.158091	0.0460375	0.0712696	0.0209573	0.00223368	0.039695	0.00343524	0.165092	0.619366	0.0907487	0.122401	0.216029	0.0209573	0.263481	0.379448	0.0366114	0.577959	0.00328432	0.250632	0.221799	0.00746802	0.454965	0.0506971	0.162734	0.115861	0.0204885	0.0611342	0.577959	0.417329	0.437033	0.101894	0.00808666	0.0812546	0.0541757
g__Tahibacter	0.353382	0.523135	0.300999	0.349469	0.324676	0.268408	0.361285	0.383555	0.741755	0.311788	0.27507	0.402353	0.0200285	0.0120189	0.0242244	0.758633	0.637858	0.371311	0.410873	0.072543	0.0877417	0.0812546	0.672767	0.624627	0.353382	0.0323511	0.268408	0.00494256	0.653881	0.923375	0.144732	0.736155	0.324676	0.532912	0.35732	0.588194	0.0700137	0.135264	0.0758035	0.6089	0.914564	0.268408	0.0557231	0.276753	0.217462	0.233652	0.293939	0.452702	0.393935
g__Actinomycetospora	0.143449	0.221679	0.112915	0.221679	0.143449	0.221679	0.036809	0.179578	0.112915	0.488836	0.245057	0.199862	0.324729	0.604345	0.0579004	0.324729	0.245057	0.0765809	0.179578	0.199862	0.143449	0.199862	0.245057	0.270018	0.12751	0.645257	0.730103	0.0765809	0.604345	0.773807	0.908533	0.773807	0.526046	0.160788	0.564577	0.354474	0.687214	0.564577	0.908533	0.324729	0.199862	0.0875157	0.418652	0.418652	0.773807	0.687214	0.863155	0.099605	0.221679
g__Acidiphilium	0.453017	0.645257	0.354474	0.0500155	0.418652	0.099605	0.564577	0.354474	0.908533	0.036809	0.0765809	0.179578	0.0430079	0.0156722	0.0430079	0.199862	0.773807	0.418652	0.488836	0.036809	0.099605	0.036809	0.143449	0.863155	0.488836	0.00578711	0.160788	0.0156722	0.954195	0.488836	0.00878318	0.818202	0.245057	0.143449	0.143449	0.0667323	0.0224032	0.270018	0.0430079	0.0765809	0.160788	0.863155	0.036809	0.143449	0.488836	0.245057	0.112915	0.385791	0.0265707
[truncated: 39 more columns]
